# Supplementary material for: Crystal structure of aceto­nitrile­[η6-1-methyl-4-(1-methyl­eth­yl)benzene][1-(pyrimidin-2-yl)-3H-indol-1-ium-2-yl-κ2 N,C]ruthenium(II) bis­(hexa­fluorido­anti­monate)
Source: Acta Crystallogr E Crystallogr Commun. 2015 Sep 17;71(Pt 10):1190–2. doi: 10.1107/S2056989015016710 (PMC4647386; doi:10.1107/S2056989015016710)
Supplement: Supplementary file 1 [file e-71-01190-sup1.cif]

##############################################################################
#                                                                            #
# This CIF contains the data in a paper accepted for publication in          #
# Acta Crystallographica Section E. It conforms to the requirements of       #
# Notes for Authors for Acta Crystallographica Section E, and has been       #
# peer reviewed under the auspices of the IUCr Commission on Journals.       #
#                                                                            #
# Full details of the Crystallographic Information File format               #
# are given in the paper "The Crystallographic Information File (CIF):       #
# a New Standard Archive File for Crystallography" by S. R. Hall, F. H.      #
# Allen and I. D. Brown [Acta Cryst. (1991), A47, 655-685].                  #
#                                                                            #
# The current version of the core CIF dictionary is obtainable from          #
# ftp://ftp.iucr.org/pub/cif_core.dic.                                       #
#                                                                            #
# Software is freely available for graphical display of the structure(s)     #
# in this CIF. For information consult the CIF software page                 #
# http://www.iucr.org/resources/cif/software.                                #
#                                                                            #
# This file may be used for bona fide research purposes within the           #
# scientific community so long as proper attribution is given to the journal # 
# article from which it was obtained.                                        #
#                                                                            #
##############################################################################
data_I
_audit_creation_method     SHELXL-2014
_database_code_depnum_ccdc_archive     'CCDC 1027878'
_chemical_name_systematic
;\
Acetonitrile[\h^6^-1-methyl-4-(1-methylethyl)benzene][1-(pyrimidin-2-yl)-\
3<i>H</i>-indol-1-ium-2-yl-\k^2^<i>N</i>,<i>C</i>]ruthenium(II)
bis(hexafluoridoantimonate)
;
_chemical_name_common     ?
_chemical_formula_moiety     'C24 H26 N4 Ru 2+, 2(F6 Sb -) '
_chemical_formula_sum     'C24 H26 F12 N4 Ru Sb2'
_chemical_formula_iupac     '[Ru (C10 H14) (C12 H9 N3) (C2 H3 N)] [Sb F6]2'
_chemical_formula_weight     943.06
_chemical_melting_point     ?
_shelx_space_group_comment
;
The symmetry employed for this shelxl refinement is uniquely defined
by the following loop, which should always be used as a source of
symmetry information in preference to the above space-group names.
They are only intended as comments.
;
_space_group_crystal_system     orthorhombic
_space_group_name_H-M_alt     'P b c a'
_space_group_name_Hall     '-P 2ac 2ab'
loop_
    _space_group_symop_operation_xyz
    'x, y, z'
    'x+1/2, -y+1/2, -z'
    '-x, y+1/2, -z+1/2'
    '-x+1/2, -y, z+1/2'
    '-x, -y, -z'
    '-x-1/2, y-1/2, z'
    'x, -y-1/2, z-1/2'
    'x-1/2, y, -z-1/2'
_cell_length_a     16.6046(8)
_cell_length_b     15.5955(7)
_cell_length_c     23.2786(12)
_cell_angle_alpha     90
_cell_angle_beta     90
_cell_angle_gamma     90
_cell_volume     6028.2(5)
_cell_formula_units_Z     8
_cell_measurement_reflns_used     4920
_cell_measurement_theta_min     1.750
_cell_measurement_theta_max     25.242
_cell_measurement_temperature     100(2)
_exptl_crystal_description     plate
_exptl_crystal_colour     green
_exptl_crystal_size_max     0.18
_exptl_crystal_size_mid     0.17
_exptl_crystal_size_min     0.08
_exptl_crystal_density_diffrn     2.078
_exptl_crystal_density_meas     ?
_exptl_crystal_density_method     ?
_exptl_crystal_F_000     3616
_exptl_absorpt_coefficient_mu     2.371
_exptl_absorpt_correction_type     multi-scan
_exptl_absorpt_process_details
;
(SADABS; Sheldrick, 1996)
;
_shelx_estimated_absorpt_T_min     ?
_shelx_estimated_absorpt_T_max     ?
_exptl_absorpt_correction_T_min     0.5776
_exptl_absorpt_correction_T_max     0.7455
_exptl_special_details
;
X-ray crystallographic data for I were collected from a single-crystal sample,
which was mounted on a loop fiber. Data were collected using a Bruker smart
diffractometer equipped with an <i>APEX</i> II CCD Detector, a graphite
monochromator. The crystal-to-detector distance was 5.0 cm, and the data
collection was carried out in 512 <i>x</i> 512 pixel mode.
;
_diffrn_ambient_temperature     100(2)
_diffrn_radiation_type     MoK\a
_diffrn_radiation_wavelength     0.71073
_diffrn_radiation_source     'fine-focus sealed tube'
_diffrn_radiation_monochromator     graphite
_diffrn_measurement_device_type     'BrukerAPEXII with CCD'
_diffrn_measurement_method     '\w scans'
_diffrn_detector_area_resol_mean     ?
_diffrn_reflns_number     27645
_diffrn_reflns_av_R_equivalents     0.0540
_diffrn_reflns_theta_min     1.750
_diffrn_reflns_theta_max     27.196
_diffrn_reflns_theta_full     25.242
_diffrn_measured_fraction_theta_max     0.990
_diffrn_measured_fraction_theta_full     0.999
_diffrn_reflns_limit_h_min     -21
_diffrn_reflns_limit_h_max     20
_diffrn_reflns_limit_k_min     -19
_diffrn_reflns_limit_k_max     19
_diffrn_reflns_limit_l_min     -29
_diffrn_reflns_limit_l_max     27
_refine_special_details
;
Refinement of <i>F</i>^2^ against ALL reflections. The weighted <i>R</i>-factor
<i>wR</i> and goodness of fit <i>S</i> are based on <i>F</i>^2^, conventional
<i>R</i>-factors <i>R</i> are based on <i>F</i>, with <i>F</i> set to zero for
negative <i>F</i>^2^. The threshold expression of <i>F</i>^2^ >
\s(<i>F</i>^2^) is used only for calculating <i>R</i>-factors(gt) <i>etc</i>.
and is not relevant to the choice of reflections for refinement.
<i>R</i>-factors based on <i>F</i>^2^ are statistically about twice as large
as those based on <i>F</i>, and <i>R</i>- factors based on ALL data will be
even larger.
;
_reflns_number_total     6643
_reflns_number_gt     4920
_reflns_threshold_expression     'I > 2\s(I)'
_refine_ls_structure_factor_coef     Fsqd
_refine_ls_matrix_type     full
_refine_ls_R_factor_all     0.0575
_refine_ls_R_factor_gt     0.0334
_refine_ls_wR_factor_gt     0.0653
_refine_ls_wR_factor_ref     0.0740
_refine_ls_goodness_of_fit_ref     1.011
_refine_ls_restrained_S_all     1.011
_refine_ls_number_reflns     6643
_refine_ls_number_parameters     392
_refine_ls_number_restraints     0
_refine_ls_hydrogen_treatment     constr
_refine_ls_weighting_scheme     calc
_refine_ls_weighting_details
              'w=1/[\s^2^(Fo^2^)+(0.0294P)^2^+2.8958P] where P=(Fo^2^+2Fc^2^)/3'
_atom_sites_solution_hydrogens     geom
_atom_sites_solution_primary     ?
_atom_sites_solution_secondary     ?
_refine_ls_shift/su_max     0.002
_refine_ls_shift/su_mean     0.000
_refine_diff_density_max     0.886
_refine_diff_density_min     -1.002
_refine_ls_extinction_method     none
_refine_ls_extinction_coef     .
loop_
    _atom_type_symbol
    _atom_type_description
    _atom_type_scat_dispersion_real
    _atom_type_scat_dispersion_imag
    _atom_type_scat_source
    'C' 'C' 0.0033 0.0016
                         'International Tables Vol C Tables 4.2.6.8 and 6.1.1.4'
    'H' 'H' 0.0000 0.0000
                         'International Tables Vol C Tables 4.2.6.8 and 6.1.1.4'
    'N' 'N' 0.0061 0.0033
                         'International Tables Vol C Tables 4.2.6.8 and 6.1.1.4'
    'F' 'F' 0.0171 0.0103
                         'International Tables Vol C Tables 4.2.6.8 and 6.1.1.4'
    'Ru' 'Ru' -1.2594 0.8363
                         'International Tables Vol C Tables 4.2.6.8 and 6.1.1.4'
    'Sb' 'Sb' -0.5866 1.5461
                         'International Tables Vol C Tables 4.2.6.8 and 6.1.1.4'
_computing_data_collection
;
APEX2  (Bruker, 2012)
;
_computing_cell_refinement
;
SAINT (Bruker, 2012)
;
_computing_data_reduction
;
SAINT (Bruker, 2012)
;
_computing_structure_solution
;
SHELXS97 (Sheldrick, 2008)
;
_computing_structure_refinement
;
SHELXL2014 (Sheldrick, 2015)
;
_computing_molecular_graphics
;
ORTEP-3 for Windows (Farrugia, 2012)
;
_computing_publication_material
;
SHELXL2014 (Sheldrick, 2015)
;
loop_
    _atom_site_type_symbol
    _atom_site_label
    _atom_site_fract_x
    _atom_site_fract_y
    _atom_site_fract_z
    _atom_site_U_iso_or_equiv
    _atom_site_adp_type
    _atom_site_calc_flag
    _atom_site_occupancy
    _atom_site_disorder_assembly
    _atom_site_disorder_group
    Ru Ru1 0.93384(2) 0.22549(2) 0.87058(2) 0.01738(8) Uani d 1 . .
    Sb Sb1 0.85442(2) -0.13417(2) 0.94657(2) 0.02309(8) Uani d 1 . .
    Sb Sb2 0.78888(2) 0.49530(2) 0.71378(2) 0.02768(8) Uani d 1 . .
    F F1 0.89213(19) -0.09995(16) 1.01877(12) 0.0461(8) Uani d 1 . .
    F F2 0.93350(14) -0.06576(14) 0.91106(11) 0.0282(6) Uani d 1 . .
    F F3 0.77479(15) -0.20299(16) 0.98028(12) 0.0372(7) Uani d 1 . .
    F F4 0.92598(15) -0.22620(14) 0.94954(12) 0.0359(6) Uani d 1 . .
    F F5 0.82004(18) -0.1684(2) 0.87420(12) 0.0517(8) Uani d 1 . .
    F F6 0.78500(18) -0.04062(18) 0.94558(15) 0.0605(10) Uani d 1 . .
    F F7 0.7883(2) 0.37969(16) 0.69278(13) 0.0558(9) Uani d 1 . .
    F F8 0.7572(2) 0.46434(18) 0.78733(12) 0.0538(9) Uani d 1 . .
    F F9 0.79200(19) 0.61114(16) 0.73516(12) 0.0464(8) Uani d 1 . .
    F F10 0.6831(2) 0.5081(2) 0.69167(18) 0.0795(12) Uani d 1 . .
    F F11 0.89525(19) 0.48324(19) 0.73806(18) 0.0732(11) Uani d 1 . .
    F F12 0.8239(3) 0.5243(2) 0.64075(14) 0.0872(14) Uani d 1 . .
    N N1 0.90603(19) 0.3372(2) 0.96626(14) 0.0178(7) Uani d 1 . .
    N N2 0.8897(2) 0.2522(2) 1.04905(14) 0.0214(8) Uani d 1 . .
    N N3 0.91640(18) 0.1923(2) 0.95632(14) 0.0176(7) Uani d 1 . .
    N N5 1.0551(2) 0.2291(2) 0.88533(14) 0.0210(8) Uani d 1 . .
    C C2 0.9204(2) 0.3380(3) 0.90940(18) 0.0206(9) Uani d 1 . .
    C C3 0.9232(3) 0.4290(2) 0.89077(17) 0.0223(9) Uani d 1 . .
    H H3A 0.8806 0.4410 0.8621 0.027 Uiso calc 1 . .
    H H3B 0.9762 0.4431 0.8738 0.027 Uiso calc 1 . .
    C C4 0.9091(2) 0.4796(2) 0.94537(18) 0.0214(9) Uani d 1 . .
    C C5 0.9052(3) 0.5662(3) 0.95639(19) 0.0263(10) Uani d 1 . .
    H H5 0.9146 0.6068 0.9267 0.032 Uiso calc 1 . .
    C C6 0.8872(3) 0.5931(3) 1.0116(2) 0.0281(10) Uani d 1 . .
    H H6 0.8847 0.6528 1.0196 0.034 Uiso calc 1 . .
    C C7 0.8729(3) 0.5347(3) 1.05571(19) 0.0267(10) Uani d 1 . .
    H H7 0.8592 0.5549 1.0930 0.032 Uiso calc 1 . .
    C C8 0.8786(2) 0.4467(3) 1.04542(18) 0.0223(9) Uani d 1 . .
    H H8 0.8703 0.4058 1.0751 0.027 Uiso calc 1 . .
    C C9 0.8969(2) 0.4222(2) 0.99016(18) 0.0191(9) Uani d 1 . .
    C C10 0.9032(2) 0.2573(2) 0.99352(18) 0.0190(9) Uani d 1 . .
    C C11 0.8882(2) 0.1724(3) 1.07022(18) 0.0230(9) Uani d 1 . .
    H H11 0.8788 0.1650 1.1102 0.028 Uiso calc 1 . .
    C C12 0.8997(2) 0.1006(3) 1.03687(17) 0.0229(9) Uani d 1 . .
    H H12 0.8967 0.0446 1.0527 0.028 Uiso calc 1 . .
    C C13 0.9157(2) 0.1136(2) 0.97918(18) 0.0219(9) Uani d 1 . .
    H H13 0.9264 0.0655 0.9553 0.026 Uiso calc 1 . .
    C C27 1.1233(3) 0.2267(2) 0.88601(17) 0.0209(9) Uani d 1 . .
    C C28 1.2103(3) 0.2249(3) 0.8860(2) 0.0326(11) Uani d 1 . .
    H H28A 1.2303 0.2392 0.8476 0.049 Uiso calc 1 . .
    H H28B 1.2289 0.1674 0.8967 0.049 Uiso calc 1 . .
    H H28C 1.2307 0.2668 0.9138 0.049 Uiso calc 1 . .
    C C50 0.9606(3) 0.2124(3) 0.77680(18) 0.0247(10) Uani d 1 . .
    C C51 0.9519(3) 0.1264(3) 0.79863(17) 0.0241(10) Uani d 1 . .
    H H51 0.9932 0.0856 0.7916 0.029 Uiso calc 1 . .
    C C52 0.8850(3) 0.1023(3) 0.82936(17) 0.0227(9) Uani d 1 . .
    H H52 0.8808 0.0452 0.8433 0.027 Uiso calc 1 . .
    C C53 0.8216(2) 0.1625(3) 0.84050(18) 0.0207(9) Uani d 1 . .
    C C54 0.8274(2) 0.2446(2) 0.81594(16) 0.0196(9) Uani d 1 . .
    H H54 0.7842 0.2840 0.8205 0.024 Uiso calc 1 . .
    C C55 0.8962(2) 0.2697(3) 0.78465(17) 0.0213(9) Uani d 1 . .
    H H55 0.8990 0.3257 0.7687 0.026 Uiso calc 1 . .
    C C56 1.0360(3) 0.2354(3) 0.74384(19) 0.0305(11) Uani d 1 . .
    H H56 1.0823 0.2063 0.7631 0.037 Uiso calc 1 . .
    C C57 1.0281(3) 0.1975(3) 0.6834(2) 0.0448(14) Uani d 1 . .
    H H57A 1.0189 0.1355 0.6861 0.067 Uiso calc 1 . .
    H H57B 1.0777 0.2083 0.6617 0.067 Uiso calc 1 . .
    H H57C 0.9825 0.2244 0.6635 0.067 Uiso calc 1 . .
    C C58 1.0541(3) 0.3316(3) 0.7425(2) 0.0445(13) Uani d 1 . .
    H H58A 1.1071 0.3411 0.7252 0.067 Uiso calc 1 . .
    H H58C 1.0539 0.3542 0.7818 0.067 Uiso calc 1 . .
    H H58B 1.0129 0.3611 0.7198 0.067 Uiso calc 1 . .
    C C59 0.7499(3) 0.1355(3) 0.87511(19) 0.0283(10) Uani d 1 . .
    H H59C 0.7273 0.1855 0.8949 0.042 Uiso calc 1 . .
    H H59B 0.7664 0.0926 0.9035 0.042 Uiso calc 1 . .
    H H59A 0.7091 0.1108 0.8496 0.042 Uiso calc 1 . .
loop_
    _atom_site_aniso_label
    _atom_site_aniso_U_11
    _atom_site_aniso_U_22
    _atom_site_aniso_U_33
    _atom_site_aniso_U_12
    _atom_site_aniso_U_13
    _atom_site_aniso_U_23
    Ru1 0.01528(16) 0.01805(16) 0.01879(17) 0.00165(13) 0.00117(14) -0.00097(14)
    Sb1 0.01982(15) 0.02391(15) 0.02554(16) 0.00207(12) 0.00044(13) 0.00291(13)
    Sb2 0.03160(17) 0.02741(16) 0.02404(16) 0.00270(13) 0.00236(13) -0.00066(13)
    F1 0.073(2) 0.0358(15) 0.0295(16) -0.0094(15) 0.0018(15) -0.0053(13)
    F2 0.0254(13) 0.0237(12) 0.0354(15) -0.0027(11) -0.0018(12) 0.0042(11)
    F3 0.0258(15) 0.0391(15) 0.0466(17) -0.0006(12) 0.0117(13) 0.0062(13)
    F4 0.0288(15) 0.0234(13) 0.0557(18) 0.0042(11) 0.0071(13) 0.0046(13)
    F5 0.0488(19) 0.075(2) 0.0315(17) -0.0302(17) -0.0106(14) 0.0072(15)
    F6 0.0386(18) 0.0464(17) 0.096(3) 0.0217(14) 0.0235(18) 0.0285(18)
    F7 0.089(3) 0.0309(16) 0.0481(19) 0.0035(15) 0.0041(18) -0.0131(14)
    F8 0.082(2) 0.0438(17) 0.0351(17) -0.0126(17) 0.0162(16) 0.0004(14)
    F9 0.068(2) 0.0297(15) 0.0410(17) -0.0018(14) 0.0026(16) 0.0015(13)
    F10 0.055(2) 0.085(3) 0.098(3) 0.011(2) -0.041(2) -0.017(2)
    F11 0.0317(18) 0.0531(19) 0.135(4) 0.0016(15) -0.007(2) 0.019(2)
    F12 0.164(4) 0.055(2) 0.042(2) 0.028(2) 0.048(2) 0.0118(17)
    N1 0.0178(17) 0.0198(17) 0.0158(18) 0.0006(14) 0.0008(14) -0.0036(14)
    N2 0.0171(18) 0.0243(19) 0.023(2) 0.0003(15) -0.0010(15) -0.0002(16)
    N3 0.0131(17) 0.0188(17) 0.0209(19) 0.0016(13) 0.0025(14) -0.0020(15)
    N5 0.023(2) 0.0222(18) 0.0182(19) 0.0017(15) 0.0006(15) -0.0003(15)
    C2 0.010(2) 0.027(2) 0.024(2) 0.0011(16) -0.0018(17) -0.0022(18)
    C3 0.025(2) 0.025(2) 0.017(2) -0.0011(18) 0.0005(18) 0.0039(18)
    C4 0.014(2) 0.023(2) 0.027(2) 0.0000(16) -0.0017(18) -0.0017(19)
    C5 0.022(2) 0.027(2) 0.030(3) 0.0025(18) -0.0022(19) 0.003(2)
    C6 0.024(2) 0.025(2) 0.035(3) 0.0022(19) -0.002(2) -0.009(2)
    C7 0.025(2) 0.028(2) 0.027(2) -0.0029(19) 0.002(2) -0.008(2)
    C8 0.020(2) 0.022(2) 0.024(2) -0.0023(17) 0.0005(18) -0.0019(19)
    C9 0.013(2) 0.019(2) 0.025(2) -0.0008(16) -0.0015(17) -0.0016(18)
    C10 0.0097(19) 0.025(2) 0.022(2) -0.0012(16) -0.0028(17) -0.0017(18)
    C11 0.020(2) 0.030(2) 0.020(2) 0.0007(18) -0.0028(18) 0.0031(19)
    C12 0.022(2) 0.027(2) 0.020(2) -0.0031(18) -0.0039(18) 0.0056(19)
    C13 0.020(2) 0.020(2) 0.026(2) 0.0012(16) -0.0060(19) -0.0006(18)
    C27 0.026(2) 0.020(2) 0.017(2) -0.0017(18) 0.0019(18) -0.0029(17)
    C28 0.020(2) 0.043(3) 0.035(3) -0.005(2) 0.002(2) -0.007(2)
    C50 0.024(2) 0.032(2) 0.018(2) 0.0057(19) -0.0021(18) -0.0047(19)
    C51 0.026(2) 0.027(2) 0.019(2) 0.0100(18) -0.0035(18) -0.0101(19)
    C52 0.027(2) 0.022(2) 0.020(2) -0.0010(18) -0.0037(19) -0.0070(18)
    C53 0.015(2) 0.025(2) 0.022(2) 0.0001(17) -0.0028(18) -0.0043(18)
    C54 0.016(2) 0.025(2) 0.017(2) 0.0041(17) -0.0047(17) -0.0043(18)
    C55 0.024(2) 0.024(2) 0.016(2) 0.0022(18) -0.0005(18) 0.0024(18)
    C56 0.026(2) 0.043(3) 0.022(2) 0.005(2) 0.007(2) 0.003(2)
    C57 0.045(3) 0.066(4) 0.023(3) 0.003(3) 0.014(2) 0.001(3)
    C58 0.036(3) 0.053(3) 0.045(3) -0.004(3) 0.013(3) 0.001(3)
    C59 0.026(2) 0.028(2) 0.031(3) -0.006(2) -0.001(2) -0.001(2)
_geom_special_details
;
All e.s.d.'s (except the e.s.d. in the dihedral angle between two l.s. planes)
are estimated using the full covariance matrix. The cell e.s.d.'s are taken
into account individually in the estimation of e.s.d.'s in distances, angles
and torsion angles; correlations between e.s.d.'s in cell parameters are only
used when they are defined by crystal symmetry. An approximate (isotropic)
treatment of cell e.s.d.'s is used for estimating e.s.d.'s involving l.s.
planes.
;
loop_
    _geom_bond_atom_site_label_1
    _geom_bond_atom_site_label_2
    _geom_bond_site_symmetry_2
    _geom_bond_distance
    _geom_bond_publ_flag
    Ru1 C2 . 1.986(4) ?
    Ru1 N3 . 2.082(3) ?
    Ru1 N5 . 2.044(3) ?
    Ru1 C50 . 2.237(4) ?
    Ru1 C51 . 2.298(4) ?
    Ru1 C52 . 2.296(4) ?
    Ru1 C53 . 2.220(4) ?
    Ru1 C54 . 2.197(4) ?
    Ru1 C55 . 2.206(4) ?
    Sb1 F1 . 1.871(3) ?
    Sb1 F2 . 1.883(2) ?
    Sb1 F3 . 1.875(2) ?
    Sb1 F4 . 1.865(2) ?
    Sb1 F5 . 1.857(3) ?
    Sb1 F6 . 1.860(3) ?
    Sb2 F7 . 1.868(3) ?
    Sb2 F8 . 1.855(3) ?
    Sb2 F9 . 1.875(3) ?
    Sb2 F10 . 1.841(3) ?
    Sb2 F11 . 1.864(3) ?
    Sb2 F12 . 1.853(3) ?
    N5 C27 . 1.133(5) ?
    C50 C55 . 1.406(6) ?
    C50 C51 . 1.442(6) ?
    C50 C56 . 1.510(6) ?
    C51 C52 . 1.373(6) ?
    C51 H51 . 0.9500 ?
    C52 C53 . 1.436(5) ?
    C52 H52 . 0.9500 ?
    C53 C54 . 1.406(5) ?
    C53 C59 . 1.497(6) ?
    C54 C55 . 1.409(6) ?
    C54 H54 . 0.9500 ?
    C55 H55 . 0.9500 ?
    C59 H59C . 0.9800 ?
    C59 H59B . 0.9800 ?
    C59 H59A . 0.9800 ?
    C56 C58 . 1.531(6) ?
    C56 C57 . 1.533(6) ?
    C56 H56 . 1.0000 ?
    C57 H57A . 0.9800 ?
    C57 H57B . 0.9800 ?
    C57 H57C . 0.9800 ?
    C58 H58A . 0.9800 ?
    C58 H58C . 0.9800 ?
    C58 H58B . 0.9800 ?
    C2 N1 . 1.345(5) ?
    C2 C3 . 1.485(5) ?
    C3 C4 . 1.514(5) ?
    C3 H3A . 0.9900 ?
    C3 H3B . 0.9900 ?
    C4 C5 . 1.377(6) ?
    C4 C9 . 1.388(5) ?
    C9 C8 . 1.376(5) ?
    C9 N1 . 1.447(5) ?
    C8 C7 . 1.396(6) ?
    C8 H8 . 0.9500 ?
    C7 C6 . 1.393(6) ?
    C7 H7 . 0.9500 ?
    C6 C5 . 1.384(6) ?
    C6 H6 . 0.9500 ?
    C5 H5 . 0.9500 ?
    N1 C10 . 1.399(5) ?
    C10 N2 . 1.314(5) ?
    C10 N3 . 1.351(5) ?
    N2 C11 . 1.339(5) ?
    C11 C12 . 1.375(6) ?
    C11 H11 . 0.9500 ?
    C12 C13 . 1.384(6) ?
    C12 H12 . 0.9500 ?
    C13 N3 . 1.338(5) ?
    C13 H13 . 0.9500 ?
    C27 C28 . 1.444(6) ?
    C28 H28A . 0.9800 ?
    C28 H28B . 0.9800 ?
    C28 H28C . 0.9800 ?
loop_
    _geom_angle_atom_site_label_1
    _geom_angle_atom_site_label_2
    _geom_angle_atom_site_label_3
    _geom_angle_site_symmetry_1
    _geom_angle_site_symmetry_3
    _geom_angle
    _geom_angle_publ_flag
    C2 Ru1 N5 . . 90.54(14) ?
    C2 Ru1 N3 . . 76.59(15) ?
    N5 Ru1 N3 . . 89.02(13) ?
    C2 Ru1 C54 . . 93.05(15) ?
    N5 Ru1 C54 . . 152.34(14) ?
    N3 Ru1 C54 . . 118.48(14) ?
    C2 Ru1 C55 . . 96.00(16) ?
    N5 Ru1 C55 . . 115.03(14) ?
    N3 Ru1 C55 . . 155.13(14) ?
    C54 Ru1 C55 . . 37.32(15) ?
    C2 Ru1 C53 . . 116.11(15) ?
    N5 Ru1 C53 . . 153.20(14) ?
    N3 Ru1 C53 . . 94.33(14) ?
    C54 Ru1 C53 . . 37.11(14) ?
    C55 Ru1 C53 . . 67.31(15) ?
    C2 Ru1 C50 . . 123.14(16) ?
    N5 Ru1 C50 . . 88.31(14) ?
    N3 Ru1 C50 . . 160.11(14) ?
    C54 Ru1 C50 . . 66.88(15) ?
    C55 Ru1 C50 . . 36.89(14) ?
    C53 Ru1 C50 . . 79.57(15) ?
    C2 Ru1 C52 . . 152.89(15) ?
    N5 Ru1 C52 . . 116.18(14) ?
    N3 Ru1 C52 . . 98.24(14) ?
    C54 Ru1 C52 . . 65.67(15) ?
    C55 Ru1 C52 . . 77.44(15) ?
    C53 Ru1 C52 . . 37.03(14) ?
    C50 Ru1 C52 . . 65.55(15) ?
    C2 Ru1 C51 . . 160.05(16) ?
    N5 Ru1 C51 . . 90.72(14) ?
    N3 Ru1 C51 . . 123.34(14) ?
    C54 Ru1 C51 . . 76.96(15) ?
    C55 Ru1 C51 . . 65.56(15) ?
    C53 Ru1 C51 . . 65.32(15) ?
    C50 Ru1 C51 . . 37.03(15) ?
    C52 Ru1 C51 . . 34.79(15) ?
    F5 Sb1 F6 . . 91.35(15) ?
    F5 Sb1 F4 . . 90.48(13) ?
    F6 Sb1 F4 . . 178.08(15) ?
    F5 Sb1 F1 . . 178.35(14) ?
    F6 Sb1 F1 . . 89.71(14) ?
    F4 Sb1 F1 . . 88.45(12) ?
    F5 Sb1 F3 . . 89.91(12) ?
    F6 Sb1 F3 . . 90.98(12) ?
    F4 Sb1 F3 . . 89.61(11) ?
    F1 Sb1 F3 . . 91.34(12) ?
    F5 Sb1 F2 . . 88.79(11) ?
    F6 Sb1 F2 . . 88.99(11) ?
    F4 Sb1 F2 . . 90.46(10) ?
    F1 Sb1 F2 . . 89.96(12) ?
    F3 Sb1 F2 . . 178.70(12) ?
    F10 Sb2 F12 . . 91.0(2) ?
    F10 Sb2 F8 . . 90.89(17) ?
    F12 Sb2 F8 . . 178.02(18) ?
    F10 Sb2 F11 . . 178.52(18) ?
    F12 Sb2 F11 . . 90.30(19) ?
    F8 Sb2 F11 . . 87.86(17) ?
    F10 Sb2 F7 . . 91.56(15) ?
    F12 Sb2 F7 . . 89.85(14) ?
    F8 Sb2 F7 . . 89.37(13) ?
    F11 Sb2 F7 . . 89.24(15) ?
    F10 Sb2 F9 . . 89.76(14) ?
    F12 Sb2 F9 . . 89.97(14) ?
    F8 Sb2 F9 . . 90.77(12) ?
    F11 Sb2 F9 . . 89.45(14) ?
    F7 Sb2 F9 . . 178.67(15) ?
    C27 N5 Ru1 . . 170.4(3) ?
    C55 C50 C51 . . 117.9(4) ?
    C55 C50 C56 . . 123.1(4) ?
    C51 C50 C56 . . 118.9(4) ?
    C55 C50 Ru1 . . 70.4(2) ?
    C51 C50 Ru1 . . 73.8(2) ?
    C56 C50 Ru1 . . 129.7(3) ?
    C52 C51 C50 . . 121.4(4) ?
    C52 C51 Ru1 . . 72.5(2) ?
    C50 C51 Ru1 . . 69.2(2) ?
    C52 C51 H51 . . 119.3 ?
    C50 C51 H51 . . 119.3 ?
    Ru1 C51 H51 . . 132.0 ?
    C51 C52 C53 . . 120.5(4) ?
    C51 C52 Ru1 . . 72.7(2) ?
    C53 C52 Ru1 . . 68.6(2) ?
    C51 C52 H52 . . 119.7 ?
    C53 C52 H52 . . 119.7 ?
    Ru1 C52 H52 . . 131.8 ?
    C54 C53 C52 . . 118.2(4) ?
    C54 C53 C59 . . 122.0(4) ?
    C52 C53 C59 . . 119.8(4) ?
    C54 C53 Ru1 . . 70.6(2) ?
    C52 C53 Ru1 . . 74.3(2) ?
    C59 C53 Ru1 . . 128.4(3) ?
    C53 C54 C55 . . 121.3(4) ?
    C53 C54 Ru1 . . 72.3(2) ?
    C55 C54 Ru1 . . 71.7(2) ?
    C53 C54 H54 . . 119.4 ?
    C55 C54 H54 . . 119.4 ?
    Ru1 C54 H54 . . 129.0 ?
    C50 C55 C54 . . 120.5(4) ?
    C50 C55 Ru1 . . 72.7(2) ?
    C54 C55 Ru1 . . 71.0(2) ?
    C50 C55 H55 . . 119.8 ?
    C54 C55 H55 . . 119.8 ?
    Ru1 C55 H55 . . 128.8 ?
    C53 C59 H59C . . 109.5 ?
    C53 C59 H59B . . 109.5 ?
    H59C C59 H59B . . 109.5 ?
    C53 C59 H59A . . 109.5 ?
    H59C C59 H59A . . 109.5 ?
    H59B C59 H59A . . 109.5 ?
    C50 C56 C58 . . 113.9(4) ?
    C50 C56 C57 . . 107.7(4) ?
    C58 C56 C57 . . 112.1(4) ?
    C50 C56 H56 . . 107.6 ?
    C58 C56 H56 . . 107.6 ?
    C57 C56 H56 . . 107.6 ?
    C56 C57 H57A . . 109.5 ?
    C56 C57 H57B . . 109.5 ?
    H57A C57 H57B . . 109.5 ?
    C56 C57 H57C . . 109.5 ?
    H57A C57 H57C . . 109.5 ?
    H57B C57 H57C . . 109.5 ?
    C56 C58 H58A . . 109.5 ?
    C56 C58 H58C . . 109.5 ?
    H58A C58 H58C . . 109.5 ?
    C56 C58 H58B . . 109.5 ?
    H58A C58 H58B . . 109.5 ?
    H58C C58 H58B . . 109.5 ?
    N1 C2 C3 . . 107.6(3) ?
    N1 C2 Ru1 . . 117.3(3) ?
    C3 C2 Ru1 . . 135.1(3) ?
    C2 C3 C4 . . 104.4(3) ?
    C2 C3 H3A . . 110.9 ?
    C4 C3 H3A . . 110.9 ?
    C2 C3 H3B . . 110.9 ?
    C4 C3 H3B . . 110.9 ?
    H3A C3 H3B . . 108.9 ?
    C5 C4 C9 . . 119.0(4) ?
    C5 C4 C3 . . 132.5(4) ?
    C9 C4 C3 . . 108.5(3) ?
    C8 C9 C4 . . 123.8(4) ?
    C8 C9 N1 . . 129.6(4) ?
    C4 C9 N1 . . 106.7(3) ?
    C9 C8 C7 . . 116.6(4) ?
    C9 C8 H8 . . 121.7 ?
    C7 C8 H8 . . 121.7 ?
    C6 C7 C8 . . 120.3(4) ?
    C6 C7 H7 . . 119.8 ?
    C8 C7 H7 . . 119.8 ?
    C5 C6 C7 . . 121.5(4) ?
    C5 C6 H6 . . 119.2 ?
    C7 C6 H6 . . 119.2 ?
    C4 C5 C6 . . 118.7(4) ?
    C4 C5 H5 . . 120.6 ?
    C6 C5 H5 . . 120.6 ?
    C2 N1 C10 . . 117.4(3) ?
    C2 N1 C9 . . 112.8(3) ?
    C10 N1 C9 . . 129.7(3) ?
    N2 C10 N3 . . 127.8(4) ?
    N2 C10 N1 . . 120.4(4) ?
    N3 C10 N1 . . 111.8(3) ?
    C10 N2 C11 . . 114.9(4) ?
    N2 C11 C12 . . 123.1(4) ?
    N2 C11 H11 . . 118.5 ?
    C12 C11 H11 . . 118.5 ?
    C11 C12 C13 . . 117.1(4) ?
    C11 C12 H12 . . 121.4 ?
    C13 C12 H12 . . 121.4 ?
    N3 C13 C12 . . 121.4(4) ?
    N3 C13 H13 . . 119.3 ?
    C12 C13 H13 . . 119.3 ?
    C13 N3 C10 . . 115.6(3) ?
    C13 N3 Ru1 . . 127.6(3) ?
    C10 N3 Ru1 . . 116.8(3) ?
    N5 C27 C28 . . 178.9(5) ?
    C27 C28 H28A . . 109.5 ?
    C27 C28 H28B . . 109.5 ?
    H28A C28 H28B . . 109.5 ?
    C27 C28 H28C . . 109.5 ?
    H28A C28 H28C . . 109.5 ?
    H28B C28 H28C . . 109.5 ?
loop_
    _geom_hbond_atom_site_label_D
    _geom_hbond_atom_site_label_H
    _geom_hbond_atom_site_label_A
    _geom_hbond_site_symmetry_A
    _geom_hbond_distance_DH
    _geom_hbond_distance_HA
    _geom_hbond_distance_DA
    _geom_hbond_angle_DHA
    C11 H11 F7 7_566 0.95 2.54 3.398(6) 151
    C12 H12 F1 . 0.95 2.39 3.157(5) 138
    C13 H13 F2 . 0.95 2.30 3.229(5) 167
    C51 H51 F11 3_746 0.95 2.54 3.485(6) 174
    C52 H52 F2 . 0.95 2.50 3.337(5) 147
    C54 H54 F5 6_765 0.95 2.26 3.110(5) 148
    C59 H59B F6 . 0.98 2.32 3.253(6) 158
    C59 H59C F5 6_765 0.98 2.45 3.270(6) 141
_shelx_hkl_file
;
   0  -1   0   -0.06    0.04
   0  -1   0   -0.06    0.04
   0   1   0    0.02    0.06
   0   1   0    0.03    0.06
   0   2   0   11.59    0.50
   0   2   0   11.21    0.51
   0  -2   0   11.32    0.49
   0  -2   0   11.10    0.51
   0  -3   0   -0.11    0.19
   0   3   0   -0.25    0.17
   0   3   0    0.18    0.18
   0  -3   0   -0.08    0.17
   0   4   0  227.17    6.74
   0  -4   0  214.71    6.89
   0  -4   0  222.11    6.76
   0  -5   0   -0.11    0.21
   0   5   0   -0.31    0.23
   0  -5   0   -0.19    0.22
   0   6   0   18.47    0.98
   0  -6   0   17.34    0.91
   0  -7   0    0.22    0.31
   0   7   0   -0.24    0.25
   0   8   0  538.61   16.03
   0  -8   0  528.08   16.46
   0   9   0    0.47    0.37
   0  -9   0    0.13    0.34
   0 -10   0    8.26    0.86
   0  10   0    6.49    0.80
   0  11   0   -0.16    0.38
   0 -11   0    0.25    0.41
   0  12   0    0.24    0.43
   0 -12   0   -0.27    0.40
   0  13   0   -0.21    0.44
   0 -13   0    0.75    0.55
   0  14   0   88.15    3.70
   0 -14   0   93.12    3.74
   0  15   0    0.79    0.58
   0  16   0    6.51    1.06
   0  17   0   -0.81    0.59
  -1   0   0   -0.11    0.05
  -1   1   0   -1.13    0.05
  -1   1   0   -0.68    0.10
   1  -1   0   -0.64    0.11
  -1  -1   0   -0.97    0.07
  -1   2   0   -0.02    0.07
   1  -2   0   -0.07    0.13
  -1   2   0    0.13    0.13
  -1  -2   0   -0.05    0.14
   1  -2   0    0.00    0.12
   1   3   0   -0.21    0.25
   1  -3   0   -0.33    0.20
   1  -3   0   -0.44    0.19
  -1   3   0   -0.14    0.22
  -1   3   0   -0.50    0.17
  -1  -3   0   -0.23    0.21
  -1   4   0   -0.29    0.22
   1  -4   0    0.01    0.22
  -1  -4   0   -0.02    0.23
  -1   4   0   -0.11    0.21
   1   4   0   -0.05    0.26
   1  -4   0   -0.18    0.22
  -1   5   0   -0.14    0.22
   1  -5   0    0.01    0.24
  -1   5   0    0.28    0.27
  -1  -5   0    0.22    0.25
   1   5   0   -0.21    0.22
   1  -5   0    0.14    0.23
  -1   6   0    0.25    0.26
   1  -6   0   -0.02    0.23
   1   6   0   -0.13    0.28
  -1  -6   0   -0.09    0.25
  -1   6   0    0.16    0.26
   1   7   0   -0.22    0.30
   1  -7   0    0.14    0.28
  -1   7   0   -0.26    0.28
  -1  -7   0    0.09    0.30
  -1   7   0   -0.04    0.28
   1  -8   0   -0.18    0.30
  -1  -8   0   -0.25    0.30
  -1   8   0    0.00    0.36
   1   8   0    0.13    0.34
   1  -9   0    0.09    0.33
   1   9   0    0.16    0.32
  -1  -9   0    0.75    0.39
  -1   9   0   -0.41    0.26
   1 -10   0   -0.03    0.38
   1  10   0   -0.55    0.33
  -1 -10   0    0.38    0.40
  -1  10   0    0.14    0.34
   1  11   0    0.31    0.44
  -1 -11   0   -0.24    0.43
  -1  11   0   -0.35    0.38
   1 -11   0    0.47    0.44
  -1 -12   0    0.00    0.46
   1  12   0    0.68    0.46
   1 -12   0    0.42    0.50
  -1  12   0    0.35    0.44
  -1 -13   0    0.21    0.55
  -1  13   0   -0.10    0.46
   1 -13   0   -0.26    0.50
   1  13   0   -0.11    0.41
  -1 -14   0   -0.81    0.56
  -1  14   0    0.11    0.54
   1 -14   0   -0.62    0.49
   1  14   0    0.59    0.52
  -1  15   0   -0.02    0.49
   1 -15   0   -0.48    0.59
   1  15   0    0.11    0.52
  -1  16   0   -0.12    0.60
   1  16   0   -0.02    0.60
  -1  17   0   -0.18    0.59
   1  17   0   -0.20    0.63
  -1  18   0    0.89    0.76
  -2   0   0   61.17    2.01
  -2   1   0   11.18    0.55
  -2  -1   0   11.72    0.51
   2  -2   0  767.29   22.46
  -2   2   0  781.39   23.29
  -2   2   0  768.43   22.47
  -2  -2   0  769.65   23.34
  -2   3   0  194.39    5.86
   2  -3   0  191.92    5.84
  -2   3   0  185.75    6.04
  -2  -3   0  197.14    5.97
  -2   4   0    1.12    0.25
   2  -4   0    2.29    0.37
  -2  -4   0    2.96    0.37
  -2   4   0    2.77    0.39
   2  -4   0    2.73    0.38
   2   5   0  187.99    5.76
  -2   5   0  181.92    5.68
   2  -5   0  186.18    5.85
  -2  -5   0  170.43    5.78
   2   6   0  390.56   11.46
  -2  -6   0  368.04   11.70
   2  -6   0  375.00   11.75
  -2   6   0  376.04   11.39
   2   7   0    2.85    0.55
   2  -7   0    3.04    0.49
  -2   7   0    3.08    0.50
  -2  -7   0    2.84    0.48
  -2   7   0    2.94    0.48
  -2  -8   0  120.06    4.18
  -2   8   0  117.78    4.13
   2  -8   0  119.14    4.19
  -2   8   0  123.53    4.22
   2   8   0  121.61    4.18
  -2   9   0   15.97    1.05
   2  -9   0   14.36    1.04
  -2  -9   0   15.16    1.06
  -2   9   0   15.16    1.02
   2   9   0   16.41    1.09
  -2  10   0   35.62    1.78
   2 -10   0   36.42    1.79
   2  10   0   35.71    1.79
  -2  10   0   38.56    1.81
  -2 -10   0   35.54    1.78
   2 -11   0    0.78    0.46
  -2 -11   0    1.99    0.58
  -2  11   0    0.17    0.39
   2  11   0    1.59    0.53
  -2  12   0    6.12    0.89
   2  12   0    7.54    0.95
  -2 -12   0    5.92    0.90
   2 -12   0    5.50    0.81
  -2  13   0   57.82    2.69
   2 -13   0   58.69    2.65
   2  13   0   59.76    2.69
  -2 -13   0   56.72    2.68
   2  14   0    2.64    0.71
  -2  14   0    1.70    0.65
   2 -14   0    3.53    0.84
   2  15   0    3.10    0.82
  -2  15   0    2.67    0.77
   2 -15   0    2.56    0.79
   2  16   0   31.91    2.02
  -2  16   0   36.43    2.18
   2  17   0   19.46    1.80
  -2  17   0   20.15    1.88
  -2  18   0    1.48    0.82
  -3   0   0   -0.29    0.22
  -3   1   0   -0.17    0.23
  -3  -1   0    0.11    0.20
  -3  -2   0    0.33    0.23
  -3   2   0   -0.40    0.25
   3  -2   0   -0.03    0.21
   3  -3   0    0.17    0.23
  -3   3   0   -0.03    0.28
  -3   3   0    0.16    0.24
  -3  -3   0    0.01    0.20
  -3   4   0    0.15    0.25
  -3   4   0    0.27    0.26
  -3  -4   0    0.42    0.23
  -3   5   0   -0.17    0.26
  -3  -5   0   -0.05    0.23
  -3   5   0    0.08    0.24
   3  -5   0   -0.15    0.26
  -3  -6   0    0.52    0.29
  -3   6   0    0.20    0.30
   3  -6   0    0.12    0.30
  -3   6   0    0.12    0.31
   3  -7   0    0.46    0.35
  -3   7   0    0.14    0.31
   3   7   0    0.69    0.39
  -3  -7   0    0.16    0.32
  -3   7   0   -0.24    0.24
  -3   8   0    0.34    0.27
  -3   8   0    0.32    0.32
  -3  -8   0    0.21    0.37
   3  -8   0    0.36    0.34
   3   8   0    0.05    0.39
  -3   9   0    0.22    0.22
  -3   9   0    0.33    0.36
  -3  -9   0   -0.46    0.35
   3  -9   0   -0.24    0.31
   3   9   0   -0.26    0.31
  -3 -10   0   -0.20    0.43
   3  10   0    0.03    0.39
   3 -10   0    0.17    0.39
  -3  10   0   -0.28    0.31
  -3  10   0   -0.14    0.40
   3 -11   0   -0.11    0.39
  -3  11   0   -0.18    0.38
  -3  11   0    0.19    0.42
   3  11   0   -0.82    0.35
  -3 -11   0    0.26    0.51
   3  12   0    0.71    0.53
  -3  12   0    0.26    0.43
  -3 -12   0    0.29    0.51
   3 -12   0    0.19    0.45
  -3  13   0   -0.36    0.40
  -3 -13   0    0.22    0.61
   3  13   0    0.48    0.53
   3 -13   0   -0.48    0.45
   3 -14   0   -0.13    0.49
   3  14   0    0.35    0.53
  -3  14   0    0.32    0.50
   3  15   0    0.57    0.61
  -3  15   0    0.98    0.61
   3 -15   0    0.76    0.63
   3 -16   0    0.21    0.68
  -3  16   0   -0.82    0.54
   3  16   0   -0.61    0.57
  -3  17   0    0.97    0.69
  -3  18   0   -0.91    0.66
  -4   0   0  367.16   11.30
  -4  -1   0  411.09   12.65
  -4   1   0  415.76   12.71
   4  -2   0   36.74    1.47
  -4   2   0   38.89    1.56
  -4  -2   0   37.47    1.45
  -4   3   0    7.14    0.67
  -4  -3   0    8.67    0.58
  -4   4   0  203.91    6.67
  -4  -4   0  208.93    6.49
  -4   4   0  206.30    6.46
  -4   5   0    1.97    0.43
  -4  -5   0    2.59    0.39
  -4   5   0    2.85    0.50
   4  -6   0   46.69    1.98
  -4  -6   0   48.46    1.79
  -4   6   0   45.60    1.92
  -4   6   0   46.08    1.98
  -4   7   0   11.07    0.87
  -4  -7   0   10.71    0.78
   4  -7   0   10.19    0.93
  -4   7   0   12.62    1.01
  -4  -8   0    5.60    0.64
   4   8   0    5.35    0.76
  -4   8   0    6.30    0.79
   4  -8   0    5.76    0.75
  -4   8   0    6.12    0.75
  -4   9   0   15.14    1.14
  -4  -9   0   15.22    1.01
  -4   9   0   14.65    1.07
   4  -9   0   16.56    1.14
   4   9   0   15.88    1.18
   4 -10   0   62.76    2.68
   4  10   0   64.60    2.72
  -4 -10   0   66.32    2.57
  -4  10   0   58.31    2.62
  -4  10   0   62.80    2.69
   4  11   0    5.45    0.84
   4 -11   0    3.67    0.70
  -4  11   0    5.35    0.83
  -4 -11   0    4.41    0.72
   4  12   0    9.82    1.13
  -4 -12   0   10.37    1.06
  -4  12   0   10.96    1.19
   4 -12   0   10.11    1.13
   4 -13   0   28.53    1.75
   4  13   0   27.90    1.75
  -4  13   0   27.25    1.77
  -4  13   0   28.01    1.78
  -4  14   0    0.80    0.59
   4  14   0    0.55    0.57
   4 -14   0   -0.22    0.49
  -4  15   0    2.39    0.75
   4  15   0    2.23    0.70
   4 -15   0    0.84    0.70
   4 -16   0    0.68    0.72
   4  16   0    0.21    0.65
  -4  16   0    0.61    0.70
  -4  17   0   11.21    1.47
  -4  18   0   12.29    1.60
  -5   0   0    0.73    0.30
  -5   1   0    0.21    0.31
  -5  -1   0    0.12    0.29
  -5  -2   0    0.03    0.26
  -5   2   0    0.05    0.28
  -5   3   0   -0.15    0.26
  -5  -3   0   -0.15    0.22
  -5  -4   0    0.10    0.26
  -5   4   0   -0.04    0.33
  -5   5   0   -0.02    0.33
  -5   5   0   -0.28    0.29
  -5  -5   0   -0.21    0.23
  -5   6   0    0.04    0.38
  -5  -6   0    0.16    0.27
  -5   6   0    0.07    0.35
  -5   7   0    0.26    0.33
  -5  -7   0    0.43    0.27
   5  -7   0    0.23    0.36
  -5   7   0    0.02    0.30
   5  -8   0   -0.01    0.38
  -5   8   0    0.42    0.41
  -5  -8   0    0.28    0.31
  -5   8   0    0.65    0.38
  -5  -9   0    0.25    0.32
   5  -9   0    0.27    0.41
  -5   9   0    0.35    0.37
   5   9   0   -0.37    0.39
  -5   9   0    0.13    0.40
   5  10   0   -0.51    0.44
  -5  10   0    0.63    0.41
   5 -10   0    1.00    0.50
  -5  10   0    0.26    0.45
  -5 -10   0    0.76    0.41
  -5  11   0    0.08    0.43
   5  11   0    2.24    0.61
  -5 -11   0    0.36    0.39
  -5  11   0    0.30    0.47
   5 -11   0    0.48    0.49
   5 -12   0    0.71    0.49
  -5  12   0   -0.04    0.43
   5  12   0   -0.94    0.41
  -5  12   0   -0.14    0.47
  -5 -12   0    0.26    0.46
  -5  13   0    0.51    0.55
   5  13   0   -0.14    0.52
   5 -13   0    0.05    0.54
  -5  13   0    0.32    0.53
  -5  14   0    0.08    0.52
   5 -14   0   -0.42    0.55
   5  14   0    0.02    0.54
  -5  14   0    0.17    0.39
   5  15   0    0.02    0.57
  -5  15   0    0.28    0.58
   5 -15   0   -0.06    0.58
   5 -16   0   -0.44    0.62
   5  16   0   -0.03    0.64
  -5  16   0   -0.46    0.60
  -5  17   0   -0.19    0.66
   5 -17   0   -1.18    0.62
  -5  18   0    1.07    0.82
  -6   0   0  460.71   14.26
  -6  -1   0    8.04    0.65
  -6   1   0    9.05    0.79
  -6  -2   0   38.33    1.58
  -6   2   0   36.94    1.68
  -6   3   0   14.04    0.94
  -6  -3   0   13.69    0.83
  -6   4   0  179.92    6.04
  -6  -4   0  179.82    5.83
  -6  -5   0   32.99    1.40
  -6   5   0   29.70    1.58
  -6   6   0  107.24    3.92
  -6   6   0  109.17    3.82
  -6  -6   0  101.44    3.59
   6  -7   0   22.51    1.36
  -6   7   0   21.59    1.32
  -6  -7   0   21.67    1.12
  -6   7   0   21.30    1.37
   6  -8   0   15.23    1.17
  -6   8   0   14.89    1.10
  -6  -8   0   14.91    0.94
  -6   8   0   17.47    1.19
  -6   9   0   59.45    2.58
  -6   9   0   61.35    2.63
   6  -9   0   58.33    2.60
  -6  -9   0   54.60    2.26
   6 -10   0   12.22    1.24
  -6 -10   0   13.12    0.93
   6  10   0   12.85    1.31
  -6  10   0   11.78    1.24
  -6  10   0   11.51    1.18
  -6  11   0   19.37    1.44
   6 -11   0   19.80    1.44
  -6 -11   0   19.93    1.20
  -6  11   0   19.76    1.47
   6  11   0   20.17    1.49
  -6  12   0    5.72    0.97
   6 -12   0    6.10    0.99
  -6  12   0    6.09    0.93
   6  12   0    5.18    0.96
   6  13   0   20.50    1.58
   6 -13   0   23.56    1.65
  -6  13   0   19.38    1.71
  -6  13   0   23.64    1.63
   6 -14   0    0.02    0.60
  -6  14   0   -0.21    0.52
  -6  14   0   -0.28    0.56
   6  14   0   -0.78    0.53
   6 -15   0   16.90    1.68
  -6  15   0   19.70    1.84
   6  15   0   17.11    1.65
  -6  15   0   19.17    1.79
  -6  16   0   15.24    1.73
   6 -16   0   15.45    1.65
   6 -17   0    8.48    1.38
  -6  17   0    7.88    1.31
  -6  18   0   29.81    2.50
  -7   0   0   -0.27    0.30
  -7   1   0    0.69    0.39
  -7  -1   0    0.10    0.31
  -7   2   0   -0.41    0.30
  -7  -2   0    0.08    0.30
  -7  -3   0   -0.09    0.30
  -7   3   0   -0.14    0.35
  -7  -4   0   -0.04    0.27
  -7   4   0   -0.42    0.30
  -7   5   0   -0.45    0.34
  -7  -5   0    0.13    0.31
  -7   6   0   -0.16    0.35
  -7  -6   0    0.69    0.35
  -7   7   0   -0.34    0.42
  -7  -7   0    0.51    0.36
  -7   8   0    0.10    0.45
   7  -8   0    0.49    0.47
  -7  -8   0    0.16    0.34
  -7   8   0   -0.44    0.36
   7  -9   0    0.99    0.51
  -7   9   0    0.71    0.54
  -7   9   0    0.17    0.43
  -7  -9   0    0.02    0.32
  -7  10   0   -0.13    0.45
   7 -10   0    0.44    0.49
  -7 -10   0   -0.07    0.33
  -7  10   0   -0.20    0.40
  -7  11   0    0.28    0.54
  -7 -11   0    0.12    0.41
   7 -11   0   -0.59    0.49
   7  11   0    0.37    0.55
  -7  11   0   -0.05    0.56
  -7  12   0   -0.29    0.53
   7 -12   0   -0.06    0.53
   7  12   0   -0.32    0.53
  -7  12   0   -0.62    0.49
  -7  13   0   -0.15    0.53
  -7  13   0    0.30    0.56
   7  13   0   -0.17    0.58
   7 -13   0    0.15    0.55
  -7  14   0   -0.28    0.52
   7 -14   0   -0.49    0.54
   7  14   0    0.43    0.62
  -7  14   0   -0.35    0.52
  -7  15   0   -0.42    0.66
   7 -15   0    0.62    0.69
  -7  15   0    0.98    0.76
   7  15   0   -0.26    0.66
  -7  16   0   -0.72    0.54
  -7  16   0    1.14    0.79
   7 -16   0    1.19    0.79
  -7  17   0   -0.57    0.64
   7 -17   0    0.80    0.82
  -7  18   0   -0.18    0.77
  -8   0   0   99.98    3.64
  -8   1   0  137.16    4.86
  -8  -1   0  142.43    4.83
  -8  -2   0   44.05    1.95
  -8   2   0   47.62    2.09
  -8  -3   0   23.91    1.27
  -8   3   0   23.76    1.42
  -8  -4   0  229.92    7.55
  -8   4   0  236.31    7.81
  -8  -5   0   34.64    1.61
  -8   5   0   36.10    1.83
  -8   6   0    0.15    0.46
  -8  -6   0    0.48    0.36
  -8  -7   0    0.49    0.35
  -8   7   0    0.00    0.47
  -8   8   0    2.58    0.70
  -8  -8   0    2.19    0.50
   8  -8   0    2.09    0.61
  -8  -9   0   84.89    3.19
   8  -9   0   89.27    3.62
  -8   9   0   83.46    3.57
  -8  10   0   12.47    1.35
  -8 -10   0   12.57    0.97
   8 -10   0   12.68    1.30
  -8  11   0    2.05    0.72
   8 -11   0    3.83    0.88
  -8  11   0    3.72    0.90
  -8  12   0   14.38    1.53
  -8  12   0   13.52    1.47
   8 -12   0   13.47    1.48
   8  12   0   12.38    1.45
   8 -13   0    0.13    0.59
  -8  13   0    1.25    0.73
   8  13   0    0.90    0.70
  -8  13   0   -0.04    0.65
  -8  14   0   13.71    1.55
  -8  14   0   12.97    1.53
   8  14   0   11.61    1.42
   8 -14   0   12.75    1.52
   8  15   0    5.15    1.09
  -8  15   0    5.80    1.12
   8 -15   0    6.66    1.16
  -8  15   0    5.39    1.10
  -8  16   0    5.89    1.18
  -8  16   0    4.99    1.14
   8 -16   0    6.60    1.20
   8 -17   0   21.91    2.17
  -8  17   0   22.54    2.20
  -8  18   0   43.06    2.87
   8 -18   0   49.63    2.97
  -9   0   0   -0.15    0.35
  -9   1   0   -0.09    0.39
  -9  -1   0    0.01    0.35
  -9  -2   0    0.00    0.35
  -9   2   0   -0.56    0.30
  -9   3   0   -0.49    0.41
  -9  -3   0   -0.01    0.36
  -9   4   0    0.03    0.39
  -9  -4   0    0.05    0.33
  -9   5   0    0.58    0.45
  -9  -5   0   -0.31    0.33
  -9   6   0    0.10    0.44
  -9  -6   0    0.46    0.38
  -9   7   0   -0.74    0.41
  -9  -7   0    0.08    0.36
  -9  -8   0    0.18    0.38
  -9   8   0    0.04    0.47
  -9  -9   0    0.16    0.38
  -9   9   0    0.68    0.57
   9  -9   0    0.57    0.51
  -9  10   0    0.48    0.61
  -9 -10   0    0.54    0.43
   9 -10   0    0.45    0.54
   9 -11   0    0.19    0.54
  -9  11   0    0.52    0.68
   9 -12   0   -0.03    0.54
  -9  12   0    1.13    0.71
  -9  13   0    0.47    0.73
   9  13   0    1.13    0.72
   9 -13   0    0.33    0.61
   9 -14   0    0.00    0.64
  -9  14   0    0.74    0.72
   9  14   0    1.79    0.79
  -9  15   0    1.94    0.83
   9 -15   0    0.59    0.74
   9 -16   0   -0.65    0.71
  -9  16   0    0.92    0.84
  -9  17   0   -0.77    0.76
   9 -17   0    0.55    0.83
   9 -18   0    0.87    0.96
 -10   0   0    5.67    0.79
 -10   1   0  103.61    3.98
 -10  -1   0  106.31    3.94
 -10  -2   0  170.09    5.84
 -10   2   0  167.09    5.94
 -10  -3   0   33.75    1.69
 -10   3   0   31.34    1.78
 -10   4   0  106.85    4.20
 -10  -4   0  108.26    3.97
 -10   5   0    0.30    0.47
 -10  -5   0    1.24    0.50
 -10   6   0   16.61    1.49
 -10  -6   0   15.14    1.13
 -10  -7   0   15.39    1.14
 -10   7   0   15.09    1.45
 -10   8   0    1.22    0.60
 -10  -8   0    1.36    0.51
 -10  -9   0    1.51    0.56
 -10   9   0    2.19    0.74
  10  -9   0    1.40    0.66
  10 -10   0   68.50    3.41
 -10  10   0   87.27    3.64
  10 -11   0    1.45    0.70
 -10  11   0    1.30    0.72
  10 -12   0  100.11    4.38
 -10  12   0  103.68    4.45
  10 -13   0   11.23    1.47
  10  13   0   11.41    1.51
 -10  13   0   12.63    1.58
  10  14   0    8.69    1.42
  10 -14   0    9.85    1.40
 -10  14   0    9.80    1.40
 -10  15   0    0.85    0.87
  10 -15   0    1.21    0.88
  10 -16   0    0.63    0.88
 -10  16   0   -0.32    0.74
  10 -17   0    7.38    1.41
 -10  17   0    4.69    1.24
 -11   0   0   -0.03    0.38
 -11   1   0    0.30    0.51
 -11  -1   0    0.94    0.51
 -11  -2   0   -0.32    0.39
 -11   2   0    0.40    0.49
 -11   3   0    0.43    0.48
 -11  -3   0   -0.44    0.40
 -11   4   0    0.59    0.51
 -11  -4   0    0.21    0.46
 -11   5   0   -0.13    0.44
 -11  -5   0   -0.38    0.37
 -11   6   0   -0.10    0.51
 -11  -6   0   -0.06    0.42
 -11  -7   0    0.04    0.40
 -11   7   0   -0.44    0.50
 -11   8   0    0.85    0.64
 -11  -8   0    0.65    0.50
 -11  -9   0   -0.15    0.45
  11  -9   0    0.36    0.60
 -11   9   0   -0.62    0.60
 -11  10   0    0.86    0.72
  11 -10   0   -0.70    0.47
  11 -11   0    0.67    0.69
 -11  11   0   -0.16    0.66
 -11  12   0    0.25    0.77
  11 -12   0    0.62    0.73
  11 -13   0    0.67    0.69
 -11  13   0   -0.70    0.65
  11  14   0    0.95    0.86
  11 -14   0    0.05    0.80
 -11  14   0   -0.56    0.72
 -11  15   0   -0.85    0.74
  11 -15   0   -1.04    0.66
  11 -16   0    0.68    0.89
 -11  16   0    0.38    0.83
 -11  17   0    0.15    0.92
  11 -17   0   -0.55    0.79
 -12   0   0   27.60    1.69
 -12  -1   0   17.32    1.34
 -12   1   0   15.44    1.45
 -12   2   0   67.95    3.04
 -12  -2   0   66.24    2.92
 -12  -3   0   55.27    2.58
 -12   3   0   59.55    2.77
 -12   4   0   29.22    1.92
 -12  -4   0   31.97    1.77
 -12  -5   0   55.23    2.54
 -12   5   0   59.12    2.86
 -12   6   0   25.13    1.73
 -12  -6   0   21.52    1.48
 -12  -7   0    0.11    0.50
 -12   7   0    0.69    0.65
 -12   8   0   33.83    2.15
 -12  -8   0   32.84    1.81
 -12   9   0   25.53    1.94
  12  -9   0   22.96    1.80
 -12  10   0   21.51    2.00
  12 -10   0   24.60    1.83
 -12  11   0    0.57    0.83
  12 -11   0    0.48    0.77
 -12  12   0    2.94    0.98
  12 -12   0    2.93    0.93
  12 -13   0    5.87    1.25
 -12  13   0    5.47    1.23
  12 -14   0    4.13    1.18
 -12  14   0    3.84    1.13
 -12  15   0    2.79    1.03
  12 -15   0    5.14    1.23
  12 -16   0    6.83    1.43
 -12  16   0    6.66    1.43
 -13   0   0    0.13    0.51
 -13   1   0   -0.12    0.52
 -13  -1   0   -0.68    0.47
 -13  -2   0    0.51    0.54
 -13   2   0    0.52    0.56
 -13   3   0    0.58    0.59
 -13  -3   0   -0.39    0.52
 -13  -4   0    0.32    0.53
 -13   4   0    0.37    0.58
 -13   5   0    0.02    0.54
 -13  -5   0    0.10    0.51
 -13  -6   0   -0.56    0.48
 -13   6   0    0.43    0.61
 -13   7   0   -0.56    0.60
 -13  -7   0   -0.37    0.47
 -13   8   0   -0.31    0.55
 -13  -8   0    0.43    0.56
  13  -9   0    0.08    0.66
 -13   9   0   -0.29    0.64
 -13  10   0   -0.06    0.70
  13 -10   0    0.60    0.65
 -13  11   0    0.64    0.83
  13 -11   0    1.39    0.86
 -13  12   0   -0.02    0.79
  13 -12   0   -1.13    0.68
  13 -13   0   -1.24    0.65
 -13  13   0    0.09    0.76
 -13  14   0   -0.51    0.80
  13 -14   0    0.41    0.78
 -13  15   0    1.10    0.93
  13 -15   0   -0.60    0.83
 -14   0   0  184.04    6.74
 -14   1   0    3.06    0.83
 -14  -1   0    2.70    0.79
 -14  -2   0   -0.19    0.56
 -14   2   0    0.09    0.56
 -14  -3   0    1.41    0.67
 -14   3   0    1.41    0.68
 -14   4   0    5.69    1.04
 -14  -4   0    6.65    1.02
 -14   5   0    0.35    0.64
 -14  -5   0   -0.14    0.53
 -14   6   0    9.43    1.38
 -14  -6   0   12.66    1.34
 -14   7   0    1.19    0.74
 -14  -7   0    1.76    0.69
 -14   8   0   67.94    3.43
  14  -9   0    0.76    0.75
 -14   9   0   -0.15    0.69
  14 -10   0    1.49    0.87
 -14  10   0    2.54    0.97
 -14  11   0   -0.40    0.72
  14 -11   0    0.79    0.80
  14 -12   0   11.16    1.64
 -14  12   0   14.47    1.79
  14 -13   0    8.30    1.50
 -14  13   0    6.72    1.39
 -14  14   0   55.08    3.35
  14 -14   0   58.33    3.35
 -14  15   0   -0.65    0.91
  14 -15   0   -0.16    0.83
 -15   0   0    2.30    0.78
 -15  -1   0    0.12    0.62
 -15   1   0    0.83    0.68
 -15  -2   0   -0.04    0.61
 -15   2   0    0.22    0.58
 -15   3   0    0.42    0.65
 -15  -3   0   -0.23    0.56
 -15  -4   0   -0.36    0.55
 -15   4   0    0.25    0.64
 -15   5   0    0.13    0.64
 -15  -5   0   -0.54    0.57
 -15   6   0   -0.33    0.70
 -15  -6   0   -0.74    0.53
 -15   7   0    0.14    0.72
 -15  -7   0    0.24    0.60
 -15   8   0   -0.30    0.67
  15  -9   0   -0.49    0.65
 -15   9   0   -0.40    0.72
 -15  10   0    0.22    0.83
  15 -10   0    0.28    0.76
 -15  11   0   -0.82    0.79
  15 -11   0    1.45    0.94
 -15  12   0    0.43    0.91
  15 -12   0    1.11    0.87
 -15  13   0    1.45    1.05
  15 -13   0   -0.41    0.79
  15 -14   0    0.61    0.85
 -15  14   0   -0.10    0.89
 -16   0   0    6.88    1.22
 -16   1   0    9.35    1.33
 -16  -1   0    5.58    1.14
 -16  -2   0   38.22    2.33
 -16   2   0   36.75    2.38
 -16   3   0   13.48    1.64
 -16  -3   0   11.65    1.43
 -16  -4   0    6.22    1.12
 -16   4   0    5.26    1.14
 -16  -5   0   13.13    1.47
 -16   5   0   13.23    1.64
 -16   6   0   31.72    2.35
 -16  -6   0   37.28    2.24
 -16   7   0    3.68    1.05
 -16   8   0   13.14    1.70
  16  -9   0   24.50    2.33
 -16   9   0   25.19    2.36
 -16  10   0    7.95    1.42
  16 -10   0    6.62    1.36
 -16  11   0   -0.08    0.93
  16 -11   0    0.70    0.90
  16 -12   0    1.58    0.95
 -16  12   0    2.95    1.20
 -16  13   0    5.36    1.32
  16 -13   0    7.84    1.47
 -17   0   0    0.14    0.65
 -17  -1   0   -0.57    0.68
 -17   1   0   -0.20    0.72
 -17   2   0   -0.95    0.66
 -17  -2   0    0.13    0.74
 -17   3   0   -0.50    0.63
 -17  -3   0   -0.69    0.66
 -17   4   0    0.82    0.82
 -17  -4   0   -0.11    0.73
 -17   5   0   -0.78    0.73
 -17  -5   0   -0.06    0.70
 -17  -6   0   -0.10    0.72
 -17   6   0   -0.66    0.65
 -17   7   0   -0.25    0.71
 -17   8   0   -0.05    0.85
  17  -9   0   -0.47    0.74
 -17   9   0   -0.56    0.78
  17 -10   0   -0.14    0.79
 -17  10   0    0.00    0.90
 -17  11   0   -0.06    0.86
  17 -11   0    0.07    0.89
 -17  12   0    1.00    1.06
  17 -12   0   -0.93    0.88
 -18   0   0   -0.15    0.75
 -18   1   0   24.05    2.23
 -18  -1   0   23.09    2.17
 -18   2   0    0.02    0.75
 -18  -2   0    0.24    0.76
 -18  -3   0    1.51    0.88
 -18   3   0    0.57    0.88
 -18   4   0   38.43    2.62
 -18  -4   0   37.90    2.54
 -18  -5   0    1.08    0.85
 -18   5   0    2.38    1.03
 -18   6   0    4.01    1.24
 -18   7   0    6.52    1.44
 -18   8   0   -0.16    0.90
  18  -9   0    5.86    1.42
 -18   9   0    3.92    1.26
  18 -10   0    7.13    1.52
 -18  10   0    0.45    0.96
 -19   0   0   -0.06    0.82
 -19  -1   0    0.60    0.84
 -19   1   0   -0.09    0.79
 -19  -2   0    0.14    0.92
 -19   2   0    0.67    0.86
 -19  -3   0    0.25    0.88
 -19   3   0   -0.18    0.84
 -19   4   0   -0.37    0.83
 -19  -4   0   -0.31    0.87
 -19   5   0    0.62    0.85
 -19   6   0   -0.57    0.76
 -19   7   0   -0.38    0.93
 -19   8   0    0.00    0.96
 -19   9   0   -0.56    0.94
  19  -9   0    0.08    1.01
 -20   0   0    1.99    1.10
 -20  -1   0   16.12    1.94
 -20   1   0   14.92    1.93
 -20  -2   0    5.35    1.32
 -20   2   0    4.67    1.27
 -20  -3   0    4.21    1.28
 -20   3   0    2.54    1.14
 -20   4   0   23.93    2.48
 -20  -4   0   21.02    2.22
 -20   5   0    0.73    0.96
 -20   6   0    3.14    1.26
 -20   7   0    4.44    1.37
 -21   0   0    0.83    1.02
 -21  -1   0   -1.13    0.81
 -21   1   0    0.70    1.04
 -21   2   0    0.32    1.01
 -21  -2   0   -0.59    0.86
 -21   3   0    0.52    1.04
 -21  -3   0   -0.06    0.94
   0   0  -1   -0.04    0.05
   0   0   1   -0.08    0.02
   0  -1  -1   -0.10    0.09
   0   1  -1   -0.18    0.05
   0   1  -1   -0.17    0.06
   0  -1   1   -0.29    0.03
   0  -1   1   -0.31    0.03
   0   1   1   -0.01    0.10
   0  -1  -1   -0.14    0.08
   0  -2   1    4.70    0.30
   0  -2  -1    5.44    0.39
   0   2   1    4.55    0.38
   0  -2  -1    5.29    0.38
   0   2  -1    5.12    0.31
   0   2  -1    4.86    0.29
   0  -2   1    5.33    0.29
   0  -3   1   -0.24    0.15
   0   3  -1    0.01    0.18
   0   3   1   -0.37    0.20
   0   3  -1    0.11    0.17
   0  -3   1   -0.24    0.17
   0  -3  -1   -0.17    0.21
   0  -3  -1   -0.14    0.21
   0  -4   1   75.15    2.52
   0   4  -1   78.13    2.50
   0  -4  -1   77.40    2.62
   0   4  -1   76.34    2.52
   0   4   1   78.94    2.62
   0  -4  -1   72.71    2.59
   0  -4   1   76.66    2.51
   0   5  -1   -0.06    0.23
   0  -5   1   -0.32    0.22
   0   5   1   -0.73    0.22
   0  -5   1   -0.42    0.18
   0  -5  -1   -0.10    0.23
   0   5  -1   -0.45    0.20
   0   6  -1   22.28    1.11
   0  -6  -1   25.27    1.17
   0   6   1   25.92    1.23
   0  -6   1   25.40    1.10
   0   7  -1    0.08    0.27
   0  -7   1   -0.36    0.23
   0  -7  -1   -0.10    0.29
   0   7   1   -0.33    0.28
   0   8   1  251.45    7.86
   0   8  -1  244.89    7.74
   0  -8   1  247.81    7.89
   0  -8  -1  246.00    7.98
   0   9   1    0.18    0.38
   0   9  -1   -0.46    0.30
   0  -9  -1   -0.27    0.33
   0  -9   1   -0.02    0.30
   0 -10   1   11.20    0.96
   0  10  -1   11.20    1.01
   0  10   1    9.82    1.03
   0 -10  -1   12.63    0.98
   0 -11   1    0.13    0.41
   0  11   1   -0.25    0.38
   0 -11  -1    0.49    0.46
   0  11  -1    0.18    0.39
   0  12  -1   25.55    1.50
   0 -12   1   23.58    1.46
   0 -12  -1   22.30    1.48
   0  12   1   23.76    1.54
   0  13  -1   -0.04    0.47
   0 -13   1    0.74    0.53
   0 -13  -1   -0.23    0.52
   0  13   1    0.98    0.51
   0  14  -1    4.06    0.78
   0 -14  -1    3.98    0.86
   0  14   1    3.61    0.83
   0 -14   1    2.90    0.79
   0 -15  -1   -0.03    0.64
   0  15  -1   -0.01    0.53
   0  15   1    0.46    0.61
   0  16  -1   23.68    1.71
   0  16   1   28.56    1.90
   0  17  -1    0.11    0.64
   0  17   1    0.81    0.70
   0  18   1    1.69    0.85
  -1   0   1   -0.26    0.05
  -1   0  -1   -0.22    0.07
   1   0  -1   -0.07    0.07
   1  -1  -1   64.68    2.04
   1  -1  -1   59.56    1.96
  -1  -1  -1   64.17    2.04
  -1   1   1   63.23    2.03
  -1   2  -1  157.32    4.76
  -1  -2   1  149.65    4.67
   1  -2  -1  152.39    4.64
   1  -2  -1  161.96    4.80
  -1   2  -1  156.19    4.59
  -1  -2  -1  147.90    4.80
  -1   2   1  151.03    4.64
  -1   2   1  152.20    4.79
   1  -2   1  152.47    4.58
   1   3   1  228.98    6.90
  -1   3  -1  228.36    7.00
   1  -3  -1  220.53    6.82
  -1  -3   1  231.84    6.92
  -1   3  -1  225.29    6.77
   1  -3  -1  222.82    7.05
   1  -3   1  224.79    6.77
   1   3  -1  227.65    6.78
  -1   3   1  232.28    6.85
  -1  -3  -1  226.86    7.06
  -1   4  -1    0.45    0.24
   1  -4  -1    0.72    0.27
   1  -4  -1    0.62    0.25
  -1   4  -1    1.14    0.29
  -1  -4   1    0.77    0.22
   1   4   1    1.22    0.34
  -1   4   1    0.67    0.28
   1  -4   1    0.68    0.24
   1  -4   1    0.97    0.27
   1   4  -1    1.00    0.29
  -1  -4  -1    0.32    0.27
   1  -5  -1    6.42    0.58
  -1   5  -1    5.84    0.52
  -1   5  -1    5.40    0.52
   1   5   1    7.02    0.66
  -1  -5   1    5.33    0.46
   1   5  -1    5.43    0.53
   1  -5   1    5.15    0.50
   1  -5   1    6.57    0.57
  -1  -5  -1    6.36    0.57
  -1   5   1    5.90    0.58
   1   6   1    3.78    0.55
  -1  -6   1    3.44    0.43
  -1   6  -1    4.09    0.51
   1  -6  -1    3.54    0.49
  -1   6  -1    4.07    0.48
   1   6  -1    3.81    0.50
   1  -6   1    5.06    0.51
  -1   6   1    2.69    0.44
  -1  -6  -1    4.63    0.55
  -1   6   1    3.45    0.52
  -1   7  -1    1.58    0.38
  -1   7  -1    1.52    0.38
  -1  -7   1    1.19    0.34
   1  -7  -1    1.48    0.41
   1   7   1    2.98    0.55
  -1  -7  -1    2.03    0.44
   1   7  -1    1.96    0.41
  -1   7   1    1.86    0.43
   1  -7   1    1.69    0.38
  -1   8  -1   22.67    1.20
   1  -8  -1   23.13    1.28
   1   8   1   24.87    1.35
  -1  -8   1   24.56    1.20
  -1   8  -1   24.48    1.26
   1   8  -1   24.66    1.24
  -1   8   1   24.37    1.32
   1  -8   1   22.64    1.19
  -1  -8  -1   23.18    1.27
  -1   9  -1  116.54    4.04
   1  -9  -1  111.83    4.11
   1   9   1  119.71    4.15
  -1  -9   1  114.97    4.02
   1   9  -1  115.61    4.02
  -1   9   1  115.33    4.11
   1  -9   1  116.52    4.06
  -1  -9  -1  116.73    4.12
  -1 -10   1   15.47    1.07
  -1  10  -1   15.14    1.04
   1 -10  -1   16.48    1.15
   1  10   1   15.08    1.14
   1 -10   1   15.22    1.07
  -1  10   1   15.56    1.12
  -1 -10  -1   15.42    1.11
   1  10  -1   17.05    1.11
  -1  11  -1   67.04    2.79
   1 -11  -1   66.40    2.84
  -1 -11   1   69.27    2.78
   1  11   1   70.95    2.91
  -1  11   1   71.47    2.92
   1 -11   1   72.67    2.82
  -1 -11  -1   69.60    2.90
   1  11  -1   67.86    2.79
   1 -12  -1   13.46    1.24
  -1  12  -1   15.21    1.29
   1  12   1   14.28    1.32
  -1 -12   1   12.78    1.17
  -1  12   1   14.50    1.32
   1 -12   1   12.78    1.17
   1  12  -1   14.44    1.24
  -1 -12  -1   14.31    1.30
  -1 -13   1    3.16    0.74
  -1  13  -1    4.56    0.81
   1 -13  -1    5.42    0.91
   1  13   1    4.93    0.82
  -1 -13  -1    3.40    0.79
  -1  13   1    4.16    0.78
   1 -13   1    6.85    0.91
   1  13  -1    4.42    0.79
  -1  14  -1    9.32    1.13
   1 -14  -1   12.34    1.31
   1  14   1   14.14    1.38
   1  14  -1    9.97    1.17
  -1 -14  -1   10.42    1.27
  -1  14   1   11.01    1.23
   1 -14   1   10.83    1.20
   1  15   1    0.54    0.59
  -1  15  -1   -0.04    0.47
   1 -15  -1    0.09    0.62
   1  15  -1   -0.19    0.57
  -1  15   1   -0.29    0.47
   1  16   1   11.33    1.38
  -1  16  -1   10.71    1.32
  -1  16   1   10.68    1.34
   1  16  -1    9.45    1.23
   1  17   1    3.05    0.91
  -1  17  -1    3.13    0.91
  -1  17   1    5.10    1.10
   1  18   1    0.94    0.73
  -1  18   1    0.14    0.73
  -2   0   1   -0.82    0.16
  -2   0  -1   -0.64    0.18
   2  -1  -1   19.04    0.76
  -2  -1   1   19.44    0.70
  -2   1  -1   19.25    0.78
  -2   1   1   17.54    0.78
  -2  -1  -1   18.86    0.77
  -2   1   1   19.37    0.76
   2  -2  -1   15.69    0.68
   2  -2  -1   14.34    0.70
  -2  -2   1   14.56    0.56
  -2   2  -1   11.85    0.64
   2  -2   1   14.39    0.65
  -2  -2  -1   13.94    0.66
  -2   2   1   14.21    0.69
  -2   2   1   14.75    0.72
   2  -3  -1  202.68    6.30
  -2   3  -1  201.46    6.05
  -2  -3   1  198.49    6.11
   2  -3  -1  197.17    6.08
  -2   3   1  200.35    6.10
   2  -3   1  195.00    6.03
  -2  -3  -1  200.96    6.26
  -2   3   1  202.84    6.29
  -2   4  -1   11.52    0.66
   2  -4  -1   12.81    0.72
  -2  -4   1   11.51    0.60
   2  -4  -1   10.50    0.70
  -2   4   1   12.30    0.76
  -2  -4  -1   12.25    0.76
   2  -4   1   11.83    0.65
  -2   4   1   10.87    0.69
   2   5   1   20.68    1.13
  -2   5  -1   21.44    1.00
  -2  -5   1   20.13    0.93
   2  -5  -1   20.08    1.04
  -2   5  -1   22.02    0.99
   2  -5   1   19.92    0.99
   2   5  -1   20.99    1.02
  -2   5   1   20.37    1.04
  -2  -5  -1   20.49    1.07
  -2   5   1   20.26    1.02
   2  -6  -1   47.17    1.87
  -2   6  -1   47.50    1.80
  -2  -6   1   45.12    1.74
   2   6   1   44.34    1.89
  -2   6  -1   45.89    1.82
   2   6  -1   44.89    1.81
  -2   6   1   44.88    1.84
  -2   6   1   46.50    1.86
  -2  -6  -1   44.10    1.85
   2  -6   1   45.41    1.81
   2   7   1   28.35    1.42
  -2   7  -1   27.49    1.31
  -2   7  -1   27.53    1.33
  -2  -7   1   24.12    1.23
   2  -7  -1   26.48    1.33
  -2   7   1   28.02    1.37
   2   7  -1   26.60    1.31
  -2  -7  -1   28.24    1.39
   2  -7   1   28.07    1.32
  -2  -8   1    6.82    0.69
   2   8   1    6.30    0.80
  -2   8  -1    6.39    0.71
   2  -8  -1    8.14    0.81
  -2   8  -1    7.77    0.75
   2   8  -1    7.89    0.77
  -2  -8  -1    6.13    0.75
  -2   8   1    6.56    0.76
   2  -8   1    6.02    0.68
   2  -9  -1    2.68    0.56
  -2  -9   1    2.51    0.53
  -2   9  -1    3.58    0.60
   2   9   1    4.22    0.68
  -2   9  -1    3.29    0.55
   2  -9   1    1.51    0.44
   2   9  -1    2.69    0.55
  -2  -9  -1    3.50    0.63
  -2   9   1    3.13    0.58
  -2  10  -1   56.08    2.44
   2 -10  -1   63.44    2.55
   2  10   1   59.47    2.56
  -2  10  -1   61.02    2.48
  -2 -10   1   58.58    2.43
   2 -10   1   58.01    2.44
   2  10  -1   61.02    2.46
  -2 -10  -1   57.13    2.53
  -2  10   1   60.42    2.54
   2 -11  -1   64.81    2.77
  -2  11  -1   62.93    2.71
  -2 -11   1   67.59    2.72
   2  11   1   64.73    2.80
   2  11  -1   65.53    2.70
  -2  11   1   64.52    2.79
  -2 -11  -1   66.23    2.82
   2 -11   1   67.35    2.73
  -2  12  -1    1.45    0.53
   2 -12  -1    0.07    0.47
  -2 -12   1    0.77    0.58
   2  12   1    0.68    0.52
  -2  12   1    1.22    0.57
   2 -12   1    1.30    0.54
   2  12  -1    1.56    0.52
  -2 -12  -1    1.12    0.61
   2  13   1    0.22    0.46
  -2 -13   1    0.74    0.58
   2 -13  -1   -0.17    0.51
  -2  13  -1   -0.08    0.44
   2  13  -1    0.03    0.44
  -2 -13  -1   -0.22    0.57
  -2  13   1   -0.52    0.44
   2 -13   1    0.35    0.51
   2  14   1    7.60    1.05
  -2  14  -1    6.60    1.00
   2 -14  -1    4.50    0.93
   2 -14   1    5.46    0.93
  -2  14   1    5.06    0.90
   2  14  -1    5.08    0.88
  -2 -14  -1    5.69    1.07
   2 -15  -1    3.71    0.89
   2  15   1    3.13    0.81
  -2  15  -1    1.29    0.65
  -2  15   1    2.19    0.78
   2 -15   1    2.37    0.72
   2  15  -1    1.38    0.61
  -2  16  -1    1.49    0.69
   2  16   1   -0.21    0.57
   2 -16  -1   -0.88    0.61
   2  16  -1    0.22    0.60
  -2  16   1    1.13    0.73
   2  17   1    1.17    0.71
  -2  17  -1    1.47    0.80
  -2  17   1    0.60    0.74
  -2  18   1    4.85    1.07
  -3   0   1    0.23    0.20
  -3   0  -1    0.14    0.20
   3  -1  -1  131.27    4.13
  -3  -1   1  133.77    4.20
  -3   1  -1  131.07    4.29
  -3  -1  -1  136.99    4.27
  -3   1   1  136.15    4.28
   3  -2  -1    8.57    0.56
  -3  -2   1    8.23    0.47
  -3   2  -1    7.53    0.57
   3  -2   1    8.66    0.57
  -3   2   1    7.54    0.57
  -3   2   1    9.13    0.60
  -3  -2  -1    7.79    0.54
  -3   3  -1  121.21    3.91
  -3  -3   1  121.62    3.72
   3  -3   1  115.39    3.75
  -3   3   1  116.95    3.80
  -3  -3  -1  114.82    3.82
  -3   3   1  118.80    3.91
  -3  -4   1   17.30    0.75
  -3   4  -1   18.00    0.94
   3  -4  -1   17.85    0.97
  -3   4  -1   17.97    0.91
  -3  -4  -1   18.19    0.88
  -3   4   1   17.65    0.94
  -3   4   1   16.44    0.92
  -3   5  -1    5.96    0.58
  -3   5  -1    5.39    0.57
   3  -5  -1    6.28    0.63
  -3  -5   1    6.57    0.48
  -3  -5  -1    6.77    0.61
  -3   5   1    6.16    0.63
  -3   5   1    7.07    0.68
  -3   6  -1   77.62    2.83
  -3  -6   1   79.18    2.74
   3  -6  -1   81.49    2.96
  -3   6   1   81.41    2.96
   3  -6   1   80.53    2.91
  -3   6   1   79.70    2.90
  -3  -6  -1   81.40    2.90
   3  -7  -1  157.81    5.20
   3   7   1  153.74    5.15
  -3  -7   1  151.58    4.97
  -3   7  -1  155.93    5.02
  -3   7   1  155.53    5.20
  -3   7   1  146.72    5.05
   3  -7   1  152.62    5.13
   3   7  -1  151.06    5.02
  -3  -7  -1  146.14    5.12
   3  -8  -1   31.40    1.57
  -3  -8   1   29.90    1.43
  -3   8  -1   29.70    1.49
   3   8   1   32.46    1.65
   3   8  -1   34.21    1.58
  -3   8   1   29.82    1.56
  -3  -8  -1   32.04    1.58
  -3   8   1   33.64    1.60
   3  -8   1   31.98    1.56
   3   9   1    4.45    0.73
   3  -9  -1    3.39    0.62
  -3   9  -1    4.06    0.66
  -3  -9   1    4.79    0.64
  -3   9  -1    3.81    0.65
  -3   9   1    4.82    0.69
  -3  -9  -1    4.22    0.70
   3   9  -1    5.24    0.72
   3  -9   1    4.83    0.67
  -3   9   1    3.63    0.64
  -3 -10   1    3.37    0.63
   3  10   1    1.64    0.59
   3 -10  -1    2.11    0.58
  -3  10  -1    3.02    0.61
  -3  10  -1    2.65    0.58
  -3  10   1    2.40    0.58
  -3 -10  -1    2.72    0.67
   3 -10   1    3.71    0.65
   3  10  -1    4.18    0.66
  -3  10   1    1.58    0.47
   3  11   1   10.34    1.11
  -3  11  -1   10.54    1.06
  -3  11  -1   11.78    1.10
  -3 -11   1   12.71    1.11
   3 -11  -1   10.75    1.10
  -3  11   1   11.40    1.16
  -3 -11  -1   10.02    1.10
   3  11  -1   11.15    1.08
   3 -11   1    9.46    1.02
  -3  12  -1    4.56    0.78
  -3  12  -1    2.10    0.65
  -3 -12   1    2.81    0.70
   3 -12  -1    2.90    0.70
   3  12   1    3.56    0.78
   3 -12   1    2.69    0.65
   3  12  -1    3.56    0.68
  -3 -12  -1    2.97    0.77
  -3  12   1    3.43    0.75
   3 -13  -1    2.04    0.69
   3  13   1    1.88    0.65
  -3  13  -1    2.12    0.68
   3 -13   1    1.77    0.64
  -3 -13  -1    1.49    0.71
  -3  13   1    1.00    0.60
   3  13  -1    1.49    0.60
   3 -14  -1    1.54    0.67
   3  14   1    2.63    0.71
  -3  14  -1    1.24    0.64
  -3  14   1    1.59    0.65
   3  14  -1    2.07    0.69
   3 -14   1    1.23    0.64
   3  15   1   22.69    1.73
  -3  15  -1   26.14    1.76
   3 -15  -1   29.32    1.86
   3  15  -1   25.66    1.69
   3 -15   1   24.27    1.73
  -3  15   1   23.76    1.73
  -3  16  -1   13.05    1.47
   3 -16  -1    9.76    1.33
   3  16   1    8.39    1.24
  -3  16   1    8.55    1.26
   3  16  -1    9.26    1.24
  -3  17  -1    0.54    0.67
   3  17   1    0.72    0.74
  -3  17   1   -0.19    0.68
  -3  18   1    3.72    1.07
  -4   0   1    0.10    0.27
  -4   0  -1   -0.13    0.26
  -4  -1   1  114.67    3.71
  -4   1  -1  116.32    3.80
  -4   1   1  112.76    3.78
  -4  -1  -1  114.10    3.76
   4  -2  -1   21.48    1.04
  -4   2  -1   23.82    1.14
  -4  -2   1   22.32    0.97
  -4  -2  -1   26.09    1.08
  -4   2   1   24.63    1.14
  -4   3  -1   35.78    1.46
  -4  -3   1   33.46    1.25
  -4  -3  -1   31.73    1.32
  -4   3   1   31.45    1.37
  -4   3   1   31.72    1.41
  -4  -4   1   26.57    1.06
  -4   4  -1   25.54    1.27
  -4   4   1   26.67    1.24
  -4   4   1   24.24    1.22
  -4  -4  -1   26.26    1.15
  -4  -5   1   75.87    2.54
   4  -5  -1   74.84    2.79
  -4   5  -1   72.97    2.77
  -4   5  -1   77.16    2.71
  -4   5   1   75.55    2.73
  -4  -5  -1   73.55    2.65
  -4   5   1   74.39    2.80
   4  -6  -1   16.64    1.02
  -4   6  -1   16.06    1.01
  -4  -6   1   15.35    0.79
  -4   6  -1   14.25    0.94
  -4   6   1   16.90    1.01
  -4   6   1   18.63    1.10
  -4  -6  -1   15.15    0.92
   4  -7  -1    0.47    0.37
  -4   7  -1    0.09    0.31
  -4  -7   1   -0.20    0.23
  -4   7  -1    0.34    0.33
  -4   7   1   -0.10    0.33
  -4   7   1    0.15    0.33
  -4  -7  -1    0.51    0.32
   4  -7   1    0.28    0.34
   4  -8  -1   -0.13    0.35
   4   8   1    0.87    0.44
  -4   8  -1    0.51    0.36
  -4  -8   1    0.18    0.28
  -4   8  -1    0.18    0.34
   4  -8   1    0.16    0.35
   4   8  -1   -0.25    0.34
  -4   8   1   -0.32    0.35
  -4  -8  -1    0.24    0.36
  -4   8   1    0.19    0.33
  -4  -9   1  170.72    5.60
   4  -9  -1  175.45    5.92
   4   9   1  166.80    5.84
  -4   9  -1  168.21    5.73
   4  -9   1  164.73    5.84
  -4   9   1  167.13    5.77
  -4  -9  -1  172.29    5.78
   4   9  -1  170.81    5.73
  -4   9   1  177.35    5.94
   4 -10  -1   -0.25    0.38
  -4  10  -1   -0.04    0.25
  -4 -10   1    0.42    0.38
  -4  10  -1   -0.06    0.35
   4  10   1    0.85    0.49
  -4 -10  -1    0.46    0.43
   4  10  -1    0.09    0.41
  -4  10   1   -0.26    0.38
   4 -10   1    0.35    0.41
  -4  10   1    0.30    0.39
  -4 -11   1    1.01    0.48
   4  11   1    0.70    0.49
  -4  11  -1    0.81    0.45
   4 -11  -1    1.68    0.58
  -4  11  -1    1.49    0.52
   4  11  -1    1.31    0.54
  -4 -11  -1    1.09    0.54
  -4  11   1    2.08    0.59
  -4  11   1    1.67    0.58
   4 -11   1    1.62    0.55
  -4  12  -1    8.29    1.02
  -4  12  -1    5.95    0.90
   4  12   1    5.38    0.90
  -4 -12   1    5.58    0.78
   4 -12  -1    7.14    0.98
  -4  12   1    4.94    0.88
   4  12  -1    7.37    0.96
  -4  12   1    7.79    1.04
  -4 -12  -1    8.10    0.99
   4 -12   1    7.76    0.96
   4  13   1   28.71    1.81
  -4  13  -1   28.22    1.79
  -4  13  -1   30.41    1.81
   4 -13  -1   28.87    1.79
  -4 -13  -1   27.11    1.75
   4 -13   1   33.29    1.85
  -4  13   1   29.16    1.83
   4  13  -1   26.56    1.68
   4  14   1    3.05    0.80
   4 -14  -1    2.76    0.83
  -4  14  -1    3.40    0.81
   4 -14   1    3.56    0.81
  -4  14   1    2.96    0.78
   4  14  -1    1.99    0.66
  -4  15  -1    0.72    0.66
   4 -15  -1    1.35    0.73
   4  15   1    1.06    0.67
   4 -15   1    0.65    0.64
   4  15  -1    0.69    0.61
  -4  15   1    0.94    0.66
  -4  16  -1    0.68    0.68
   4  16   1    1.77    0.81
   4 -16  -1    0.15    0.67
  -4  16   1    0.58    0.69
   4 -16   1    0.36    0.70
   4  17   1   20.25    1.89
   4 -17  -1   18.04    1.85
  -4  17  -1   20.14    1.87
  -4  17   1   19.26    1.89
  -4  18   1    0.38    0.73
  -4  19   1    5.42    1.23
  -5   0  -1   -0.33    0.23
  -5   0   1   -0.07    0.27
  -5   1  -1   46.90    1.79
  -5  -1   1   43.49    1.69
  -5   1   1   43.17    1.77
  -5  -1  -1   43.59    1.74
  -5  -2   1  138.58    4.53
  -5   2  -1  143.48    4.70
  -5  -2  -1  143.42    4.62
  -5   2   1  136.86    4.67
  -5  -3   1   48.48    1.77
  -5   3  -1   46.80    1.95
  -5   3   1   45.20    1.93
  -5  -3  -1   50.04    1.86
  -5  -4   1   37.22    1.43
  -5   4  -1   35.96    1.62
  -5   4   1   34.58    1.59
  -5   4   1   37.54    1.66
  -5  -4  -1   33.95    1.48
   5  -5  -1   10.43    0.82
  -5   5  -1   10.92    0.93
  -5  -5   1   10.19    0.65
  -5  -5  -1    8.45    0.68
  -5   5   1   12.23    0.85
  -5   5   1    9.31    0.86
  -5  -6   1   75.72    2.71
  -5   6  -1   79.97    3.04
  -5   6  -1   82.06    2.97
   5  -6  -1   79.73    3.04
  -5  -6  -1   79.19    2.84
  -5   6   1   78.09    3.02
  -5   6   1   80.54    2.98
  -5   7  -1   13.41    1.02
  -5  -7   1   13.29    0.77
  -5   7  -1   11.00    0.99
   5  -7  -1   12.87    0.98
  -5  -7  -1   13.27    0.88
   5  -7   1   13.20    0.98
  -5   7   1   12.69    0.96
  -5   7   1   13.20    1.12
  -5   8  -1   -0.19    0.35
   5  -8  -1    0.26    0.40
  -5   8  -1   -0.32    0.29
  -5  -8   1   -0.08    0.24
  -5   8   1   -0.45    0.28
  -5   8   1    0.19    0.36
  -5  -8  -1   -0.17    0.30
   5  -8   1    0.10    0.35
   5   9   1   20.45    1.47
   5  -9  -1   26.40    1.51
  -5   9  -1   22.48    1.43
  -5  -9   1   23.25    1.16
  -5   9  -1   21.81    1.36
  -5   9   1   23.68    1.43
   5  -9   1   23.09    1.41
   5   9  -1   23.68    1.46
  -5   9   1   23.68    1.47
  -5  -9  -1   26.29    1.33
  -5  10  -1  101.49    3.94
   5 -10  -1  101.08    3.96
  -5 -10   1  100.00    3.57
   5  10   1  102.07    3.99
  -5  10  -1   98.97    3.86
  -5  10   1  103.08    3.99
   5 -10   1  105.91    3.97
   5  10  -1  105.68    3.89
  -5  10   1  102.95    3.94
  -5 -10  -1  104.52    3.78
   5 -11  -1    8.62    1.07
  -5  11  -1   10.05    1.08
   5  11   1    7.68    1.07
  -5  11  -1   10.03    1.10
  -5 -11   1    8.14    0.82
   5  11  -1    6.79    0.96
  -5 -11  -1    8.82    0.97
   5 -11   1    9.71    1.07
  -5  11   1    8.53    1.04
  -5  11   1    9.26    1.07
   5 -12  -1   29.79    1.81
  -5  12  -1   29.69    1.79
   5  12   1   32.88    1.91
  -5  12   1   30.66    1.84
  -5 -12  -1   29.41    1.67
  -5  12   1   29.24    1.80
   5 -12   1   30.51    1.79
   5  12  -1   29.13    1.76
  -5  13  -1    0.62    0.59
   5  13   1    1.03    0.65
   5 -13  -1    1.13    0.64
  -5  13  -1   -0.25    0.35
   5 -13   1    1.02    0.58
   5  13  -1    1.48    0.58
  -5  13   1    1.22    0.65
  -5  13   1    0.32    0.53
   5  14   1    4.27    0.89
   5 -14  -1    4.80    0.95
  -5  14  -1    3.25    0.80
  -5  14  -1    3.63    0.85
   5 -14   1    3.58    0.84
  -5  14   1    3.19    0.83
   5  14  -1    2.96    0.78
   5  15   1    0.33    0.67
   5 -15  -1    1.71    0.78
  -5  15  -1    0.89    0.68
   5 -15   1    1.67    0.73
   5  15  -1    1.96    0.68
  -5  15   1    1.37    0.75
   5 -16  -1    4.74    1.05
  -5  16  -1    6.18    1.11
   5  16   1    4.36    0.99
   5 -16   1    5.13    1.03
  -5  16   1    5.56    1.06
   5 -17  -1    0.19    0.72
  -5  17  -1   -0.32    0.68
  -5  17   1    0.79    0.82
  -5  18  -1    9.72    1.43
  -5  18   1    9.49    1.46
  -5  19   1   -0.30    0.77
  -6   0  -1   -0.19    0.30
  -6   0   1   -0.07    0.28
  -6   1  -1  126.95    4.28
  -6  -1   1  124.78    4.18
  -6   1   1  127.27    4.27
  -6  -1  -1  120.62    4.21
  -6   2  -1    1.31    0.41
  -6  -2   1    1.64    0.36
  -6  -2  -1    2.32    0.42
  -6   2   1    1.82    0.45
  -6  -3   1   83.44    2.92
  -6   3  -1   84.12    3.12
  -6   3   1   85.74    3.13
  -6  -3  -1   84.30    3.00
  -6   4  -1   32.97    1.67
  -6  -4   1   35.49    1.47
  -6   4   1   39.88    1.72
  -6  -4  -1   35.24    1.54
  -6  -5   1    2.31    0.40
  -6   5  -1    3.27    0.57
  -6  -5  -1    1.92    0.41
  -6   5   1    1.48    0.47
  -6   5   1    1.91    0.49
   6  -6  -1    9.38    0.91
  -6  -6   1    9.12    0.67
  -6   6  -1    6.95    0.81
  -6  -6  -1    8.38    0.75
  -6   6   1    8.18    0.87
  -6   6   1    7.27    0.87
  -6   7  -1  148.19    5.01
   6  -7  -1  148.93    5.16
  -6  -7   1  137.03    4.73
  -6   7  -1  145.47    5.14
  -6  -7  -1  149.54    4.89
  -6   7   1  143.66    5.02
  -6   7   1  142.87    5.14
  -6  -8   1   29.66    1.34
   6  -8  -1   30.17    1.64
  -6   8  -1   26.48    1.54
  -6   8  -1   30.34    1.68
   6  -8   1   29.98    1.64
  -6  -8  -1   28.54    1.43
  -6   8   1   31.41    1.66
  -6   8   1   32.33    1.73
  -6   9  -1   49.07    2.25
  -6   9  -1   41.33    2.09
   6  -9  -1   44.45    2.21
  -6  -9   1   46.30    1.84
  -6   9   1   43.54    2.21
  -6   9   1   44.14    2.17
   6  -9   1   44.24    2.15
  -6  -9  -1   46.81    1.96
   6  10   1   17.54    1.54
  -6  10  -1   13.12    1.28
  -6 -10   1   13.73    0.93
  -6  10  -1   12.55    1.21
   6 -10  -1   13.03    1.29
  -6  10   1   14.89    1.37
  -6  10   1   14.06    1.31
   6 -10   1   13.60    1.27
  -6 -10  -1   13.27    1.01
   6  10  -1   13.37    1.30
   6 -11  -1   41.18    2.19
  -6 -11   1   41.04    1.80
  -6  11  -1   42.15    2.19
  -6  11  -1   41.46    2.15
   6  11   1   39.10    2.22
  -6  11   1   43.97    2.24
  -6  11   1   43.13    2.22
  -6 -11  -1   40.63    1.94
   6  11  -1   45.79    2.21
   6 -11   1   40.74    2.15
   6 -12  -1   20.41    1.50
  -6  12  -1   15.44    1.47
   6  12   1   15.98    1.56
  -6  12  -1   19.75    1.46
  -6  12   1   17.77    1.57
  -6  12   1   15.45    1.49
  -6 -12  -1   19.07    1.28
   6 -12   1   19.15    1.44
   6  12  -1   16.79    1.49
   6  13   1    1.94    0.74
  -6  13  -1    0.15    0.54
   6 -13  -1    1.45    0.67
  -6  13  -1    1.40    0.62
   6  13  -1    1.27    0.64
  -6  13   1   -0.10    0.50
   6 -13   1    1.76    0.68
  -6  13   1    1.49    0.70
   6 -14  -1   -0.13    0.56
  -6  14  -1    0.24    0.56
  -6  14  -1   -0.05    0.53
   6  14   1   -0.67    0.50
   6 -14   1   -0.27    0.52
   6  14  -1    0.35    0.57
  -6  14   1   -0.57    0.57
  -6  14   1   -0.61    0.55
   6  15   1   35.66    2.23
  -6  15  -1   42.06    2.38
   6 -15  -1   39.64    2.30
   6 -15   1   35.14    2.18
  -6  15   1   35.62    2.29
   6  15  -1   33.91    2.12
  -6  16  -1    1.01    0.75
   6  16   1    1.62    0.84
   6 -16  -1    0.14    0.67
   6 -16   1    0.42    0.70
  -6  16   1    1.50    0.72
  -6  17  -1    3.61    1.02
   6 -17  -1    3.55    1.04
  -6  17   1    3.88    1.11
   6 -17   1    6.62    1.20
  -6  18  -1    1.00    0.85
  -6  18   1    1.00    0.90
  -6  19   1    3.77    1.17
  -7   0  -1    0.18    0.31
  -7   0   1   -0.03    0.31
  -7  -1   1    0.21    0.32
  -7   1  -1    0.52    0.40
  -7  -1  -1   -0.09    0.31
  -7   1   1    0.72    0.38
  -7  -2   1    3.98    0.53
  -7   2  -1    3.73    0.59
  -7  -2  -1    3.37    0.54
  -7   2   1    4.27    0.61
  -7   3  -1   45.83    2.01
  -7  -3   1   42.94    1.79
  -7  -3  -1   44.23    1.86
  -7   3   1   43.62    1.97
  -7   4  -1    0.99    0.43
  -7  -4   1    1.54    0.38
  -7  -4  -1    1.59    0.42
  -7   4   1    1.62    0.48
  -7   5  -1  142.50    5.01
  -7  -5   1  145.53    4.70
  -7  -5  -1  136.87    4.77
  -7   5   1  139.17    4.99
  -7  -6   1    9.96    0.77
  -7   6  -1    9.41    0.98
  -7  -6  -1    9.25    0.83
  -7   6   1    9.82    1.00
  -7   7  -1  188.21    6.58
   7  -7  -1  192.34    6.60
  -7  -7   1  194.32    6.20
  -7   7   1  184.73    6.41
  -7   7   1  191.94    6.61
  -7  -7  -1  193.04    6.29
   7  -8  -1    6.57    0.91
  -7   8  -1    6.48    0.91
  -7  -8   1    5.47    0.63
  -7  -8  -1    5.40    0.67
  -7   8   1    6.18    0.87
  -7   8   1    4.84    0.83
  -7   9  -1   33.97    1.88
  -7  -9   1   35.09    1.55
  -7   9  -1   30.76    1.78
   7  -9  -1   35.03    1.92
  -7  -9  -1   35.95    1.67
  -7   9   1   31.48    1.83
   7  -9   1   36.35    1.92
  -7   9   1   32.69    1.87
   7 -10  -1    0.91    0.52
  -7 -10   1    0.36    0.37
  -7  10  -1    0.82    0.52
  -7  10  -1    1.16    0.56
  -7  10   1   -0.27    0.42
  -7 -10  -1    0.27    0.42
  -7  10   1    0.11    0.51
   7 -10   1    0.64    0.53
   7  11   1    1.91    0.78
  -7  11  -1    2.39    0.68
   7 -11  -1    3.44    0.79
  -7  11  -1    2.54    0.78
  -7 -11  -1    2.48    0.59
   7 -11   1    2.60    0.74
   7  11  -1    1.76    0.68
  -7  11   1    3.07    0.77
  -7  11   1    2.10    0.71
  -7  12  -1    3.69    0.85
   7  12   1    2.24    0.78
  -7  12  -1    2.72    0.79
   7 -12  -1    2.77    0.79
  -7  12   1    2.44    0.77
   7  12  -1    2.24    0.74
  -7  12   1    2.32    0.72
   7 -12   1    2.05    0.72
   7  13   1    7.31    1.15
  -7  13  -1    7.53    1.13
  -7  13  -1    9.48    1.19
   7 -13  -1    5.28    1.02
  -7  13   1    7.66    1.15
   7 -13   1    6.57    1.09
  -7  13   1    6.77    1.09
   7  13  -1    6.18    1.02
   7  14   1    2.38    0.84
   7 -14  -1    1.64    0.77
  -7  14  -1    0.95    0.70
  -7  14  -1    1.28    0.69
   7  14  -1    2.56    0.79
  -7  14   1    0.97    0.71
   7 -14   1    2.74    0.82
  -7  14   1    1.69    0.77
  -7  15  -1   27.34    1.95
   7  15   1   29.64    2.07
   7 -15  -1   28.70    2.05
  -7  15  -1   28.11    1.99
  -7  15   1   30.44    2.10
   7 -15   1   26.90    1.94
  -7  15   1   33.87    2.17
   7 -16  -1    1.76    0.84
  -7  16  -1    0.15    0.61
  -7  16  -1   -0.97    0.61
   7  16   1    0.61    0.76
   7 -16   1    0.09    0.69
  -7  16   1   -0.12    0.67
   7 -17  -1    7.71    1.35
  -7  17  -1    7.31    1.33
  -7  17   1    7.88    1.39
   7 -17   1    9.60    1.46
  -7  18  -1   -0.41    0.74
   7 -18  -1    1.13    0.97
  -7  18   1    0.19    0.81
  -8   0   1    0.30    0.35
  -8   0  -1   -0.35    0.31
  -8   1  -1  232.62    7.70
  -8  -1   1  231.31    7.60
  -8   1   1  230.62    7.67
  -8  -1  -1  240.76    7.68
  -8  -2   1    7.45    0.76
  -8   2  -1    7.60    0.84
  -8   2   1    6.65    0.79
  -8  -2  -1    7.00    0.77
  -8  -3   1   23.66    1.23
  -8   3  -1   26.00    1.46
  -8   3   1   24.09    1.39
  -8  -3  -1   21.75    1.26
  -8   4  -1   13.40    1.06
  -8  -4   1   12.95    0.92
  -8   4   1   13.38    1.05
  -8  -4  -1   13.77    0.96
  -8   5  -1   36.88    1.87
  -8  -5   1   36.89    1.63
  -8   5   1   38.39    1.93
  -8  -5  -1   35.29    1.70
  -8   6  -1   18.34    1.29
  -8  -6   1   17.82    1.05
  -8   6   1   20.03    1.32
  -8  -6  -1   16.98    1.09
   8  -7  -1  134.00    5.01
  -8  -7   1  138.00    4.63
  -8   7  -1  139.03    5.06
  -8   7   1  138.11    5.06
  -8  -7  -1  132.83    4.72
  -8  -8   1   15.68    0.99
   8  -8  -1   14.36    1.34
  -8   8  -1   13.02    1.29
  -8  -8  -1   15.08    1.04
  -8   8   1   13.50    1.32
   8  -9  -1   43.56    2.25
  -8  -9   1   45.23    1.89
  -8   9  -1   40.26    2.26
   8  -9   1   44.30    2.26
  -8  -9  -1   46.72    2.01
  -8   9   1   46.63    2.29
  -8   9   1   40.89    2.24
   8 -10  -1   49.60    2.52
  -8  10  -1   50.91    2.58
  -8 -10   1   48.20    2.10
  -8 -10  -1   53.91    2.24
   8 -10   1   53.26    2.58
  -8  10   1   51.04    2.62
  -8  10   1   54.70    2.61
  -8  11  -1   16.24    1.54
   8 -11  -1   15.12    1.50
  -8  11   1   10.73    1.31
   8 -11   1   17.08    1.54
  -8  11   1   12.78    1.39
  -8 -11  -1   15.16    1.13
  -8  12  -1   16.26    1.61
   8  12   1   12.84    1.50
   8 -12  -1   12.43    1.44
   8 -12   1   13.56    1.46
  -8  12   1   12.16    1.40
   8  12  -1   11.65    1.37
  -8  12   1    9.95    1.29
   8 -13  -1   14.98    1.57
   8  13   1   11.92    1.49
  -8  13  -1   13.94    1.52
   8 -13   1   14.32    1.56
  -8  13   1   13.61    1.51
   8  13  -1   14.25    1.50
  -8  13   1   14.58    1.58
   8  14   1    4.23    1.02
   8 -14  -1    3.39    0.92
  -8  14  -1    2.93    0.88
  -8  14  -1    4.24    0.94
  -8  14   1    5.39    1.03
  -8  14   1    3.43    0.90
   8  14  -1    3.47    0.91
   8 -14   1    2.72    0.87
  -8  15  -1   17.60    1.80
   8 -15  -1   22.19    2.00
   8  15   1   20.94    1.97
  -8  15  -1   19.88    1.88
   8 -15   1   23.28    1.79
  -8  15   1   19.51    1.91
  -8  15   1   19.63    1.94
   8 -16  -1    4.18    1.04
  -8  16  -1    2.39    0.93
   8 -16   1    3.10    0.97
  -8  16   1    1.26    0.81
  -8  16   1    3.17    1.07
  -8  17  -1    4.58    1.15
   8 -17  -1    6.28    1.28
   8 -17   1    7.17    1.33
  -8  17   1    8.29    1.46
   8 -18  -1    1.65    1.01
  -8  18   1    0.90    0.93
  -9   0  -1    0.02    0.40
  -9   0   1   -0.09    0.37
  -9  -1   1    5.62    0.72
  -9   1  -1    6.07    0.82
  -9  -1  -1    5.94    0.78
  -9   1   1    5.55    0.77
  -9   2  -1   52.54    2.39
  -9  -2   1   52.84    2.24
  -9  -2  -1   54.63    2.30
  -9   2   1   54.29    2.37
  -9   3  -1   29.57    1.66
  -9  -3   1   26.49    1.43
  -9   3   1   29.79    1.62
  -9  -3  -1   29.20    1.52
  -9   4  -1   12.54    1.16
  -9  -4   1   10.68    0.93
  -9   4   1    8.27    0.97
  -9  -4  -1    9.26    0.92
  -9   5  -1   -0.45    0.41
  -9  -5   1   -0.22    0.32
  -9  -5  -1    0.07    0.36
  -9   5   1    0.05    0.45
  -9   6  -1   37.28    2.00
  -9  -6   1   35.76    1.68
  -9  -6  -1   37.80    1.78
  -9   6   1   35.64    1.96
  -9   7  -1    7.63    1.06
  -9  -7   1    9.98    0.90
  -9   7   1    8.40    1.05
  -9  -7  -1   10.85    0.99
  -9   8  -1    1.05    0.58
  -9  -8   1    1.93    0.49
   9  -8  -1    1.73    0.61
  -9   8   1    0.81    0.62
  -9  -8  -1    1.27    0.47
  -9  -9   1    0.84    0.43
  -9   9  -1    1.64    0.70
   9  -9  -1    0.00    0.49
  -9   9   1    1.61    0.64
  -9  -9  -1    0.83    0.50
   9  -9   1    1.06    0.55
   9 -10  -1   39.28    2.26
  -9  10  -1   43.48    2.36
   9 -10   1   38.07    2.23
  -9 -10  -1   42.22    1.98
  -9  10   1   39.52    2.27
  -9  11  -1   45.69    2.53
   9 -11  -1   50.15    2.62
  -9  11   1   46.07    2.59
   9 -11   1   49.57    2.57
   9 -12  -1   13.21    1.47
  -9  12  -1   11.20    1.43
   9 -12   1   13.41    1.45
  -9  12   1   11.54    1.44
   9 -13  -1   11.99    1.50
   9  13   1   14.26    1.61
  -9  13  -1   12.59    1.51
   9 -13   1   14.51    1.61
   9  13  -1   12.97    1.51
  -9  13   1   14.72    1.59
  -9  13   1   14.61    1.60
   9  14   1   12.55    1.56
   9 -14  -1   13.47    1.59
  -9  14  -1   10.50    1.43
   9 -14   1   11.44    1.48
   9  14  -1   10.20    1.39
  -9  14   1    9.94    1.38
  -9  14   1   12.15    1.55
  -9  15  -1    0.48    0.79
   9 -15  -1   -0.01    0.73
   9  15   1    0.94    0.90
   9 -15   1    0.63    0.76
  -9  15   1    0.18    0.78
  -9  15   1    1.58    0.84
  -9  16  -1    2.56    1.00
   9 -16  -1    7.09    1.33
   9 -16   1    2.43    0.94
  -9  16   1    2.52    1.05
  -9  16   1    5.59    1.24
  -9  17  -1   -0.01    0.79
   9 -17  -1    1.44    0.92
  -9  17   1    1.64    0.98
   9 -17   1    0.84    0.90
   9 -18  -1    3.92    1.23
   9 -18   1    2.55    1.11
 -10   0   1    0.14    0.41
 -10   0  -1   -0.39    0.35
 -10  -1   1   50.14    2.27
 -10   1  -1   48.90    2.32
 -10  -1  -1   54.45    2.37
 -10   1   1   52.00    2.33
 -10  -2   1    1.48    0.49
 -10   2  -1    0.75    0.49
 -10  -2  -1    1.46    0.53
 -10   2   1    1.50    0.57
 -10   3  -1    3.26    0.73
 -10  -3   1    2.71    0.57
 -10   3   1    3.03    0.67
 -10  -3  -1    2.96    0.63
 -10  -4   1    4.60    0.68
 -10   4  -1    3.13    0.73
 -10  -4  -1    2.82    0.60
 -10   4   1    3.80    0.74
 -10  -5   1   94.91    3.59
 -10   5  -1   94.44    3.91
 -10  -5  -1  100.66    3.72
 -10   5   1   99.57    3.95
 -10  -6   1   26.07    1.44
 -10   6  -1   27.12    1.72
 -10  -6  -1   26.30    1.52
 -10   6   1   27.61    1.79
 -10   7  -1   -0.26    0.51
 -10  -7   1    0.28    0.39
 -10  -7  -1    0.16    0.40
 -10   7   1    0.94    0.57
 -10  -8   1    5.16    0.71
  10  -8  -1    3.87    0.84
 -10   8  -1    5.12    0.93
 -10  -8  -1    5.39    0.78
 -10   8   1    3.40    0.82
  10  -9  -1   57.33    2.82
 -10  -9   1   55.14    2.37
 -10   9  -1   62.01    2.92
 -10  -9  -1   55.22    2.46
 -10   9   1   53.11    2.77
  10 -10  -1   10.65    1.32
 -10  10  -1    7.38    1.19
 -10  10   1   11.37    1.41
 -10 -10  -1    8.16    0.95
  10 -10   1   10.08    1.29
 -10  11  -1   -0.52    0.66
  10 -11  -1    0.87    0.59
  10 -11   1   -0.02    0.57
 -10  11   1   -0.06    0.62
  10 -12  -1   -0.07    0.65
 -10  12  -1    0.76    0.78
 -10  12   1    0.70    0.74
  10 -12   1    0.37    0.66
 -10  13  -1   29.86    2.18
  10 -13  -1   30.09    2.13
  10  13   1   31.20    2.20
 -10  13   1   31.39    2.14
  10 -13   1   29.22    2.08
  10  13  -1   28.08    2.03
  10  14   1   14.64    1.69
 -10  14  -1   12.05    1.58
  10 -14  -1   13.50    1.64
  10 -14   1   14.19    1.67
 -10  14   1   13.92    1.65
 -10  15  -1   -0.31    0.69
  10  15   1    0.91    0.85
  10 -15  -1    1.40    0.86
  10 -15   1   -0.14    0.74
 -10  15   1    0.30    0.81
 -10  16  -1    1.51    0.92
  10 -16  -1    0.79    0.86
  10 -16   1    0.15    0.76
 -10  16   1    0.02    0.83
 -10  17  -1    9.30    1.59
  10 -17  -1   13.49    1.79
  10 -17   1   13.13    1.76
 -10  17   1   14.23    1.81
 -11   0  -1    0.11    0.49
 -11   0   1   -0.48    0.44
 -11   1  -1   37.76    2.05
 -11  -1   1   41.11    2.01
 -11  -1  -1   37.72    1.98
 -11   1   1   40.44    2.07
 -11  -2   1   17.46    1.27
 -11   2  -1   20.57    1.46
 -11  -2  -1   15.26    1.36
 -11   2   1   17.40    1.37
 -11  -3   1   16.33    1.20
 -11   3  -1   16.56    1.47
 -11  -3  -1   20.22    1.35
 -11   3   1   18.63    1.37
 -11   4  -1    3.43    0.71
 -11  -4   1    2.77    0.65
 -11  -4  -1    3.33    0.68
 -11   4   1    3.61    0.78
 -11   5  -1    0.25    0.51
 -11  -5   1    1.10    0.50
 -11   5   1    0.16    0.50
 -11  -5  -1   -0.05    0.47
 -11   6  -1   43.69    2.37
 -11  -6   1   44.50    2.09
 -11   6   1   45.39    2.44
 -11  -6  -1   46.00    2.19
 -11   7  -1   15.96    1.53
 -11  -7   1   16.46    1.15
 -11  -7  -1   13.52    1.24
 -11   7   1   11.95    1.36
 -11  -8   1   28.77    1.61
 -11   8  -1   29.84    1.95
  11  -8  -1   28.13    1.90
 -11  -8  -1   27.91    1.66
 -11   8   1   31.39    2.03
 -11   9  -1    5.11    1.00
  11  -9  -1    4.96    0.95
 -11  -9  -1    5.71    0.86
 -11   9   1    3.21    0.90
 -11  10  -1    2.92    0.89
  11 -10  -1    2.46    0.85
 -11  10   1    3.23    0.92
  11 -10   1    2.31    0.78
  11 -11  -1   24.50    1.88
 -11  11  -1   18.49    1.88
  11 -11   1   26.35    1.91
 -11  11   1   26.82    1.94
 -11  12  -1    1.26    0.88
  11 -12  -1    2.25    0.84
  11 -12   1    1.98    0.84
 -11  12   1    2.27    0.95
 -11  13  -1    4.53    1.15
  11 -13  -1    4.19    1.10
  11 -13   1    5.58    1.15
 -11  13   1    4.87    1.11
 -11  14  -1   10.31    1.50
  11 -14  -1    9.05    1.43
  11  14   1    5.30    1.23
 -11  14   1    5.55    1.18
  11 -14   1    8.42    1.39
 -11  15  -1    8.35    1.38
  11 -15  -1   10.80    1.55
 -11  15   1   12.01    1.65
  11 -15   1   15.63    1.82
  11 -16  -1    8.47    1.48
 -11  16  -1    5.31    1.32
 -11  16   1   10.19    1.59
  11 -16   1   10.59    1.60
  11 -17  -1    0.73    0.92
 -11  17  -1    0.01    0.90
 -11  17   1    0.13    0.93
  11 -17   1   -0.27    0.84
 -12   0   1   -0.48    0.45
 -12   0  -1    0.07    0.50
 -12   1  -1    2.92    0.76
 -12  -1   1    3.98    0.76
 -12  -1  -1    3.96    0.78
 -12   1   1    2.88    0.72
 -12  -2   1   -0.04    0.47
 -12   2  -1    0.46    0.57
 -12   2   1    0.37    0.54
 -12  -2  -1    0.02    0.50
 -12  -3   1   25.33    1.56
 -12   3  -1   24.03    1.70
 -12  -3  -1   24.50    1.59
 -12   3   1   25.28    1.67
 -12   4  -1   -0.51    0.42
 -12  -4   1    0.24    0.49
 -12   4   1   -0.30    0.52
 -12  -4  -1    0.61    0.51
 -12  -5   1    0.82    0.52
 -12   5  -1    0.49    0.55
 -12  -5  -1    0.32    0.50
 -12   5   1    2.68    0.77
 -12  -6   1    1.14    0.54
 -12   6  -1    0.95    0.64
 -12   6   1    0.64    0.60
 -12  -6  -1    0.49    0.52
 -12  -7   1   10.73    1.11
 -12   7  -1   10.68    1.34
 -12   7   1   10.45    1.36
 -12  -7  -1   11.41    1.19
 -12   8  -1    2.60    0.92
 -12  -8   1    2.45    0.65
  12  -8  -1    5.23    1.02
 -12   8   1    2.71    0.91
 -12  -8  -1    1.98    0.68
 -12   9  -1   13.04    1.54
  12  -9  -1    9.69    1.34
 -12  -9  -1   12.82    1.24
 -12   9   1   12.21    1.49
 -12  10  -1    0.98    0.77
  12 -10  -1    1.74    0.78
  12 -10   1    2.12    0.84
 -12  10   1    2.08    0.89
 -12  11  -1   30.82    2.24
  12 -11  -1   32.52    2.18
  12 -11   1   35.01    2.28
 -12  11   1   32.15    2.30
 -12  12  -1    1.48    0.93
  12 -12  -1    1.54    0.84
  12 -12   1    1.22    0.75
 -12  12   1    3.32    1.03
  12 -13  -1    3.54    1.10
 -12  13  -1    1.65    0.92
  12 -13   1    4.37    1.12
 -12  13   1    2.42    0.98
 -12  14  -1    2.01    0.99
  12 -14  -1    0.26    0.88
 -12  14   1    1.37    0.87
  12 -14   1    1.69    0.99
 -12  15  -1    1.36    0.93
  12 -15  -1    0.58    0.73
  12 -15   1    0.60    0.88
 -12  15   1    0.97    0.87
 -12  16  -1    0.51    0.94
  12 -16  -1    1.46    1.02
 -12  16   1    1.57    1.02
  12 -16   1    2.02    1.07
 -13   0  -1    0.66    0.57
 -13   0   1    0.39    0.50
 -13  -1   1   21.56    1.54
 -13   1  -1   20.96    1.56
 -13  -1  -1   27.28    1.71
 -13   1   1   21.80    1.62
 -13   2  -1   17.94    1.67
 -13  -2   1   18.47    1.43
 -13   2   1   18.40    1.65
 -13  -2  -1   20.17    1.52
 -13  -3   1   24.91    1.64
 -13   3  -1   25.28    1.77
 -13  -3  -1   27.01    1.73
 -13   3   1   27.42    1.86
 -13  -4   1    1.44    0.61
 -13   4  -1    0.97    0.66
 -13  -4  -1    1.97    0.69
 -13   4   1    1.27    0.66
 -13   5  -1    0.31    0.62
 -13  -5   1   -0.25    0.46
 -13   5   1   -0.87    0.41
 -13  -5  -1   -0.25    0.48
 -13  -6   1   24.53    1.57
 -13   6  -1   24.28    1.84
 -13   6   1   19.71    1.84
 -13  -6  -1   22.85    1.56
 -13  -7   1   -0.18    0.51
 -13   7  -1   -0.15    0.59
 -13  -7  -1    0.42    0.54
 -13   7   1   -0.92    0.49
 -13   8  -1    4.79    1.09
  13  -8  -1    2.86    0.86
 -13   8   1    3.33    0.94
 -13  -8  -1    4.33    0.85
  13  -9  -1   14.44    1.59
 -13   9  -1   12.90    1.56
 -13   9   1   12.23    1.57
 -13  10  -1   -1.04    0.69
  13 -10  -1   -0.56    0.55
  13 -10   1    0.17    0.60
 -13  10   1    0.47    0.78
 -13  11  -1   33.61    2.34
  13 -11  -1   33.43    2.31
 -13  11   1   38.09    2.52
  13 -11   1   34.66    2.36
 -13  12  -1    0.17    0.78
  13 -12  -1    1.01    0.70
 -13  12   1    0.10    0.82
  13 -12   1   -0.30    0.64
  13 -13  -1    0.62    0.83
 -13  13  -1    0.14    0.94
  13 -13   1    0.84    0.84
 -13  13   1    0.45    0.83
 -13  14  -1   21.87    2.27
  13 -14  -1   22.49    2.27
  13 -14   1   22.43    2.27
 -13  14   1   24.07    2.34
  13 -15  -1    3.54    1.20
 -13  15  -1    7.04    1.40
 -13  15   1    3.92    1.21
  13 -15   1    5.19    1.31
 -14   0  -1   -0.60    0.50
 -14   0   1    0.44    0.63
 -14   1  -1    0.18    0.51
 -14  -1   1    0.90    0.62
 -14   1   1    0.01    0.57
 -14  -1  -1    1.58    0.71
 -14  -2   1    4.97    0.93
 -14   2  -1    5.76    1.02
 -14   2   1    6.28    1.07
 -14  -2  -1    4.03    0.93
 -14  -3   1    1.97    0.72
 -14   3  -1    1.71    0.74
 -14  -3  -1    3.42    0.83
 -14   3   1    2.78    0.82
 -14   4  -1    4.39    0.99
 -14  -4   1    5.69    0.94
 -14   4   1    4.61    1.02
 -14  -4  -1    4.13    0.89
 -14  -5   1   -0.69    0.50
 -14   5  -1    0.27    0.60
 -14  -5  -1   -0.49    0.52
 -14   5   1   -0.77    0.55
 -14   6  -1   14.04    1.62
 -14  -6   1   11.75    1.28
 -14  -6  -1   15.06    1.46
 -14   6   1   13.89    1.60
 -14  -7   1    7.60    1.03
 -14   7  -1    4.31    1.07
 -14   7   1    5.15    1.09
 -14  -7  -1    6.32    1.02
 -14   8  -1   17.22    1.85
 -14  -8  -1   21.91    1.59
 -14   8   1   18.81    1.90
  14  -9  -1    0.18    0.70
 -14   9  -1    0.82    0.73
 -14   9   1    0.72    0.71
 -14  10  -1   -0.68    0.62
  14 -10  -1    0.01    0.75
  14 -10   1   -0.15    0.62
 -14  10   1    0.28    0.74
 -14  11  -1    3.32    1.13
  14 -11  -1    3.76    1.05
 -14  11   1    3.69    1.12
  14 -11   1    3.94    1.06
 -14  12  -1    2.33    1.08
  14 -12  -1    2.43    0.99
 -14  12   1    3.33    1.16
  14 -12   1    3.04    1.09
  14 -13  -1   -0.69    0.70
 -14  13  -1   -1.75    0.74
  14 -13   1    0.91    0.86
 -14  13   1    0.37    0.94
  14 -14  -1    2.74    1.06
 -14  14  -1    4.70    1.24
 -14  14   1    2.66    1.09
  14 -14   1    2.30    1.08
 -14  15  -1    1.94    1.14
  14 -15  -1    1.63    1.01
  14 -15   1    2.80    1.17
 -14  15   1    1.97    1.08
 -15   0   1    0.66    0.66
 -15   0  -1   -0.51    0.57
 -15   1  -1   10.14    1.38
 -15  -1   1   12.58    1.42
 -15  -1  -1   11.81    1.40
 -15   1   1    9.71    1.32
 -15  -2   1   38.11    2.24
 -15   2  -1   37.52    2.33
 -15   2   1   37.49    2.26
 -15  -2  -1   35.13    2.21
 -15  -3   1    6.83    1.08
 -15   3  -1    8.18    1.23
 -15  -3  -1    7.53    1.16
 -15   3   1    6.65    1.20
 -15  -4   1    3.31    0.86
 -15   4  -1    2.01    0.83
 -15  -4  -1    3.87    0.87
 -15   4   1    2.11    0.81
 -15  -5   1    5.39    0.96
 -15   5  -1    5.20    1.13
 -15   5   1    1.37    0.84
 -15  -5  -1    4.02    0.90
 -15  -6   1   16.52    1.54
 -15   6  -1   14.89    1.73
 -15  -6  -1   18.16    1.65
 -15   6   1   14.74    1.69
 -15   7  -1    0.41    0.75
 -15   7   1    1.41    0.86
 -15  -7  -1    2.70    0.82
 -15   8  -1    6.54    1.28
 -15   8   1    5.15    1.14
 -15   9  -1   14.44    1.80
  15  -9  -1   21.91    2.12
 -15   9   1   16.90    1.94
  15 -10  -1   12.01    1.65
 -15  10  -1   10.67    1.62
  15 -10   1   14.40    1.72
 -15  10   1    8.82    1.50
  15 -11  -1   24.59    2.33
 -15  11  -1   21.46    2.22
 -15  11   1   20.20    2.15
  15 -11   1   20.98    2.17
  15 -12  -1    7.74    1.44
 -15  12  -1    6.21    1.38
  15 -12   1    3.24    1.09
 -15  12   1    6.81    1.36
 -15  13  -1   12.56    1.85
  15 -13  -1   14.15    1.91
 -15  13   1   14.27    1.93
  15 -13   1   16.18    1.95
 -15  14  -1    1.58    1.10
  15 -14  -1    2.05    1.13
  15 -14   1    1.27    1.04
 -15  14   1   -0.38    0.92
 -16   0   1   -0.81    0.61
 -16   0  -1   -0.03    0.69
 -16   1  -1    5.46    1.16
 -16  -1   1    4.30    1.04
 -16  -1  -1    5.15    1.08
 -16   1   1    7.56    1.21
 -16  -2   1    3.04    0.97
 -16   2  -1    5.67    1.11
 -16  -2  -1    4.33    1.03
 -16   2   1    5.10    1.08
 -16  -3   1   11.73    1.42
 -16   3  -1   13.53    1.60
 -16   3   1   13.81    1.60
 -16  -3  -1   10.30    1.39
 -16   4  -1    1.55    0.91
 -16  -4   1    1.89    0.76
 -16   4   1    1.20    0.85
 -16  -4  -1    1.13    0.79
 -16  -5   1    4.66    0.95
 -16   5  -1    1.75    0.84
 -16  -5  -1    4.45    0.99
 -16   5   1    3.62    1.05
 -16  -6   1    3.71    0.93
 -16   6  -1    4.54    1.13
 -16   6   1    1.86    0.94
 -16  -6  -1    3.55    0.90
 -16   7  -1   10.63    1.57
 -16  -7  -1    6.44    1.15
 -16   7   1    6.06    1.21
 -16   8  -1    0.95    0.88
  16  -8  -1    3.14    1.01
 -16   8   1    1.44    0.96
  16  -9  -1   -0.72    0.73
 -16   9  -1    0.62    0.89
 -16   9   1    1.16    0.89
  16 -10  -1   22.31    2.27
 -16  10  -1   18.72    2.13
  16 -10   1   21.71    2.22
 -16  10   1   20.77    2.20
  16 -11  -1   22.21    2.31
 -16  11  -1   21.43    2.26
 -16  11   1   18.23    2.09
  16 -11   1   19.87    2.18
  16 -12  -1    4.09    1.22
 -16  12  -1    2.55    1.16
  16 -12   1    3.32    1.07
 -16  12   1    4.38    1.29
 -16  13  -1   -0.04    0.92
  16 -13  -1    1.70    0.99
 -16  13   1   -0.11    0.99
  16 -13   1    1.75    1.09
 -17   0   1   -1.20    0.58
 -17   0  -1    0.01    0.75
 -17   1  -1    8.76    1.40
 -17  -1   1   11.67    1.51
 -17   1   1    8.11    1.37
 -17  -1  -1   10.70    1.48
 -17  -2   1    0.18    0.70
 -17   2  -1    0.23    0.75
 -17  -2  -1    0.00    0.72
 -17   2   1    0.04    0.68
 -17   3  -1    0.57    0.79
 -17  -3   1    0.68    0.74
 -17   3   1    0.80    0.75
 -17  -3  -1    0.39    0.71
 -17   4  -1    2.55    1.03
 -17  -4   1    2.49    0.89
 -17   4   1    2.04    0.94
 -17  -4  -1    4.64    1.04
 -17  -5   1   12.38    1.53
 -17   5  -1   13.69    1.74
 -17   5   1   10.08    1.59
 -17  -5  -1   13.78    1.62
 -17   6  -1    7.76    1.37
 -17   6   1    5.32    1.23
 -17  -6  -1    7.40    1.25
 -17   7  -1   37.08    2.61
 -17   7   1   35.81    2.49
 -17   8  -1    3.36    1.08
  17  -8  -1    4.85    1.20
 -17   8   1    3.60    1.13
 -17   9  -1   -0.38    0.88
  17  -9  -1    0.58    0.84
 -17   9   1   -0.22    0.86
  17 -10  -1    2.66    1.15
 -17  10  -1    2.11    1.05
 -17  10   1    1.10    0.99
  17 -10   1    2.50    1.14
 -17  11  -1    1.56    1.09
  17 -11  -1    1.54    1.08
 -17  11   1    4.98    1.36
  17 -11   1    0.81    1.02
 -17  12  -1   -0.55    0.98
 -17  12   1    0.90    1.05
 -18   0   1    0.28    0.77
 -18   0  -1   -0.96    0.71
 -18   1  -1   19.37    2.01
 -18  -1   1   18.48    1.95
 -18   1   1   22.86    2.14
 -18  -1  -1   20.06    2.06
 -18   2  -1    0.46    0.92
 -18  -2   1    1.28    0.89
 -18  -2  -1    1.12    0.85
 -18   2   1    0.66    0.88
 -18  -3   1    6.99    1.27
 -18   3  -1    6.77    1.35
 -18  -3  -1    9.74    1.45
 -18   3   1    7.89    1.39
 -18  -4   1    1.35    0.86
 -18   4  -1    1.60    0.96
 -18   4   1   -0.37    0.76
 -18  -4  -1    0.33    0.79
 -18   5  -1   36.41    2.56
 -18   5   1   31.87    2.46
 -18  -5  -1   30.25    2.24
 -18   6  -1   -0.14    0.81
 -18   6   1    0.95    0.89
 -18   7  -1    0.18    0.82
 -18   7   1    0.52    0.81
 -18   8  -1    0.08    0.83
  18  -8  -1    2.61    1.10
 -18   8   1   -0.09    0.87
 -18   9  -1   19.28    2.28
  18  -9  -1   31.12    2.75
 -18   9   1   23.68    2.44
 -18  10  -1   -0.05    0.84
  18 -10  -1    1.21    1.02
  18 -10   1    2.61    1.16
 -18  10   1    0.29    1.00
 -19   0  -1   -0.64    0.76
 -19   0   1   -0.61    0.78
 -19   1  -1    0.38    0.82
 -19  -1   1    2.83    1.01
 -19   1   1    0.28    0.88
 -19  -1  -1    2.56    1.08
 -19   2  -1   14.21    1.87
 -19  -2   1   18.33    1.97
 -19   2   1   17.27    2.02
 -19  -2  -1   15.07    1.86
 -19  -3   1    2.01    0.97
 -19   3  -1    0.41    0.89
 -19   3   1    0.21    0.85
 -19  -3  -1    2.14    1.04
 -19   4  -1    5.65    1.38
 -19  -4   1    4.70    1.22
 -19   4   1    6.74    1.41
 -19  -4  -1    7.30    1.41
 -19   5  -1    0.35    0.97
 -19   5   1    0.47    0.85
 -19  -5  -1   -0.50    0.81
 -19   6  -1    4.22    1.26
 -19   6   1    4.43    1.26
 -19   7  -1    2.67    1.21
 -19   7   1    2.24    1.13
  19  -8  -1   -0.33    0.90
 -19   8  -1   -1.46    0.82
 -19   8   1    0.48    1.02
 -19   9  -1   -1.12    0.90
 -19   9   1   -0.55    0.85
 -20   0   1   -0.47    0.82
 -20   0  -1   -1.04    0.79
 -20  -1   1    6.91    1.43
 -20   1  -1    5.72    1.37
 -20   1   1    7.87    1.49
 -20  -1  -1    8.02    1.47
 -20   2  -1    2.67    1.08
 -20  -2   1    1.93    1.01
 -20  -2  -1    1.98    1.07
 -20   2   1    1.86    1.06
 -20  -3   1    7.46    1.43
 -20   3  -1    6.50    1.52
 -20   3   1    7.85    1.47
 -20  -3  -1    8.15    1.52
 -20   4  -1    0.74    0.91
 -20  -4  -1    0.78    1.00
 -20   4   1    3.72    1.27
 -20   5  -1    0.76    1.06
 -20   5   1    2.40    1.15
 -20   6  -1   -1.10    0.91
 -20   6   1   -0.91    0.91
 -20   7  -1   20.50    2.36
 -20   7   1   23.03    2.48
 -21   0  -1    0.06    0.85
 -21   0   1   -0.14    0.88
 -21   1  -1    0.88    1.00
 -21  -1   1    1.02    1.04
 -21   1   1    0.35    0.95
 -21  -1  -1   -0.04    0.93
 -21  -2   1    0.93    1.00
 -21   2  -1   -0.32    0.95
 -21  -2  -1   -0.85    0.88
 -21   2   1    1.09    1.05
 -21   3  -1    4.56    1.33
 -21   3   1    4.71    1.40
 -21  -3  -1    3.96    1.35
   0   0  -2   24.71    0.88
   0   1   2   -0.49    0.12
   0  -1  -2   -0.52    0.09
   0   1  -2   -0.26    0.10
   0  -1  -2   -0.20    0.15
   0  -2  -2  190.89    5.86
   0   2   2  187.11    5.69
   0  -2   2  184.37    5.50
   0   2  -2  187.43    5.50
   0  -2  -2  186.67    5.68
   0   2  -2  192.14    5.71
   0   3   2    0.10    0.25
   0   3  -2   -0.03    0.16
   0  -3  -2    0.04    0.25
   0  -3   2   -0.20    0.15
   0  -3  -2   -0.48    0.19
   0   3  -2   -0.08    0.16
   0  -4  -2  538.88   16.60
   0   4  -2  538.24   15.90
   0   4   2  561.15   16.12
   0   4  -2  542.47   16.43
   0  -4  -2  547.73   16.11
   0  -4   2  530.97   16.43
   0  -4   2  548.80   15.93
   0  -5   2   -0.11    0.16
   0  -5   2    0.02    0.20
   0   5   2    0.19    0.28
   0   5  -2   -0.23    0.19
   0  -5  -2    0.06    0.26
   0   5  -2   -0.05    0.19
   0   6  -2  178.23    5.55
   0  -6  -2  178.37    5.84
   0  -6   2  178.44    5.62
   0   6  -2  175.60    5.65
   0   6   2  185.54    5.78
   0  -6   2  177.19    5.65
   0   7  -2   -0.10    0.25
   0  -7  -2   -0.05    0.30
   0   7  -2   -0.15    0.24
   0   7   2   -0.22    0.30
   0  -7   2    0.30    0.25
   0  -8   2   72.85    2.66
   0   8  -2   75.18    2.70
   0  -8  -2   71.62    2.83
   0   8   2   78.32    2.91
   0  -9   2   -0.60    0.27
   0  -9  -2    0.36    0.37
   0   9   2   -0.08    0.35
   0   9  -2   -0.16    0.29
   0 -10  -2  128.96    4.59
   0  10   2  122.70    4.55
   0  10  -2  126.67    4.38
   0 -10   2  129.37    4.41
   0 -11  -2    0.88    0.51
   0  11  -2    0.71    0.42
   0  11   2    0.12    0.43
   0 -11   2    0.31    0.37
   0 -12  -2   59.33    2.75
   0  12   2   63.96    2.84
   0 -12   2   64.94    2.65
   0  12  -2   64.14    2.66
   0  13   2   -0.40    0.38
   0 -13  -2    0.26    0.56
   0 -13   2   -0.17    0.46
   0  13  -2    0.49    0.46
   0  14   2    2.33    0.72
   0  14  -2    3.02    0.71
   0 -14  -2    1.33    0.72
   0  15  -2    0.63    0.57
   0  15   2    0.55    0.63
   0 -15  -2   -0.55    0.61
   0  16   2    2.71    0.85
   0  16  -2    1.72    0.72
   0  17   2   -0.72    0.61
   0  18   2   31.26    2.18
  -1   0   2  111.27    3.36
   1   0  -2  108.05    3.35
   1   0  -2  106.03    3.22
  -1   0   2  107.89    3.22
  -1  -1   2  110.94    3.40
   1  -1  -2  115.36    3.54
  -1   1  -2  110.33    3.50
  -1   1   2  112.43    3.54
  -1  -1  -2  113.64    3.58
   1   1  -2  112.52    3.41
   1   1  -2  111.86    3.41
  -1   1   2  112.64    3.41
  -1   2  -2  192.45    5.85
   1  -2  -2  193.76    5.93
  -1   2   2  186.63    5.92
  -1   2   2  191.93    5.74
   1  -2   2  186.69    5.62
  -1  -2  -2  188.44    5.97
   1   3   2  158.20    5.21
   1  -3  -2  164.29    5.13
  -1   3  -2  166.85    5.19
  -1  -3   2  165.13    5.06
   1  -3  -2  165.51    5.29
  -1   3  -2  166.91    5.01
   1   3  -2  170.67    4.99
  -1   3   2  174.13    5.30
  -1  -3  -2  166.23    5.33
   1  -3   2  168.27    5.00
  -1   4  -2  167.55    5.12
   1   4   2  165.04    5.32
   1  -4  -2  168.64    5.41
  -1   4  -2  171.37    5.30
  -1  -4   2  167.70    5.18
   1  -4  -2  164.27    5.26
   1   4  -2  170.78    5.11
  -1  -4  -2  169.92    5.43
  -1   4   2  168.77    5.28
  -1   4   2  168.51    5.41
   1  -4   2  167.76    5.13
   1   5   2  117.56    4.02
  -1   5  -2  118.50    3.91
   1  -5  -2  119.28    4.04
  -1  -5   2  121.15    3.82
  -1   5  -2  120.20    3.82
   1  -5   2  119.12    3.91
  -1   5   2  125.76    4.00
  -1  -5  -2  122.52    4.07
   1   5  -2  119.09    3.80
   1  -5   2  121.87    3.83
  -1   6  -2   15.78    0.84
  -1  -6   2   14.76    0.76
   1  -6  -2   14.95    0.93
   1   6   2   15.32    1.02
  -1   6  -2   17.21    0.85
   1  -6   2   14.51    0.80
  -1  -6  -2   14.51    0.93
  -1   6   2   14.93    0.97
   1   6  -2   14.20    0.82
   1   7   2   13.35    0.98
   1  -7  -2   11.85    0.88
  -1  -7   2   12.06    0.73
  -1   7  -2   13.46    0.81
  -1   7  -2   12.86    0.80
  -1  -7  -2   11.42    0.87
   1   7  -2   11.62    0.76
  -1   7   2   12.32    0.91
   1  -7   2   13.42    0.79
   1  -8  -2    6.55    0.73
  -1   8  -2    5.98    0.63
   1   8   2    7.08    0.83
  -1   8  -2    7.71    0.73
  -1  -8   2    6.55    0.62
   1   8  -2    6.49    0.66
   1  -8   2    6.48    0.65
  -1   8   2    8.19    0.87
  -1  -8  -2    6.05    0.73
  -1   9  -2    0.86    0.37
   1  -9  -2    0.37    0.39
  -1  -9   2    0.80    0.36
   1   9   2    1.09    0.47
  -1   9  -2    0.51    0.37
   1   9  -2    0.68    0.38
  -1  -9  -2    0.77    0.44
   1  -9   2    0.74    0.36
  -1   9   2    0.79    0.40
  -1 -10   2   59.45    2.40
  -1  10  -2   61.85    2.47
   1  10   2   63.52    2.66
   1 -10  -2   61.41    2.59
   1  10  -2   59.86    2.44
   1 -10   2   60.48    2.44
  -1 -10  -2   62.80    2.61
  -1  10   2   62.26    2.64
  -1 -11   2    0.71    0.44
   1  11   2    1.72    0.60
  -1  11  -2    1.61    0.49
   1 -11  -2    2.77    0.63
   1 -11   2    1.74    0.50
  -1 -11  -2    1.87    0.59
   1  11  -2    1.53    0.49
  -1  11   2    1.62    0.55
  -1  12  -2   28.81    1.60
   1  12   2   24.48    1.64
   1 -12  -2   27.82    1.66
  -1 -12   2   26.97    1.54
  -1  12   2   26.12    1.66
  -1 -12  -2   27.40    1.73
   1  12  -2   29.27    1.58
   1 -12   2   30.36    1.59
   1  13   2    0.82    0.62
  -1 -13   2    0.62    0.52
  -1  13  -2    1.77    0.57
   1 -13  -2    0.52    0.56
   1 -13   2    0.44    0.51
   1  13  -2    0.94    0.51
  -1 -13  -2    1.11    0.65
  -1  13   2    0.70    0.52
  -1  14  -2    1.38    0.63
   1 -14  -2    2.57    0.79
   1  14   2    0.95    0.64
  -1 -14  -2    2.09    0.80
  -1  14   2    2.11    0.71
   1 -14   2    2.26    0.72
   1  14  -2    2.07    0.68
  -1  15  -2   12.92    1.34
   1 -15  -2   11.49    1.37
   1  15   2   12.52    1.40
  -1  15   2   10.26    1.27
  -1 -15  -2    9.53    1.33
   1  15  -2   12.53    1.30
   1  16   2    2.06    0.77
  -1  16  -2    1.77    0.78
   1 -16  -2    2.74    0.89
  -1  16   2    3.77    0.93
   1  16  -2    2.30    0.75
   1  17   2   32.23    2.17
  -1  17   2   30.91    2.13
   1  18   2    2.59    0.93
  -1  18   2    2.98    0.96
  -1  19   2   12.52    1.65
   2   0  -2  167.18    5.09
   2   0  -2  164.55    4.92
  -2   0   2  160.90    5.08
  -2   0  -2  167.51    5.16
   2  -1  -2   55.55    1.83
  -2  -1   2   55.47    1.79
  -2   1  -2   54.81    1.91
   2  -1  -2   56.39    1.90
  -2   1   2   56.16    1.90
  -2  -1  -2   57.50    1.93
  -2   1   2   57.16    1.84
   2  -2  -2  329.19   10.06
  -2  -2   2  342.24   10.22
  -2   2   2  342.66   10.44
  -2  -2  -2  345.09   10.44
   2  -3  -2   63.78    2.25
   2  -3  -2   62.35    2.19
  -2   3  -2   64.26    2.12
  -2  -3   2   63.42    1.99
   2  -3   2   64.98    2.12
  -2  -3  -2   61.28    2.26
  -2   3   2   64.74    2.26
  -2   3   2   65.08    2.20
  -2   4  -2   81.87    2.72
  -2   4  -2   85.57    2.82
  -2  -4   2   80.18    2.61
   2  -4  -2   83.39    2.89
  -2   4   2   85.93    2.89
  -2   4   2   82.82    2.82
   2  -4   2   81.49    2.70
  -2  -4  -2   79.79    2.90
   2  -5  -2    6.63    0.63
  -2   5  -2    5.36    0.51
  -2  -5   2    6.05    0.45
   2   5   2    6.91    0.72
  -2   5  -2    6.31    0.57
  -2   5   2    6.50    0.63
  -2   5   2    4.43    0.55
   2   5  -2    6.79    0.56
   2  -5   2    6.68    0.56
  -2  -5  -2    5.58    0.65
   2   6   2   32.38    1.56
  -2   6  -2   33.89    1.39
  -2   6  -2   32.98    1.41
  -2  -6   2   28.49    1.26
   2  -6  -2   32.92    1.49
  -2  -6  -2   33.07    1.53
  -2   6   2   34.22    1.50
   2   6  -2   32.51    1.38
  -2   6   2   34.16    1.53
   2  -6   2   32.29    1.39
  -2   7  -2   12.89    0.83
  -2   7  -2   12.69    0.81
   2   7   2   12.67    1.09
   2  -7  -2   10.87    0.87
  -2  -7   2   11.92    0.76
  -2   7   2   11.47    0.89
  -2   7   2   12.37    0.92
  -2  -7  -2   12.14    0.96
   2  -7   2   12.75    0.82
   2   7  -2   13.08    0.84
   2  -8  -2   66.39    2.64
  -2  -8   2   64.01    2.45
  -2   8  -2   67.88    2.56
   2   8   2   72.77    2.78
  -2   8  -2   66.54    2.53
   2   8  -2   67.61    2.51
   2  -8   2   66.18    2.54
  -2   8   2   65.52    2.65
  -2  -8  -2   68.95    2.71
  -2  -9   2   61.29    2.34
  -2   9  -2   60.69    2.40
   2  -9  -2   61.42    2.52
   2   9   2   57.25    2.54
  -2   9  -2   58.55    2.39
  -2   9   2   60.52    2.53
  -2  -9  -2   61.48    2.56
   2   9  -2   61.61    2.37
   2  -9   2   57.61    2.37
  -2  10  -2   46.57    2.04
   2  10   2   45.90    2.19
  -2 -10   2   45.64    1.97
   2 -10  -2   44.60    2.12
  -2  10  -2   44.18    2.01
  -2  10   2   44.54    2.14
   2  10  -2   44.12    1.96
   2 -10   2   46.88    2.02
  -2 -10  -2   45.54    2.18
   2  11   2   16.92    1.28
  -2  11  -2   16.54    1.16
  -2 -11   2   16.55    1.17
   2 -11  -2   18.58    1.28
  -2  11  -2   18.77    1.24
  -2  11   2   19.03    1.29
  -2 -11  -2   16.57    1.31
   2 -11   2   17.77    1.18
   2  11  -2   17.88    1.17
  -2  12  -2   51.87    2.28
  -2 -12   2   40.95    2.11
   2 -12  -2   50.59    2.36
   2  12   2   45.97    2.34
  -2 -12  -2   47.85    2.40
   2  12  -2   50.74    2.22
   2 -12   2   49.37    2.22
  -2  12   2   45.27    2.31
  -2  13  -2   24.32    1.56
   2  13   2   26.06    1.71
   2 -13  -2   26.14    1.67
   2 -13   2   24.41    1.53
  -2 -13  -2   24.84    1.76
  -2  13   2   24.60    1.68
   2  13  -2   26.34    1.57
   2  14   2    2.75    0.80
   2 -14  -2    2.12    0.75
  -2  14  -2    2.16    0.69
   2 -14   2    3.05    0.74
  -2  14   2    2.32    0.69
   2  14  -2    2.18    0.66
  -2 -14  -2    2.95    0.85
   2 -15  -2    7.05    1.12
  -2  15  -2    8.03    1.08
   2  15   2    7.07    1.13
  -2  15   2    8.51    1.20
   2  15  -2    7.25    1.00
   2  16   2    6.39    1.12
  -2  16  -2   12.07    1.36
   2 -16  -2    9.23    1.31
  -2  16   2    9.25    1.30
   2  17   2    8.09    1.29
  -2  17   2    9.42    1.37
   2  18   2   12.26    1.58
  -2  18   2   13.19    1.64
  -2  19   2   -0.59    0.74
  -3   0  -2  588.79   17.82
  -3   0   2  585.12   17.75
   3  -1  -2   72.00    2.39
  -3   1  -2   73.35    2.51
  -3  -1   2   72.39    2.38
  -3  -1  -2   74.05    2.49
  -3   1   2   72.29    2.40
  -3   1   2   74.17    2.48
   3  -2  -2   29.85    1.22
   3  -2  -2   29.71    1.18
  -3   2  -2   29.52    1.24
  -3  -2   2   28.86    1.05
  -3  -2  -2   29.00    1.22
  -3   2   2   29.17    1.20
  -3   2   2   29.54    1.24
   3  -3  -2    8.13    0.59
   3  -3  -2    8.65    0.63
  -3   3  -2    8.56    0.63
  -3  -3   2    7.98    0.42
  -3   3   2    9.11    0.64
   3  -3   2    7.86    0.57
  -3   3   2    8.54    0.67
  -3  -3  -2    7.42    0.61
  -3   4  -2   57.23    2.06
   3  -4  -2   60.92    2.21
  -3  -4   2   58.16    1.88
  -3  -4  -2   56.43    2.14
  -3   4   2   55.75    2.16
  -3   4   2   59.21    2.15
   3  -4   2   56.95    2.05
   3  -5  -2   43.85    1.78
  -3  -5   2   41.30    1.45
  -3   5  -2   42.57    1.66
  -3  -5  -2   40.59    1.73
  -3   5   2   40.94    1.75
  -3   5   2   43.86    1.76
  -3  -6   2    6.43    0.47
   3  -6  -2    5.66    0.68
  -3   6  -2    5.60    0.61
  -3   6   2    5.71    0.65
  -3   6   2    5.19    0.64
  -3  -6  -2    5.69    0.68
  -3   7  -2    4.84    0.61
  -3   7  -2    6.18    0.67
  -3  -7   2    4.55    0.48
   3   7   2    4.67    0.71
   3  -7  -2    6.08    0.71
  -3   7   2    6.07    0.72
  -3   7   2    4.89    0.68
   3   7  -2    6.33    0.67
   3  -7   2    6.04    0.66
  -3  -7  -2    5.05    0.67
  -3  -8   2   38.55    1.57
  -3   8  -2   39.41    1.73
  -3   8  -2   36.45    1.72
   3  -8  -2   41.73    1.83
   3   8   2   35.86    1.87
  -3  -8  -2   36.50    1.83
   3  -8   2   37.80    1.72
  -3   8   2   40.00    1.83
   3   8  -2   38.87    1.72
  -3   8   2   38.51    1.81
  -3   9  -2   27.70    1.48
   3  -9  -2   27.85    1.56
  -3  -9   2   29.12    1.39
  -3   9  -2   31.88    1.54
   3   9   2   31.75    1.72
   3  -9   2   29.66    1.50
  -3   9   2   29.94    1.60
  -3   9   2   27.99    1.57
  -3  -9  -2   27.88    1.63
   3   9  -2   31.47    1.51
  -3  10  -2    6.57    0.83
   3 -10  -2    7.56    0.92
  -3 -10   2    6.89    0.76
   3  10   2    7.05    0.96
  -3  10  -2    7.27    0.85
  -3 -10  -2    6.51    0.93
   3  10  -2    7.14    0.80
   3 -10   2    6.58    0.81
  -3  10   2    7.89    0.93
  -3  10   2    8.43    0.95
  -3  11  -2    0.70    0.50
  -3  11  -2    1.35    0.53
   3 -11  -2    1.35    0.58
   3  11   2    1.25    0.55
  -3 -11   2    1.09    0.50
  -3 -11  -2    1.02    0.58
   3  11  -2    0.90    0.45
  -3  11   2    0.86    0.49
   3 -11   2    1.91    0.55
  -3 -12   2    0.20    0.47
  -3  12  -2    0.46    0.44
  -3  12  -2    0.69    0.50
   3 -12  -2   -0.84    0.40
   3  12   2    0.04    0.49
   3 -12   2   -0.48    0.42
  -3 -12  -2   -0.19    0.52
  -3  12   2   -0.33    0.43
   3  12  -2   -0.20    0.40
   3 -13  -2   18.39    1.57
  -3  13  -2   16.61    1.44
  -3  13  -2   16.08    1.42
   3  13   2   14.31    1.44
   3  13  -2   16.86    1.24
   3 -13   2   17.22    1.30
  -3 -13  -2   14.94    1.51
  -3  13   2   14.69    1.44
   3  14   2   44.70    2.38
  -3  14  -2   46.20    2.30
   3 -14  -2   40.21    2.28
  -3  14   2   39.87    2.30
   3 -14   2   41.47    2.18
  -3 -14  -2   41.04    2.37
   3  14  -2   46.12    2.22
   3  15   2    0.81    0.66
  -3  15  -2    0.49    0.60
   3 -15  -2    1.00    0.67
   3  15  -2    1.51    0.62
   3 -15   2    0.88    0.64
  -3  15   2    0.68    0.65
   3  16   2    0.14    0.62
  -3  16  -2    0.26    0.62
   3 -16  -2   -0.12    0.66
  -3  16   2   -0.25    0.66
   3  17   2    4.66    1.04
  -3  17  -2    3.61    0.97
   3 -17  -2    2.98    0.98
  -3  17   2    4.81    1.07
   3  18   2   17.05    1.79
  -3  18   2   14.86    1.77
  -3  19   2    1.31    0.94
  -4   0  -2 1000.00   30.23
  -4   0   2  999.84   30.16
  -4  -1   2   95.08    3.08
   4  -1  -2   91.22    3.06
  -4   1  -2   95.80    3.20
  -4  -1  -2   93.38    3.19
  -4   1   2   93.19    3.16
  -4  -2   2   37.00    1.31
  -4   2  -2   33.92    1.47
  -4   2   2   32.95    1.45
  -4   2   2   35.60    1.43
  -4  -2  -2   36.21    1.44
   4  -3  -2    2.75    0.45
  -4  -3   2    4.28    0.36
  -4   3  -2    4.30    0.53
  -4  -3  -2    2.98    0.45
  -4   3   2    3.99    0.49
  -4   3   2    3.14    0.47
  -4   4  -2   42.71    1.76
  -4  -4   2   45.01    1.52
   4  -4  -2   42.57    1.80
  -4   4   2   39.92    1.75
  -4  -4  -2   44.54    1.72
   4  -5  -2   17.82    1.04
  -4   5  -2   16.67    0.99
  -4  -5   2   17.92    0.77
  -4  -5  -2   17.88    0.98
  -4   5   2   16.73    1.03
  -4   5   2   18.67    1.09
  -4  -6   2    6.87    0.48
  -4   6  -2    8.04    0.78
  -4   6  -2    6.95    0.71
   4  -6  -2    8.43    0.84
  -4  -6  -2    6.53    0.69
  -4   6   2    7.00    0.76
  -4   6   2    7.49    0.77
  -4   7  -2   13.07    0.94
   4  -7  -2   15.18    1.03
  -4  -7   2   15.23    0.75
  -4   7  -2   14.98    0.98
  -4   7   2   14.64    1.06
  -4  -7  -2   14.32    0.97
  -4   7   2   13.80    0.98
  -4   8  -2  107.87    3.73
  -4  -8   2   95.58    3.43
   4  -8  -2  108.60    3.88
   4   8   2  103.36    3.92
  -4   8   2  107.59    3.89
   4   8  -2  109.13    3.71
  -4  -8  -2  103.25    3.77
  -4   8   2   99.04    3.77
   4  -8   2  101.03    3.76
  -4  -9   2   31.86    1.37
   4   9   2   32.77    1.82
   4  -9  -2   29.60    1.66
  -4   9  -2   32.26    1.62
   4   9  -2   33.11    1.62
  -4   9   2   36.10    1.76
  -4  -9  -2   30.02    1.64
   4  -9   2   28.72    1.58
  -4   9   2   33.07    1.72
   4  10   2    0.24    0.47
  -4  10  -2   -0.31    0.34
   4 -10  -2   -0.09    0.38
  -4 -10   2   -0.45    0.30
  -4  10  -2    0.01    0.40
  -4  10   2   -0.31    0.40
  -4  10   2   -0.32    0.34
   4 -10   2    0.38    0.43
   4  10  -2    0.47    0.42
  -4 -10  -2   -0.27    0.43
  -4  11  -2    0.39    0.47
   4  11   2    1.39    0.61
  -4 -11   2    0.21    0.37
  -4  11  -2    1.04    0.50
   4 -11  -2    1.42    0.58
  -4  11   2    1.45    0.59
  -4  11   2    0.30    0.49
  -4 -11  -2    0.95    0.55
   4 -11   2    0.47    0.44
   4  11  -2    0.82    0.48
  -4  12  -2    0.01    0.48
   4  12   2   -0.35    0.50
   4 -12  -2    0.32    0.51
  -4  12  -2    0.10    0.43
  -4 -12  -2   -0.31    0.51
  -4  12   2    0.17    0.45
   4 -12   2    0.27    0.49
   4  12  -2    0.79    0.48
  -4  13  -2    0.42    0.52
   4  13   2    2.22    0.73
   4 -13  -2    0.72    0.60
  -4  13  -2   -0.28    0.50
   4  13  -2    1.13    0.53
   4 -13   2    1.48    0.64
  -4  13   2    0.49    0.55
  -4 -13  -2   -0.15    0.51
   4  14   2   10.48    1.29
  -4  14  -2   12.11    1.32
  -4  14  -2   12.53    1.32
   4 -14  -2   13.21    1.44
  -4  14   2   11.26    1.36
   4 -14   2   13.54    1.34
   4  14  -2    9.96    1.16
  -4  15  -2    0.48    0.60
   4 -15  -2    0.15    0.65
   4  15   2    0.74    0.68
   4 -15   2    1.42    0.68
   4  15  -2    0.15    0.59
  -4  15   2   -0.50    0.55
  -4  16  -2   13.61    1.50
   4 -16  -2   15.68    1.67
   4  16   2   11.29    1.45
  -4  16   2   13.10    1.53
   4 -17  -2   10.24    1.44
   4  17   2   12.75    1.57
  -4  17  -2   10.73    1.40
  -4  17   2    8.12    1.34
  -4  18   2   -0.16    0.71
  -4  19   2   -0.83    0.73
  -5   0  -2   85.51    3.08
  -5   0   2   89.78    3.03
  -5   1  -2   39.68    1.67
  -5  -1   2   40.81    1.55
  -5  -1  -2   39.99    1.65
  -5   1   2   38.61    1.60
  -5   2  -2   17.30    0.99
  -5  -2   2   17.02    0.86
  -5  -2  -2   18.64    0.99
  -5   2   2   19.11    0.99
  -5   3  -2    3.13    0.52
  -5  -3   2    4.08    0.42
  -5   3   2    4.10    0.55
  -5   3   2    3.17    0.49
  -5  -3  -2    3.71    0.49
   5  -4  -2  157.70    5.34
  -5  -4   2  158.24    5.04
  -5   4  -2  154.09    5.32
  -5  -4  -2  159.59    5.23
  -5   4   2  160.99    5.35
  -5   4   2  164.49    5.21
  -5   5  -2    2.64    0.52
   5  -5  -2    2.38    0.50
  -5  -5   2    2.78    0.35
  -5  -5  -2    2.04    0.43
  -5   5   2    2.50    0.51
  -5   5   2    1.55    0.43
   5  -6  -2   66.14    2.62
  -5  -6   2   66.14    2.23
  -5   6  -2   61.72    2.53
  -5  -6  -2   62.41    2.43
  -5   6   2   65.00    2.56
  -5   6   2   63.77    2.59
   5  -7  -2    0.30    0.37
  -5   7  -2    1.14    0.40
  -5   7  -2    0.14    0.32
  -5  -7   2    0.44    0.25
  -5   7   2    0.77    0.39
  -5   7   2   -0.10    0.41
  -5  -7  -2    0.40    0.35
  -5   8  -2   35.65    1.70
  -5  -8   2   31.47    1.34
   5  -8  -2   33.28    1.74
  -5   8  -2   32.66    1.67
   5  -8   2   31.89    1.66
  -5  -8  -2   34.45    1.64
  -5   8   2   33.54    1.71
  -5   8   2   36.08    1.79
  -5   9  -2    0.56    0.43
   5  -9  -2    0.31    0.40
  -5   9  -2    0.74    0.44
  -5  -9   2    0.04    0.27
   5   9   2   -0.40    0.45
   5   9  -2   -0.24    0.37
  -5  -9  -2    0.28    0.40
   5  -9   2    0.22    0.41
  -5   9   2    0.58    0.48
  -5   9   2    0.34    0.41
   5 -10  -2    0.80    0.51
  -5  10  -2    0.95    0.44
  -5 -10   2    0.17    0.30
  -5  10  -2    0.19    0.42
   5  10   2    0.38    0.51
  -5  10   2    2.36    0.62
   5  10  -2    0.54    0.47
  -5 -10  -2    1.36    0.51
   5 -10   2    0.55    0.46
  -5  10   2    0.84    0.52
  -5  11  -2    9.07    1.01
  -5 -11   2    6.00    0.64
   5  11   2    6.55    1.05
   5 -11  -2    6.75    0.97
   5  11  -2    7.36    0.91
  -5  11   2    5.98    0.93
   5 -11   2    5.53    0.84
  -5 -11  -2    6.96    0.91
  -5  11   2    5.42    0.91
  -5  12  -2    0.09    0.42
   5 -12  -2    0.45    0.52
  -5  12  -2    0.51    0.51
   5  12   2    0.03    0.51
  -5  12   2   -0.05    0.51
  -5 -12  -2    0.15    0.52
   5  12  -2    0.10    0.44
  -5  12   2    0.46    0.53
   5 -12   2    0.57    0.54
  -5  13  -2    0.09    0.48
  -5  13  -2    0.71    0.55
   5  13   2   -1.50    0.39
   5 -13  -2   -0.26    0.49
  -5 -13  -2   -0.35    0.56
   5  13  -2    1.01    0.54
  -5  13   2   -0.35    0.45
   5 -13   2    1.00    0.56
  -5  14  -2    0.53    0.59
  -5  14  -2    0.20    0.60
   5  14   2    0.00    0.58
   5 -14  -2   -0.33    0.56
   5  14  -2    0.76    0.54
  -5  14   2   -0.60    0.49
   5 -14   2    0.65    0.57
  -5  15  -2    6.77    1.13
   5 -15  -2    4.96    1.07
   5  15   2    6.57    1.14
  -5  15  -2    7.74    1.15
  -5  15   2    6.71    1.14
   5 -15   2    7.18    1.08
   5  16   2   20.44    1.93
   5 -16  -2   23.92    1.85
  -5  16  -2   24.07    1.82
   5 -16   2   23.91    1.80
  -5  16   2   24.49    2.12
   5  17   2    2.42    0.88
  -5  17  -2    2.25    0.84
   5 -17  -2    2.12    0.94
  -5  17   2    3.21    1.00
  -5  18   2   18.12    1.98
  -5  19   2    4.25    1.21
  -6   0   2   33.43    1.44
  -6   0  -2   30.81    1.45
  -6   1  -2    1.64    0.44
  -6  -1   2    3.19    0.44
  -6   1   2    2.33    0.43
  -6  -1  -2    2.46    0.48
  -6  -2   2   12.38    0.74
  -6   2  -2   11.17    0.83
  -6  -2  -2   10.02    0.81
  -6   2   2   13.62    0.88
  -6   3  -2   27.75    1.40
  -6  -3   2   26.48    1.16
  -6   3   2   26.42    1.38
  -6  -3  -2   26.01    1.29
  -6   4  -2   18.59    1.16
  -6  -4   2   17.54    0.89
  -6   4   2   15.94    1.05
  -6   4   2   17.04    1.05
  -6  -4  -2   17.67    1.01
   6  -5  -2   67.73    2.73
  -6  -5   2   67.33    2.42
  -6   5  -2   74.23    2.78
  -6   5   2   69.71    2.76
  -6   5   2   67.30    2.68
  -6  -5  -2   68.82    2.59
   6  -6  -2   31.14    1.66
  -6  -6   2   33.89    1.35
  -6   6  -2   34.35    1.69
  -6  -6  -2   33.42    1.55
  -6   6   2   31.30    1.65
  -6   6   2   32.31    1.63
  -6   7  -2   30.16    1.63
   6  -7  -2   28.10    1.60
  -6  -7   2   30.76    1.29
  -6  -7  -2   31.70    1.49
  -6   7   2   32.05    1.64
  -6   7   2   29.92    1.67
  -6  -8   2   29.71    1.30
   6  -8  -2   29.78    1.67
  -6   8  -2   33.76    1.73
  -6   8   2   29.36    1.71
  -6   8   2   33.27    1.71
  -6  -8  -2   29.74    1.50
  -6   9  -2    2.45    0.64
  -6  -9   2    3.34    0.46
  -6   9  -2    1.96    0.58
   6  -9  -2    3.10    0.67
  -6  -9  -2    3.08    0.58
  -6   9   2    2.65    0.64
   6  -9   2    3.63    0.69
  -6   9   2    2.10    0.63
   6 -10  -2    4.89    0.84
  -6  10  -2    4.84    0.79
   6  10   2    4.82    0.93
  -6  10  -2    6.07    0.88
  -6 -10   2    4.00    0.54
  -6 -10  -2    5.22    0.76
  -6  10   2    5.83    0.91
   6 -10   2    5.35    0.83
   6  10  -2    4.90    0.79
  -6  10   2    6.94    0.95
   6 -11  -2    0.07    0.52
   6  11   2    0.98    0.61
  -6  11  -2    0.42    0.46
  -6  11  -2    0.33    0.51
  -6  11   2    0.62    0.48
   6 -11   2   -0.12    0.48
   6  11  -2    0.48    0.51
  -6  11   2    0.61    0.59
  -6 -11  -2    0.40    0.46
   6 -12  -2   15.17    1.45
   6  12   2   13.41    1.47
  -6  12  -2   14.85    1.39
  -6  12  -2   13.12    1.36
  -6  12   2   15.79    1.49
   6  12  -2   14.27    1.33
   6 -12   2   17.11    1.49
  -6 -12  -2   15.54    1.31
  -6  12   2   15.96    1.53
  -6  13  -2    9.32    1.20
   6  13   2   10.53    1.31
   6 -13  -2   10.58    1.27
   6 -13   2   11.13    1.26
   6  13  -2    8.44    1.10
  -6  13   2    8.92    1.23
  -6  13   2    9.41    1.25
   6 -14  -2    9.81    1.27
  -6  14  -2    7.77    1.13
   6  14   2    7.57    1.21
   6  14  -2    6.72    1.02
   6 -14   2    9.01    1.21
  -6  14   2    7.37    1.15
  -6  14   2    7.32    1.16
  -6  15  -2    2.46    0.82
  -6  15  -2    1.72    0.78
   6 -15  -2    0.97    0.79
   6  15   2    1.93    0.83
   6 -15   2    1.96    0.75
  -6  15   2    1.57    0.76
   6  16   2    2.08    0.92
  -6  16  -2    1.42    0.87
  -6  16  -2    1.27    0.79
   6 -16  -2    0.27    0.71
   6 -16   2    1.19    0.81
  -6  16   2   -0.02    0.69
  -6  17  -2    0.10    0.74
   6  17   2    0.03    0.71
   6 -17  -2   -0.59    0.74
  -6  17   2   -0.08    0.71
   6 -18  -2    2.09    1.02
  -6  18   2    2.70    1.05
  -7   0  -2    8.89    0.84
  -7   0   2    8.80    0.78
  -7  -1   2  225.64    7.35
  -7   1  -2  231.39    7.50
  -7   1   2  225.95    7.44
  -7  -1  -2  232.32    7.46
  -7  -2   2   53.09    2.12
  -7   2  -2   55.46    2.28
  -7   2   2   56.29    2.26
  -7  -2  -2   54.74    2.21
  -7  -3   2   50.82    2.00
  -7   3  -2   54.55    2.24
  -7   3   2   50.87    2.20
  -7  -3  -2   50.40    2.12
  -7   4  -2    0.85    0.41
  -7  -4   2    1.01    0.33
  -7   4   2    0.73    0.41
  -7  -4  -2    0.95    0.40
  -7  -5   2    7.77    0.66
  -7   5  -2    5.54    0.76
  -7   5   2    5.86    0.79
  -7  -5  -2    7.82    0.79
   7  -6  -2    1.30    0.48
  -7  -6   2    1.82    0.39
  -7   6  -2    1.06    0.47
  -7  -6  -2    2.26    0.47
  -7   6   2    2.30    0.52
  -7   6   2    1.55    0.53
  -7  -7   2   37.40    1.52
   7  -7  -2   35.40    1.87
  -7   7  -2   35.78    1.89
  -7   7   2   36.80    1.88
  -7  -7  -2   33.87    1.67
  -7   7   2   36.25    1.92
  -7   8  -2   -0.01    0.46
  -7  -8   2    0.56    0.33
   7  -8  -2    0.24    0.48
  -7  -8  -2    0.20    0.39
  -7   8   2    0.29    0.42
  -7   8   2    0.32    0.48
   7  -9  -2   19.81    1.39
  -7  -9   2   19.19    1.02
  -7   9  -2   16.74    1.34
  -7  -9  -2   17.83    1.20
  -7   9   2   17.66    1.35
   7  -9   2   18.14    1.35
  -7   9   2   18.50    1.43
  -7  10  -2    2.28    0.70
   7 -10  -2    3.74    0.78
  -7  10   2    1.41    0.60
   7 -10   2    4.38    0.80
  -7 -10  -2    4.40    0.72
  -7  10   2    3.71    0.80
   7 -11  -2    0.19    0.51
  -7  11  -2   -0.41    0.44
   7  11   2    0.49    0.58
   7 -11   2    0.07    0.49
  -7  11   2   -0.35    0.46
   7  11  -2    0.09    0.52
  -7 -11  -2    0.54    0.50
  -7  11   2    0.53    0.55
   7  12   2    0.28    0.63
   7 -12  -2    0.26    0.56
  -7  12  -2    0.26    0.52
  -7  12  -2    0.22    0.46
   7  12  -2   -0.07    0.50
  -7  12   2    0.23    0.59
  -7 -12  -2    0.12    0.48
   7 -12   2   -1.22    0.39
  -7  12   2    0.54    0.55
   7 -13  -2   32.70    2.04
   7  13   2   32.30    2.08
  -7  13  -2   31.21    1.99
  -7  13  -2   31.12    1.98
   7 -13   2   31.49    1.97
  -7  13   2   32.46    2.04
  -7  13   2   27.66    1.94
   7  13  -2   32.91    1.91
   7  14   2    0.14    0.64
  -7  14  -2    0.61    0.67
  -7  14  -2    0.28    0.59
   7 -14  -2    0.18    0.61
   7 -14   2    0.21    0.63
  -7  14   2   -0.25    0.54
   7  14  -2    0.52    0.60
  -7  14   2    0.12    0.65
  -7  15  -2    5.76    1.06
   7 -15  -2    6.54    1.19
  -7  15  -2    2.13    0.74
   7  15   2    4.22    1.08
  -7  15   2    5.92    1.15
   7 -15   2    7.98    1.19
  -7  16  -2    1.23    0.79
  -7  16  -2    0.35    0.60
   7 -16  -2    0.48    0.75
   7  16   2   -0.02    0.73
  -7  16   2   -0.09    0.73
   7 -16   2    0.60    0.79
  -7  17  -2    1.27    0.93
   7 -17  -2    2.05    0.96
  -7  17  -2    1.94    0.92
   7 -17   2    1.14    0.84
  -7  17   2    1.89    0.92
   7 -18  -2    0.00    0.87
  -7  18   2    0.20    0.85
  -8   0  -2  130.14    4.61
  -8   0   2  130.08    4.53
  -8  -1   2   28.17    1.42
  -8   1  -2   29.08    1.51
  -8  -1  -2   26.79    1.45
  -8   1   2   30.17    1.52
  -8   2  -2    3.22    0.60
  -8  -2   2    2.30    0.48
  -8   2   2    3.98    0.63
  -8  -2  -2    3.21    0.56
  -8   3  -2    9.18    0.94
  -8  -3   2   10.03    0.83
  -8  -3  -2    9.60    0.89
  -8   3   2    9.68    0.96
  -8   4  -2    4.21    0.70
  -8  -4   2    5.34    0.61
  -8   4   2    5.04    0.74
  -8  -4  -2    6.79    0.77
  -8  -5   2   87.63    3.09
  -8   5  -2   88.01    3.46
  -8   5   2   83.22    3.42
  -8  -5  -2   87.57    3.26
  -8   6  -2    8.60    1.02
  -8  -6   2   10.48    0.83
   8  -6  -2   10.72    1.09
  -8   6   2    7.55    0.96
  -8  -6  -2   11.01    0.96
  -8   7  -2   23.19    1.52
   8  -7  -2   22.56    1.51
  -8  -7   2   22.43    1.16
  -8   7   2   20.74    1.45
  -8  -7  -2   23.33    1.34
  -8  -8   2   37.38    1.64
  -8   8  -2   37.32    2.03
   8  -8  -2   40.24    2.10
  -8   8   2   36.87    2.02
  -8   8   2   41.06    2.15
  -8  -8  -2   38.47    1.83
   8  -9  -2   12.68    1.30
  -8  -9   2   10.99    0.85
  -8   9  -2   13.70    1.36
  -8  -9  -2   11.15    1.03
  -8   9   2   10.38    1.23
  -8   9   2   10.92    1.22
   8 -10  -2    0.68    0.58
  -8  10  -2    1.09    0.69
  -8  10   2    2.05    0.69
   8 -10   2    0.64    0.58
  -8 -10  -2    1.26    0.51
  -8  10   2    0.99    0.60
  -8  11  -2    5.67    1.03
   8 -11  -2    6.00    1.02
  -8  11   2    4.02    0.89
   8 -11   2    5.95    0.98
  -8  11   2    4.96    0.99
  -8 -11  -2    5.69    0.84
   8 -12  -2   -0.27    0.54
   8  12   2    1.61    0.73
  -8  12  -2    0.03    0.58
  -8  12   2    0.41    0.54
   8 -12   2    0.27    0.52
   8  12  -2   -0.43    0.51
  -8  12   2    0.56    0.61
  -8  13  -2   13.83    1.49
   8  13   2   14.94    1.68
   8 -13  -2   15.41    1.60
  -8  13   2   10.68    1.41
   8  13  -2   14.43    1.46
   8 -13   2   14.69    1.51
  -8  13   2   14.48    1.59
   8 -14  -2    4.08    0.98
  -8  14  -2    4.29    0.97
   8  14   2    3.50    1.03
  -8  14   2    2.95    0.90
  -8  14   2    3.58    0.94
   8 -14   2    4.12    0.99
  -8  15  -2    3.23    0.99
   8  15   2    3.25    1.03
   8 -15  -2    3.75    0.99
   8 -15   2    3.61    0.95
  -8  15   2    2.93    0.95
  -8  15   2    3.16    0.97
  -8  16  -2    4.50    1.08
   8  16   2    5.24    1.15
   8 -16  -2    6.23    1.24
   8 -16   2    6.95    1.22
  -8  16   2    5.01    1.21
   8 -17  -2    2.10    1.03
  -8  17  -2    0.90    0.76
  -8  17   2    3.04    1.04
   8 -17   2    1.83    0.98
   8 -18  -2   -0.34    0.88
  -9   0   2    0.10    0.36
  -9   0  -2   -0.26    0.34
  -9   1  -2   33.61    1.73
  -9  -1   2   35.95    1.68
  -9   1   2   33.29    1.72
  -9  -1  -2   32.72    1.72
  -9   2  -2   49.09    2.25
  -9  -2   2   49.43    2.08
  -9   2   2   47.30    2.18
  -9  -2  -2   47.83    2.17
  -9  -3   2   48.61    2.07
  -9   3  -2   50.46    2.31
  -9   3   2   49.66    2.29
  -9  -3  -2   48.60    2.18
  -9  -4   2   42.56    1.86
  -9   4  -2   44.76    2.15
  -9  -4  -2   41.23    1.96
  -9   4   2   42.53    2.09
  -9   5  -2   40.20    2.09
  -9  -5   2   41.12    1.82
  -9  -5  -2   45.37    2.01
  -9   5   2   45.41    2.18
  -9  -6   2   36.03    1.66
  -9   6  -2   37.68    2.00
  -9  -6  -2   38.41    1.86
  -9   6   2   37.14    1.99
   9  -7  -2    0.47    0.53
  -9   7  -2    1.61    0.59
  -9  -7   2    1.55    0.44
  -9   7   2    1.02    0.57
  -9  -7  -2    2.08    0.56
   9  -8  -2   44.98    2.37
  -9   8  -2   45.48    2.40
  -9  -8   2   46.44    1.96
  -9  -8  -2   45.93    2.13
  -9   8   2   48.87    2.46
  -9   9  -2    1.80    0.74
   9  -9  -2    1.90    0.66
  -9  -9   2    2.93    0.55
  -9   9   2    2.02    0.75
  -9  -9  -2    2.89    0.63
  -9  10  -2    1.79    0.71
   9 -10  -2    1.06    0.68
  -9  10   2    0.18    0.65
  -9 -10  -2    1.57    0.57
   9 -10   2    0.18    0.52
  -9  10   2    1.09    0.60
  -9  11  -2   -0.10    0.59
   9 -11  -2    0.71    0.59
  -9  11   2    0.34    0.67
   9 -11   2    1.10    0.69
  -9 -11  -2    0.70    0.53
  -9  11   2    0.16    0.53
   9 -12  -2    3.92    0.95
  -9  12  -2    2.48    0.83
  -9  12   2    2.49    0.87
   9 -12   2    3.38    0.82
  -9  12   2    2.27    0.79
  -9  13  -2   -0.51    0.64
   9 -13  -2    0.81    0.70
   9  13   2    0.12    0.64
   9  13  -2    0.43    0.68
  -9  13   2   -0.22    0.62
   9 -13   2    1.03    0.68
  -9  13   2   -0.10    0.64
  -9  14  -2    2.85    0.94
   9  14   2    2.81    0.95
   9 -14  -2    2.27    0.93
  -9  14   2    0.50    0.70
   9 -14   2    4.23    1.00
  -9  14   2    1.94    0.84
   9 -15  -2    3.89    1.06
   9  15   2    1.68    0.92
  -9  15  -2    5.07    1.09
  -9  15   2    1.07    0.87
   9 -15   2    3.28    1.01
  -9  15   2    2.99    0.99
   9 -16  -2   19.07    2.01
  -9  16  -2   16.29    1.80
   9  16   2   17.10    1.90
  -9  16   2   20.95    2.13
   9 -16   2   21.20    2.00
  -9  16   2   21.07    2.08
  -9  17  -2    4.83    1.19
   9 -17  -2    2.58    1.05
  -9  17   2    5.62    1.30
   9 -17   2    3.94    1.16
   9 -18  -2   13.82    1.89
 -10   0  -2   41.82    2.01
 -10   0   2   38.37    1.93
 -10  -1   2    4.35    0.70
 -10   1  -2    6.06    0.88
 -10  -1  -2    4.27    0.74
 -10   1   2    5.76    0.82
 -10   2  -2   39.33    2.04
 -10  -2   2   40.93    1.94
 -10   2   2   43.09    2.06
 -10  -2  -2   40.51    2.01
 -10  -3   2   14.51    1.06
 -10   3  -2   16.83    1.26
 -10  -3  -2   15.20    1.18
 -10   3   2   16.40    1.22
 -10  -4   2   -0.03    0.35
 -10   4  -2   -0.22    0.46
 -10   4   2   -0.34    0.39
 -10  -4  -2   -0.05    0.39
 -10  -5   2    3.71    0.62
 -10   5  -2    5.22    0.90
 -10   5   2    4.90    0.86
 -10  -5  -2    4.21    0.73
 -10   6  -2   65.77    3.06
 -10  -6   2   66.74    2.65
 -10  -6  -2   69.82    2.87
 -10   6   2   70.17    3.06
  10  -7  -2    7.89    1.09
 -10  -7   2    4.18    0.65
 -10   7  -2    4.42    0.90
 -10  -7  -2    4.84    0.79
 -10   7   2    3.67    0.82
  10  -8  -2   92.84    3.96
 -10   8  -2   95.60    3.99
 -10  -8   2   94.15    3.49
 -10   8   2  102.06    4.10
 -10  -8  -2   94.99    3.69
 -10   9  -2    2.05    0.78
  10  -9  -2    3.20    0.84
 -10   9   2    3.75    0.91
 -10  -9  -2    5.12    0.80
  10 -10  -2    4.32    0.94
 -10  10  -2    3.98    0.96
 -10 -10  -2    4.31    0.79
 -10  10   2    4.50    0.97
  10 -10   2    3.74    0.86
 -10  11  -2   14.48    1.60
  10 -11  -2   15.18    1.59
  10 -11   2   15.46    1.63
 -10  11   2   14.84    1.64
 -10  12  -2    1.07    0.73
  10 -12  -2    1.43    0.78
 -10  12   2    1.37    0.81
  10 -12   2    2.29    0.82
  10  13   2    0.49    0.76
  10 -13  -2    0.25    0.70
 -10  13  -2    0.69    0.79
  10  13  -2    0.75    0.71
 -10  13   2   -0.45    0.71
  10 -13   2   -0.20    0.54
 -10  14  -2   31.84    2.26
  10 -14  -2   33.69    2.31
  10  14   2   34.06    2.38
  10 -14   2   37.33    2.34
 -10  14   2   29.45    2.19
 -10  15  -2    0.55    0.85
  10 -15  -2    2.15    0.92
  10  15   2    0.59    0.86
 -10  15   2    1.52    0.89
  10 -15   2    0.18    0.78
  10 -16  -2   14.89    1.83
 -10  16  -2   12.72    1.69
  10 -16   2   18.10    1.95
 -10  16   2   16.53    1.87
 -10  17  -2    1.65    0.94
  10 -17  -2    2.58    1.08
 -10  17   2    4.00    1.20
  10 -17   2    2.01    0.98
 -11   0   2  339.58   10.98
 -11   0  -2  333.84   11.05
 -11  -1   2    3.07    0.68
 -11   1  -2    4.41    0.82
 -11  -1  -2    4.80    0.83
 -11   1   2    3.16    0.74
 -11   2  -2   21.83    1.50
 -11  -2   2   22.25    1.39
 -11   2   2   22.62    1.49
 -11  -2  -2   23.34    1.51
 -11   3  -2   17.91    1.39
 -11  -3   2   20.19    1.29
 -11  -3  -2   16.83    1.26
 -11   3   2   16.81    1.50
 -11  -4   2   25.23    1.52
 -11   4  -2   28.14    1.80
 -11   4   2   28.99    1.75
 -11  -4  -2   28.30    1.65
 -11   5  -2   18.16    1.42
 -11  -5   2   16.47    1.19
 -11  -5  -2   18.72    1.32
 -11   5   2   19.49    1.52
 -11   6  -2    0.72    0.65
 -11  -6   2    0.79    0.48
 -11   6   2    0.54    0.55
 -11  -6  -2    1.19    0.56
 -11   7  -2   -0.24    0.52
 -11  -7   2    0.55    0.44
  11  -7  -2    0.41    0.55
 -11  -7  -2    0.19    0.43
 -11   7   2   -0.55    0.54
 -11   8  -2   35.52    2.20
  11  -8  -2   35.56    2.11
 -11  -8   2   36.52    1.74
 -11  -8  -2   33.50    1.87
 -11   8   2   37.87    2.25
 -11   9  -2    8.92    1.28
  11  -9  -2    8.26    1.24
 -11  -9  -2    7.43    0.98
 -11   9   2    9.41    1.29
  11 -10  -2    0.43    0.61
 -11  10  -2   -0.49    0.57
 -11 -10  -2    1.08    0.60
 -11  10   2    0.04    0.66
  11 -11  -2    0.39    0.62
 -11  11  -2    0.15    0.67
  11 -11   2    0.74    0.67
 -11  11   2   -0.69    0.60
  11 -12  -2    0.37    0.68
 -11  12  -2    0.72    0.75
  11 -12   2    0.31    0.63
 -11  12   2    0.01    0.71
  11 -13  -2    2.01    0.86
 -11  13  -2    0.70    0.76
 -11  13   2    1.83    0.92
  11 -13   2    1.88    0.84
  11  14   2   23.31    2.29
  11 -14  -2   23.53    2.21
 -11  14  -2   24.03    2.20
 -11  14   2   24.35    2.25
  11 -14   2   22.53    2.17
  11 -15  -2   -0.03    0.79
  11  15   2    1.01    0.94
 -11  15  -2    0.02    0.75
  11 -15   2   -0.01    0.76
 -11  15   2    1.10    0.84
  11 -16  -2    0.77    0.96
 -11  16  -2   -0.92    0.78
  11 -16   2    0.69    0.89
 -11  16   2    0.47    0.93
 -11  17  -2    4.74    1.29
  11 -17  -2    7.90    1.53
 -11  17   2   10.82    1.69
  11 -17   2    7.61    1.46
 -12   0   2   74.49    3.21
 -12   0  -2   76.85    3.30
 -12   1  -2   55.95    2.67
 -12  -1   2   55.13    2.53
 -12   1   2   56.31    2.62
 -12  -1  -2   50.10    2.56
 -12  -2   2   13.08    1.25
 -12   2  -2   13.05    1.37
 -12  -2  -2   13.09    1.31
 -12   2   2   14.11    1.37
 -12  -3   2    4.37    0.76
 -12   3  -2    4.26    0.86
 -12   3   2    5.32    0.90
 -12  -3  -2    5.25    0.88
 -12  -4   2   11.96    1.16
 -12   4  -2   11.49    1.29
 -12  -4  -2   13.97    1.33
 -12   4   2   11.97    1.31
 -12  -5   2   10.87    1.08
 -12   5  -2    9.07    1.18
 -12  -5  -2   11.19    1.20
 -12   5   2   10.41    1.27
 -12  -6   2   24.34    1.49
 -12   6  -2   24.99    1.77
 -12   6   2   25.74    1.83
 -12  -6  -2   26.42    1.64
  12  -7  -2    2.11    0.72
 -12   7  -2    2.38    0.77
 -12  -7   2    2.65    0.66
 -12  -7  -2    2.34    0.69
 -12   7   2    2.99    0.86
  12  -8  -2   24.96    1.82
 -12   8  -2   32.02    2.08
 -12   8   2   26.80    1.99
 -12  -8  -2   24.75    1.68
  12  -9  -2   22.52    1.75
 -12   9  -2   22.77    1.77
 -12  -9  -2   21.85    1.52
 -12   9   2   22.57    2.04
 -12  10  -2   24.55    1.92
  12 -10  -2   28.27    1.97
 -12  10   2   25.94    2.05
 -12  11  -2   -0.35    0.68
  12 -11  -2   -0.13    0.60
  12 -11   2    0.58    0.73
 -12  11   2   -0.11    0.78
  12 -12  -2   10.41    1.51
 -12  12  -2   12.64    1.63
 -12  12   2   11.53    1.58
  12 -12   2   13.89    1.69
 -12  13  -2   14.02    1.77
  12 -13  -2   13.09    1.67
 -12  13   2   12.87    1.68
  12 -13   2   14.43    1.73
 -12  14  -2    8.57    1.48
  12 -14  -2   11.62    1.61
 -12  14   2   10.45    1.55
  12 -14   2   10.94    1.59
 -12  15  -2   -1.30    0.72
  12 -15  -2    0.14    0.73
 -12  15   2   -0.21    0.83
  12 -15   2   -1.26    0.68
 -12  16  -2    4.61    1.22
  12 -16  -2    8.91    1.55
 -12  16   2    6.29    1.38
  12 -16   2    7.83    1.46
 -13   0   2    3.54    0.80
 -13   0  -2    3.16    0.81
 -13  -1   2    2.01    0.66
 -13   1  -2    2.18    0.74
 -13   1   2    0.57    0.52
 -13  -1  -2    2.56    0.72
 -13  -2   2   24.09    1.61
 -13   2  -2   23.82    1.74
 -13  -2  -2   26.60    1.73
 -13   2   2   20.54    1.63
 -13  -3   2   26.30    1.71
 -13   3  -2   32.04    1.94
 -13   3   2   26.54    1.85
 -13  -3  -2   27.63    1.79
 -13  -4   2    3.01    0.74
 -13   4  -2    1.97    0.76
 -13   4   2    2.25    0.79
 -13  -4  -2    2.59    0.73
 -13   5  -2   14.35    1.57
 -13  -5   2   18.71    1.36
 -13  -5  -2   18.35    1.42
 -13   5   2   17.59    1.67
 -13  -6   2   20.39    1.43
 -13   6  -2   23.41    1.75
 -13   6   2   19.35    1.80
 -13  -6  -2   21.43    1.54
 -13  -7   2    0.19    0.51
 -13   7  -2    0.16    0.67
 -13   7   2    0.61    0.66
 -13  -7  -2    0.32    0.57
 -13   8  -2    0.80    0.75
  13  -8  -2    1.82    0.78
 -13   8   2    0.14    0.68
 -13  -8  -2    0.89    0.64
  13  -9  -2    4.15    0.98
 -13   9  -2    5.01    1.11
 -13   9   2    3.97    1.08
 -13  -9  -2    2.56    0.76
  13 -10  -2    2.59    0.90
 -13  10  -2    5.19    1.21
 -13  10   2    5.54    1.19
  13 -11  -2    0.26    0.66
 -13  11  -2    1.77    0.91
  13 -11   2    1.01    0.74
 -13  11   2   -0.68    0.61
 -13  12  -2   16.32    1.89
  13 -12  -2   15.67    1.86
 -13  12   2   15.20    1.83
  13 -12   2   18.54    1.99
  13 -13  -2    2.84    1.06
 -13  13  -2    3.90    1.19
 -13  13   2    2.73    0.97
  13 -13   2    0.89    0.88
 -13  14  -2    1.25    0.96
  13 -14  -2    1.85    1.05
 -13  14   2    1.61    1.04
  13 -14   2    2.08    0.96
 -13  15  -2    0.46    0.95
  13 -15  -2    0.86    0.98
  13 -15   2    0.21    0.87
 -13  15   2   -0.05    0.90
 -14   0   2    3.37    0.84
 -14   0  -2    4.42    0.97
 -14   1  -2   -0.20    0.59
 -14  -1   2   -0.47    0.51
 -14   1   2    0.22    0.57
 -14  -1  -2    0.08    0.55
 -14  -2   2   28.89    1.92
 -14   2  -2   30.89    2.03
 -14   2   2   32.42    2.00
 -14  -2  -2   33.45    2.04
 -14   3  -2    0.18    0.57
 -14  -3   2   -0.74    0.49
 -14  -3  -2    0.64    0.61
 -14   3   2    0.11    0.63
 -14   4  -2   42.84    2.47
 -14  -4   2   36.86    2.08
 -14  -4  -2   39.88    2.24
 -14   4   2   40.32    2.34
 -14   5  -2    0.41    0.71
 -14  -5   2    0.21    0.55
 -14  -5  -2    0.13    0.53
 -14   5   2    0.16    0.67
 -14  -6   2    1.44    0.65
 -14   6  -2    1.29    0.74
 -14  -6  -2    1.28    0.70
 -14   6   2    2.57    0.86
 -14   7  -2    0.85    0.76
 -14   7   2    0.25    0.73
 -14  -7  -2   -0.07    0.55
 -14   8  -2   -0.90    0.66
  14  -8  -2   -0.10    0.62
 -14   8   2    0.32    0.74
 -14  -8  -2    0.09    0.57
 -14   9  -2   -0.06    0.68
  14  -9  -2    0.43    0.73
 -14   9   2   -0.26    0.63
 -14  10  -2   29.62    2.22
  14 -10  -2   25.95    2.03
 -14  10   2   23.74    2.26
 -14  11  -2    1.58    0.92
  14 -11  -2    0.17    0.63
  14 -11   2    0.76    0.80
 -14  11   2    0.58    0.83
 -14  12  -2   43.85    2.81
  14 -12  -2   40.08    2.72
 -14  12   2   38.53    2.67
  14 -12   2   45.54    2.77
 -14  13  -2    1.25    1.02
  14 -13  -2    2.26    1.05
 -14  13   2    1.76    1.01
  14 -13   2    3.21    1.15
 -14  14  -2   -0.63    0.84
  14 -14  -2    0.80    0.90
  14 -14   2    0.75    0.93
 -14  14   2    0.18    0.93
 -14  15  -2   -0.62    0.90
 -14  15   2   -0.15    0.88
 -15   0   2    9.08    1.23
 -15   0  -2    8.62    1.27
 -15  -1   2   18.30    1.72
 -15   1  -2   18.72    1.79
 -15  -1  -2   20.12    1.83
 -15   1   2   20.74    1.85
 -15  -2   2    4.12    0.89
 -15   2  -2    2.29    0.86
 -15   2   2    3.10    0.91
 -15  -2  -2    4.05    0.95
 -15   3  -2   37.39    2.37
 -15  -3   2   37.03    2.14
 -15  -3  -2   38.17    2.26
 -15   3   2   34.71    2.29
 -15  -4   2   12.93    1.40
 -15   4  -2   10.76    1.49
 -15  -4  -2   10.02    1.31
 -15   4   2    8.84    1.33
 -15   5  -2   18.86    1.90
 -15  -5   2   18.60    1.62
 -15   5   2   19.49    1.89
 -15  -5  -2   21.08    1.86
 -15   6  -2   -0.52    0.68
 -15  -6   2    0.24    0.61
 -15   6   2    0.11    0.70
 -15  -6  -2    0.90    0.66
 -15   7  -2    2.47    1.00
 -15  -7  -2    3.19    0.83
 -15   7   2    3.31    1.01
 -15   8  -2    0.07    0.81
  15  -8  -2   -0.04    0.66
 -15  -8  -2   -0.45    0.60
 -15   8   2   -0.60    0.63
 -15   9  -2    0.93    0.87
  15  -9  -2    0.44    0.73
 -15   9   2    0.20    0.83
  15 -10  -2    6.82    1.31
 -15  10  -2    6.74    1.36
 -15  10   2    5.56    1.25
 -15  11  -2    0.45    0.87
  15 -11  -2    0.14    0.76
 -15  11   2    1.06    0.96
  15 -11   2    0.34    0.84
 -15  12  -2    5.90    1.30
  15 -12  -2    7.21    1.42
  15 -12   2    7.14    1.41
 -15  13  -2    0.51    1.02
  15 -13  -2    0.07    0.85
 -15  13   2    0.92    0.87
  15 -13   2    0.74    0.87
 -15  14  -2   -1.59    0.91
  15 -14  -2    1.01    1.03
  15 -14   2    0.20    0.96
 -15  14   2    1.22    1.05
 -16   0   2   -0.64    0.64
 -16   0  -2    0.24    0.70
 -16  -1   2    2.55    0.88
 -16   1  -2    5.20    1.08
 -16  -1  -2    3.89    1.00
 -16   1   2    3.16    0.93
 -16  -2   2    8.97    1.27
 -16   2  -2   10.06    1.42
 -16  -2  -2    9.93    1.39
 -16   2   2    7.08    1.22
 -16   3  -2    1.40    0.87
 -16  -3   2    1.95    0.79
 -16  -3  -2    1.51    0.78
 -16   3   2    1.13    0.74
 -16  -4   2   24.84    1.78
 -16   4  -2   23.96    2.17
 -16   4   2   21.60    2.04
 -16  -4  -2   22.82    2.02
 -16   5  -2    4.56    1.10
 -16  -5   2    3.34    0.93
 -16   5   2    3.73    1.02
 -16  -5  -2    3.92    0.97
 -16   6  -2    1.71    0.96
 -16  -6  -2    0.80    0.72
 -16   6   2    1.63    0.90
  16  -7  -2    0.43    0.69
 -16   7  -2    1.29    0.85
 -16   7   2   -0.13    0.76
 -16  -7  -2    2.65    0.89
  16  -8  -2    0.83    0.80
 -16   8  -2    0.16    0.85
 -16   8   2    0.73    0.90
 -16   9  -2   11.64    1.68
  16  -9  -2   14.92    1.87
 -16   9   2   14.09    1.77
 -16  10  -2    5.59    1.27
  16 -10  -2    6.50    1.36
 -16  10   2    4.16    1.22
 -16  11  -2   -0.10    0.84
  16 -11  -2    0.06    0.80
  16 -11   2    0.25    0.80
 -16  11   2    1.97    1.06
 -16  12  -2    3.72    1.18
  16 -12  -2    1.85    1.06
  16 -12   2    1.88    1.06
 -16  12   2    4.41    1.24
  16 -13  -2    2.77    1.12
 -16  13  -2    4.28    1.32
  16 -13   2    3.80    1.21
 -16  13   2    2.11    1.17
 -17   0  -2   36.65    2.41
 -17   0   2   35.86    2.36
 -17   1  -2   27.83    2.12
 -17  -1   2   30.58    2.15
 -17  -1  -2   30.27    2.18
 -17   1   2   30.76    2.18
 -17  -2   2    7.46    1.24
 -17   2  -2    5.92    1.18
 -17   2   2    6.91    1.25
 -17  -2  -2    7.38    1.29
 -17  -3   2    1.48    0.79
 -17   3  -2    2.24    0.91
 -17   3   2    1.09    0.84
 -17  -3  -2    1.63    0.89
 -17  -4   2    3.59    1.01
 -17   4  -2    1.42    0.95
 -17   4   2    3.86    1.10
 -17  -4  -2    4.97    1.11
 -17   5  -2    0.64    0.80
 -17  -5   2   -0.33    0.68
 -17   5   2    0.50    0.72
 -17  -5  -2    1.00    0.81
 -17   6  -2    0.82    0.85
 -17   6   2    1.70    0.87
 -17  -6  -2    0.76    0.84
 -17   7  -2    8.98    1.50
  17  -7  -2   15.04    1.91
 -17   7   2    9.76    1.54
 -17   8  -2    3.66    1.21
  17  -8  -2    2.52    1.07
 -17   8   2    2.43    1.00
 -17   9  -2   12.70    1.72
  17  -9  -2   14.35    1.91
 -17   9   2   11.30    1.65
  17 -10  -2    0.64    0.81
 -17  10  -2   -0.75    0.80
 -17  10   2   -0.07    0.92
  17 -11  -2    0.99    1.01
 -17  11  -2    2.38    1.21
 -17  11   2    1.20    1.06
  17 -11   2    2.02    1.09
 -17  12  -2   -0.27    0.98
 -17  12   2    0.27    0.93
 -18   0  -2   13.73    1.78
 -18   0   2   14.39    1.70
 -18  -1   2   -0.15    0.74
 -18   1  -2    0.11    0.72
 -18  -1  -2    0.21    0.79
 -18   1   2   -0.34    0.75
 -18  -2   2    1.06    0.85
 -18   2  -2    2.53    1.00
 -18   2   2   -0.10    0.80
 -18  -2  -2    0.51    0.84
 -18  -3   2    4.78    1.11
 -18   3  -2    5.55    1.28
 -18  -3  -2    3.59    1.12
 -18   3   2    4.57    1.22
 -18   4  -2    2.25    1.08
 -18  -4   2    3.30    1.00
 -18   4   2    2.21    1.00
 -18  -4  -2    3.60    1.07
 -18   5  -2    3.18    1.09
 -18   5   2    2.91    1.12
 -18  -5  -2    4.91    1.17
 -18   6  -2    5.12    1.24
 -18  -6  -2    6.11    1.25
 -18   6   2    5.48    1.25
 -18   7  -2    0.58    0.92
  18  -7  -2   -0.30    0.87
 -18   7   2    0.66    0.87
  18  -8  -2   15.55    1.99
 -18   8  -2   11.94    1.80
 -18   8   2   11.57    1.76
  18  -9  -2    3.60    1.30
 -18   9  -2    4.07    1.29
 -18   9   2    4.74    1.32
 -18  10  -2    0.91    1.12
  18 -10  -2    0.18    0.90
  18 -10   2   -0.35    0.92
 -18  10   2    0.18    0.92
 -19   0  -2    0.23    0.89
 -19   0   2   -0.20    0.80
 -19  -1   2   -0.87    0.74
 -19   1  -2   -0.29    0.75
 -19   1   2    0.63    0.90
 -19  -1  -2   -0.55    0.81
 -19   2  -2   10.36    1.69
 -19  -2   2   12.64    1.69
 -19   2   2   13.55    1.79
 -19  -2  -2   12.08    1.73
 -19  -3   2    1.25    0.89
 -19   3  -2    0.40    0.92
 -19   3   2    0.71    0.85
 -19  -3  -2    0.77    0.91
 -19   4  -2   28.32    2.59
 -19  -4  -2   29.42    2.25
 -19   4   2   24.05    2.42
 -19   5  -2   -0.26    0.78
 -19  -5  -2   -0.29    0.84
 -19   5   2    0.82    0.93
 -19   6  -2   10.90    1.71
 -19   6   2   13.30    1.86
 -19   7  -2    0.97    0.99
  19  -7  -2    2.25    1.18
 -19   7   2   -0.33    0.82
  19  -8  -2    4.35    1.35
 -19   8  -2    1.56    1.14
 -19   8   2    2.64    1.20
 -19   9  -2    0.98    1.08
 -19   9   2    0.80    0.99
 -20   0  -2    3.86    1.24
 -20   0   2    3.23    1.09
 -20  -1   2   -1.03    0.80
 -20   1  -2    1.10    0.97
 -20  -1  -2   -0.64    0.84
 -20   1   2   -0.68    0.83
 -20  -2   2    1.50    0.97
 -20   2  -2    0.81    1.04
 -20  -2  -2   -0.84    0.79
 -20   2   2    1.88    0.99
 -20   3  -2    0.00    0.91
 -20  -3   2   -0.18    0.89
 -20   3   2    0.62    0.89
 -20  -3  -2    1.20    0.99
 -20   4  -2    7.50    1.56
 -20  -4  -2   10.32    1.65
 -20   4   2    7.28    1.54
 -20   5  -2    3.77    1.23
 -20   5   2    6.07    1.46
  20  -6  -2   -0.88    0.88
 -20   6  -2   -0.74    0.82
 -20   6   2    0.03    0.97
 -21   0  -2   -0.82    0.92
 -21   0   2    0.41    0.93
 -21  -1   2   16.42    2.02
 -21   1  -2   15.55    2.09
 -21   1   2   20.92    2.29
 -21  -1  -2   14.76    2.02
 -21  -2   2    1.38    1.04
 -21   2  -2    2.22    1.19
 -21   2   2    2.03    1.15
 -21  -2  -2    1.80    1.13
 -21   3  -2    2.53    1.27
 -21   3   2    0.13    1.03
 -21  -3  -2    1.12    1.08
   0   0  -3   -0.13    0.14
   0  -1  -3    0.25    0.19
   0   1   3    0.04    0.16
   0   1  -3    0.16    0.14
   0  -2   3  206.72    6.03
   0   2  -3  205.80    6.30
   0  -2  -3  212.65    6.50
   0   2   3  203.37    6.30
   0  -2  -3  208.31    6.29
   0   3   3   -0.03    0.28
   0  -3  -3   -0.41    0.22
   0   3  -3   -0.25    0.13
   0   3  -3   -0.27    0.15
   0  -3   3    0.20    0.14
   0  -3  -3    0.07    0.25
   0  -4   3    1.22    0.23
   0   4  -3    1.34    0.22
   0   4  -3    1.44    0.23
   0   4   3    1.32    0.37
   0  -4  -3    1.66    0.36
   0   5   3   -0.23    0.27
   0  -5   3   -0.10    0.18
   0  -5  -3    0.23    0.28
   0   5  -3   -0.04    0.18
   0  -5   3    0.13    0.17
   0   5  -3    0.06    0.19
   0  -6   3  201.32    6.48
   0  -6  -3  206.39    6.74
   0   6  -3  205.84    6.49
   0   6   3  215.97    6.67
   0   6  -3  204.67    6.34
   0  -6   3  211.96    6.40
   0  -7  -3    0.49    0.34
   0   7  -3    0.17    0.27
   0   7   3   -0.01    0.34
   0  -7   3    0.03    0.22
   0   7  -3   -0.13    0.22
   0   8  -3   45.29    1.77
   0  -8  -3   41.06    1.92
   0  -8   3   44.60    1.73
   0   8   3   45.51    2.03
   0   8  -3   42.82    1.73
   0   9  -3    0.18    0.32
   0  -9   3   -0.13    0.27
   0   9   3   -0.51    0.32
   0  -9  -3   -0.29    0.33
   0  10  -3   10.05    0.91
   0 -10   3    9.82    0.85
   0 -10  -3   10.43    1.05
   0  10   3    9.05    1.05
   0 -11  -3   -0.05    0.45
   0  11  -3    0.51    0.39
   0  11   3    0.21    0.42
   0 -11   3    0.05    0.34
   0 -12  -3    6.87    0.96
   0 -12   3    5.00    0.73
   0  12  -3    5.23    0.77
   0  12   3    5.74    0.91
   0  13  -3   -0.02    0.41
   0 -13  -3   -0.13    0.53
   0  13   3   -0.03    0.56
   0 -13   3   -0.22    0.43
   0  14  -3   51.19    2.45
   0  14   3   54.26    2.73
   0 -14  -3   57.86    2.76
   0 -15  -3    0.13    0.69
   0  15  -3    0.38    0.53
   0  15   3    0.46    0.60
   0 -16  -3   11.03    1.46
   0  16   3   10.08    1.37
   0  17   3   -0.22    0.69
   0  18   3    0.70    0.83
   0  19   3   -0.17    0.71
  -1   0   3   -0.06    0.10
   1   0  -3    0.09    0.14
  -1   0  -3    0.25    0.15
   1   0  -3    0.09    0.12
  -1  -1   3   18.85    0.61
   1  -1  -3   19.11    0.79
  -1   1  -3   19.77    0.78
  -1   1   3   18.20    0.76
  -1  -1  -3   20.42    0.87
   1   1  -3   18.68    0.62
   1   1  -3   19.85    0.71
  -1   2  -3  125.79    3.97
   1  -2  -3  126.30    4.07
   1  -2  -3  125.67    3.93
  -1  -2  -3  126.54    4.14
  -1   2   3  128.15    3.96
   1   3   3    8.42    0.72
  -1   3  -3    8.69    0.54
   1  -3  -3   10.37    0.65
  -1   3  -3    9.14    0.48
   1  -3  -3    9.06    0.62
  -1  -3  -3    9.53    0.73
  -1   3   3    8.79    0.63
   1   3  -3    8.84    0.42
   1  -3   3    8.71    0.46
  -1  -4   3   19.16    0.71
  -1   4  -3   21.01    0.84
   1   4   3   19.34    1.06
   1  -4  -3   20.62    1.03
  -1   4  -3   21.31    0.89
  -1  -4  -3   19.78    1.07
   1  -4   3   20.06    0.83
  -1   4   3   21.94    1.06
   1   4  -3   18.87    0.78
   1   4  -3   18.99    0.72
  -1   5  -3   56.27    2.06
   1   5   3   58.68    2.29
  -1   5  -3   60.79    2.02
  -1  -5   3   58.01    1.93
   1  -5  -3   57.83    2.22
   1  -5   3   57.77    2.02
  -1  -5  -3   62.00    2.30
  -1   5   3   61.13    2.25
   1   5  -3   57.95    1.97
   1  -6  -3   15.81    0.97
  -1  -6   3   14.72    0.70
  -1   6  -3   15.00    0.82
  -1   6  -3   15.24    0.82
   1   6   3   15.55    1.06
   1  -6   3   13.83    0.78
   1   6  -3   14.91    0.77
   1  -6   3   14.47    0.83
  -1  -6  -3   15.29    0.99
  -1   6   3   16.07    1.03
   1   7   3   34.54    1.68
  -1   7  -3   35.94    1.44
   1  -7  -3   33.51    1.58
  -1   7  -3   33.63    1.42
  -1  -7   3   32.29    1.31
   1  -7   3   33.12    1.41
   1   7  -3   32.18    1.37
  -1  -7  -3   33.59    1.60
  -1   7   3   34.00    1.63
   1  -8  -3    0.78    0.42
  -1   8  -3    1.14    0.37
  -1  -8   3    0.91    0.32
  -1   8  -3    1.41    0.38
   1   8   3    0.97    0.45
  -1  -8  -3    1.13    0.47
   1  -8   3    1.19    0.36
   1   8  -3    1.51    0.36
  -1   8   3    1.10    0.45
   1   9   3   17.52    1.21
  -1  -9   3   14.23    0.89
  -1   9  -3   14.98    0.94
  -1   9  -3   15.94    0.97
   1  -9  -3   13.42    1.06
   1  -9   3   15.55    0.94
   1   9  -3   14.46    0.91
  -1  -9  -3   14.40    1.21
  -1   9   3   16.05    1.31
   1  10   3   44.04    2.14
  -1  10  -3   43.31    1.87
   1 -10  -3   39.87    2.02
  -1  10  -3   42.03    1.88
  -1 -10   3   43.92    1.81
   1 -10   3   43.59    1.85
  -1 -10  -3   41.37    2.06
  -1  10   3   44.50    2.12
   1  10  -3   39.44    1.81
   1 -11  -3    3.14    0.67
  -1 -11   3    5.08    0.68
  -1  11  -3    4.70    0.70
   1  11   3    4.27    0.78
   1 -11   3    4.48    0.65
  -1  11   3    3.56    0.72
  -1 -11  -3    4.86    0.83
   1  11  -3    4.63    0.67
  -1 -12   3    7.88    0.89
   1  12   3    6.85    1.04
   1 -12  -3    5.51    0.92
  -1  12  -3    6.51    0.84
   1 -12   3    9.35    0.95
  -1  12   3    7.64    1.00
   1  12  -3    8.02    0.91
  -1 -12  -3    7.90    1.05
   1 -13  -3   32.79    1.96
  -1  13  -3   35.58    1.85
   1  13   3   34.53    2.02
   1 -13   3   30.30    1.76
   1  13  -3   36.74    1.85
  -1  13   3   35.03    2.02
  -1 -13  -3   34.78    2.04
  -1  14  -3   -0.74    0.43
   1 -14  -3   -0.09    0.57
   1  14   3    0.10    0.57
  -1 -14  -3    0.24    0.66
  -1  14   3   -0.21    0.55
   1  14  -3    0.73    0.51
  -1  15  -3   16.43    1.48
   1 -15  -3   17.43    1.64
   1  15   3   16.16    1.65
  -1  15   3   13.59    1.54
  -1 -15  -3   16.95    1.71
   1  15  -3   14.92    1.38
   1 -16  -3    4.60    1.05
   1  16   3    4.89    1.03
  -1  16  -3    4.43    0.89
  -1  16   3    2.73    0.88
  -1  17   3    8.28    1.28
   1  18   3    3.32    1.04
  -1  18   3    6.02    1.22
   1  19   3    1.11    0.85
  -1  19   3    0.73    0.80
   2   0  -3    0.16    0.15
   2   0  -3   -0.03    0.17
  -2   0   3    0.23    0.15
  -2   0   3    0.04    0.17
  -2   0  -3    0.16    0.22
  -2   1  -3  205.28    6.72
   2  -1  -3  219.34    6.73
  -2  -1   3  218.99    6.61
   2   1  -3  220.26    6.61
  -2   1   3  217.73    6.50
  -2  -1  -3  218.20    6.78
  -2   1   3  218.00    6.73
   2  -2  -3    2.31    0.35
   2  -2  -3    2.26    0.33
  -2  -2   3    2.52    0.18
   2   2  -3    2.29    0.18
  -2   2   3    2.54    0.36
  -2   2   3    2.11    0.32
  -2  -2  -3    2.52    0.41
   2  -3  -3    8.10    0.60
  -2   3  -3    8.93    0.59
   2  -3  -3    8.30    0.61
  -2  -3  -3    8.00    0.67
  -2   3   3    8.67    0.67
   2  -3   3    8.72    0.51
  -2   4  -3   27.90    1.16
   2  -4  -3   26.98    1.25
  -2   4  -3   26.18    1.09
   2  -4   3   26.04    1.08
  -2   4   3   27.92    1.26
  -2   4   3   27.75    1.24
  -2  -4  -3   27.24    1.33
  -2   5  -3   12.67    0.75
   2  -5  -3   10.73    0.80
  -2   5  -3   11.57    0.68
   2   5   3   11.17    0.96
  -2  -5   3   10.02    0.53
   2  -5   3   11.23    0.66
  -2   5   3   12.30    0.81
  -2   5   3   12.91    0.85
  -2  -5  -3   11.45    0.94
   2   5  -3   12.60    0.67
  -2  -6   3    3.85    0.38
  -2   6  -3    4.05    0.49
   2  -6  -3    3.49    0.55
  -2   6  -3    4.13    0.50
   2   6   3    3.91    0.62
  -2   6   3    4.25    0.59
   2   6  -3    4.08    0.46
  -2  -6  -3    3.79    0.59
  -2   6   3    4.40    0.61
  -2  -7   3   30.97    1.28
  -2   7  -3   32.01    1.40
  -2   7  -3   33.60    1.45
   2   7   3   30.05    1.61
   2  -7  -3   31.28    1.55
  -2   7   3   32.47    1.57
  -2  -7  -3   31.53    1.62
   2   7  -3   33.81    1.37
   2  -7   3   31.66    1.41
  -2  -8   3   12.65    0.79
  -2   8  -3   13.61    0.91
   2  -8  -3   12.73    0.96
   2   8   3   14.40    1.08
  -2   8  -3   14.17    0.92
  -2  -8  -3   15.37    1.10
   2   8  -3   13.25    0.83
  -2   8   3   11.26    1.04
   2  -8   3   14.57    0.91
   2  -9  -3   78.79    3.13
  -2   9  -3   82.64    3.00
  -2  -9   3   79.70    2.86
  -2   9  -3   82.99    2.98
   2   9   3   80.56    3.22
  -2  -9  -3   78.81    3.20
  -2   9   3   79.01    3.16
   2   9  -3   77.63    2.86
   2  -9   3   78.37    2.96
  -2 -10   3    3.17    0.56
   2 -10  -3    4.21    0.73
  -2  10  -3    3.05    0.58
   2  10   3    4.62    0.81
  -2  10  -3    3.69    0.61
  -2  10   3    3.04    0.66
  -2 -10  -3    2.50    0.69
   2  10  -3    3.03    0.57
   2 -10   3    3.05    0.57
  -2  11  -3   67.63    2.64
   2 -11  -3   64.62    2.79
  -2  11  -3   65.64    2.63
  -2 -11   3   55.94    2.47
   2  11   3   65.86    2.87
  -2  11   3   63.09    2.81
   2 -11   3   63.51    2.59
   2  11  -3   63.68    2.54
  -2 -11  -3   62.50    2.86
  -2 -12   3    9.54    0.97
   2 -12  -3    8.85    1.08
  -2  12  -3    9.80    1.02
  -2  12  -3   11.78    1.10
   2  12   3   11.30    1.30
   2 -12   3    9.90    1.00
   2  12  -3    9.58    0.97
  -2 -12  -3    9.97    1.20
  -2  12   3    8.24    1.08
   2 -13  -3    6.78    1.03
   2  13   3    6.74    1.06
  -2  13  -3    6.49    0.90
   2 -13   3    6.64    0.89
  -2  13   3    7.99    1.11
  -2 -13  -3    6.69    1.05
   2  13  -3    6.36    0.87
   2  14   3    0.21    0.56
   2 -14  -3    0.15    0.65
  -2  14  -3    0.45    0.56
  -2 -14  -3    0.35    0.71
   2  14  -3    0.16    0.44
   2 -14   3    0.20    0.54
  -2  14   3    0.34    0.57
   2 -15  -3   23.43    1.71
   2  15   3   21.42    1.89
  -2  15  -3   22.62    1.58
  -2  15   3   23.06    1.74
  -2 -15  -3   23.07    2.00
   2  15  -3   20.06    1.49
   2 -16  -3    7.43    1.24
   2  16   3    4.16    1.00
  -2  16  -3    4.63    0.97
  -2  16   3    6.40    1.14
   2 -17  -3    1.51    0.91
   2  17   3    2.93    0.98
  -2  17   3    5.08    1.08
   2  18   3    0.67    0.78
  -2  18   3    0.86    0.84
   2  19   3    6.60    1.33
  -2  19   3    9.06    1.48
  -3   0  -3    0.13    0.24
  -3   0   3    0.24    0.21
   3   0  -3    0.17    0.18
   3   0  -3   -0.13    0.20
  -3  -1   3   22.04    0.88
   3  -1  -3   20.14    0.92
  -3   1  -3   23.82    1.03
   3  -1  -3   23.12    1.00
  -3   1   3   22.40    1.01
  -3  -1  -3   22.58    1.07
  -3   1   3   23.63    0.97
   3  -2  -3   10.28    0.66
  -3  -2   3    9.52    0.47
   3  -2  -3    8.49    0.59
  -3   2  -3    8.95    0.61
  -3  -2  -3   10.64    0.71
  -3   2   3    9.73    0.62
  -3   2   3    9.44    0.69
  -3   3  -3   56.90    2.24
   3  -3  -3   65.99    2.33
  -3  -3   3   65.71    2.00
   3  -3   3   65.81    2.18
  -3  -3  -3   62.51    2.31
  -3   3   3   62.76    2.32
   3  -4  -3   14.63    0.92
  -3  -4   3   15.90    0.59
  -3   4   3   17.05    0.92
  -3   4   3   16.99    0.94
  -3  -4  -3   13.79    0.91
   3  -4   3   16.70    0.83
  -3  -5   3   31.66    1.06
   3  -5  -3   34.17    1.48
  -3   5  -3   25.55    1.30
  -3   5  -3   33.08    1.34
  -3  -5  -3   30.52    1.46
  -3   5   3   32.44    1.46
  -3   5   3   30.17    1.45
  -3   6  -3   10.12    0.71
   3  -6  -3    9.08    0.83
  -3  -6   3    7.21    0.45
  -3   6  -3    8.63    0.75
   3   6  -3    8.20    0.70
  -3   6   3    9.53    0.86
  -3   6   3    6.92    0.74
  -3  -6  -3    9.33    0.86
  -3   7  -3    2.01    0.44
  -3   7  -3    2.96    0.51
   3   7   3    2.21    0.59
   3  -7  -3    1.52    0.46
  -3  -7   3    2.49    0.33
  -3  -7  -3    3.08    0.60
  -3   7   3    1.75    0.45
  -3   7   3    1.74    0.46
   3   7  -3    1.90    0.43
  -3   8  -3   20.07    1.13
   3   8   3   19.13    1.29
   3  -8  -3   20.70    1.25
  -3  -8   3   20.23    0.94
  -3   8  -3   20.60    1.15
   3  -8   3   20.45    1.13
  -3   8   3   18.76    1.24
   3   8  -3   18.23    1.06
  -3  -8  -3   18.12    1.27
  -3   8   3   18.52    1.23
  -3   9  -3   -0.36    0.30
   3   9   3    1.60    0.58
   3  -9  -3    0.60    0.42
  -3   9  -3    0.05    0.33
  -3  -9   3    0.36    0.31
   3   9  -3    0.15    0.34
  -3  -9  -3    0.03    0.44
  -3   9   3    1.33    0.48
   3  -9   3    0.44    0.36
  -3  10  -3   34.09    1.68
   3  10   3   33.49    1.91
   3 -10  -3   35.12    1.85
  -3  10  -3   37.53    1.75
  -3 -10   3   35.51    1.54
   3 -10   3   34.40    1.69
   3  10  -3   35.24    1.65
  -3  10   3   31.87    1.81
  -3 -10  -3   33.99    1.93
   3  11   3   56.45    2.65
  -3  11  -3   55.38    2.41
  -3  11  -3   54.18    2.38
   3 -11  -3   55.86    2.56
  -3 -11   3   55.35    2.24
   3 -11   3   54.04    2.38
   3  11  -3   58.47    2.34
  -3 -11  -3   52.18    2.61
  -3  11   3   53.64    2.53
   3 -12  -3   33.16    1.90
   3  12   3   32.79    1.97
  -3  12  -3   34.06    1.80
  -3  12  -3   31.67    1.74
  -3 -12  -3   30.73    1.93
   3 -12   3   34.59    1.76
  -3  12   3   30.18    1.85
   3  12  -3   32.08    1.66
  -3  13  -3    3.20    0.72
  -3  13  -3    2.82    0.70
   3 -13  -3    1.40    0.63
   3  13   3    2.86    0.78
   3  13  -3    1.42    0.53
  -3  13   3    1.53    0.64
  -3 -13  -3    1.76    0.74
   3 -13   3    2.69    0.67
   3 -14  -3    8.30    1.17
  -3  14  -3    8.29    1.08
   3  14   3    9.33    1.23
   3 -14   3    9.22    1.08
   3  14  -3    9.51    1.06
  -3  14   3    6.97    1.12
  -3 -14  -3    9.49    1.29
  -3  15  -3    0.32    0.56
   3 -15  -3    0.81    0.70
   3  15   3    1.22    0.72
  -3  15   3    0.83    0.66
   3 -16  -3    4.41    1.05
  -3  16  -3    7.24    1.12
   3  16   3    4.91    1.07
  -3  16   3    7.80    1.27
   3  17   3    4.64    1.07
   3 -17  -3    4.56    1.11
  -3  17   3    2.75    0.91
   3  18   3    0.11    0.75
  -3  18   3   -0.37    0.69
  -3  19   3    8.18    1.43
  -4   0  -3    0.25    0.27
  -4   0   3   -0.05    0.23
   4   0  -3   -0.01    0.10
   4  -1  -3  227.90    7.04
  -4   1  -3  231.82    7.34
  -4  -1   3  234.71    7.19
  -4  -1  -3  234.65    7.34
  -4   1   3  229.49    7.28
  -4  -2   3  111.49    3.50
   4  -2  -3  109.88    3.70
  -4   2  -3  109.85    3.71
  -4   2   3  105.64    3.58
  -4   2   3  108.28    3.68
  -4  -2  -3  111.16    3.71
  -4   3  -3    0.09    0.29
   4  -3  -3    0.21    0.28
  -4  -3   3    0.39    0.18
  -4  -3  -3    0.40    0.29
  -4   3   3    0.22    0.25
  -4   3   3    0.33    0.28
  -4  -4   3    3.43    0.29
  -4   4  -3    3.58    0.50
   4  -4  -3    2.45    0.45
  -4   4   3    3.15    0.49
  -4  -4  -3    2.87    0.47
  -4   4   3    4.18    0.56
   4  -5  -3    5.33    0.66
  -4   5  -3    8.09    0.75
  -4  -5   3    7.31    0.42
  -4   5   3    8.76    0.80
  -4   5   3    7.46    0.77
  -4  -5  -3    7.73    0.75
   4  -6  -3   69.24    2.71
  -4  -6   3   69.14    2.25
  -4  -6  -3   67.72    2.65
  -4   6   3   69.66    2.66
  -4   6   3   67.12    2.69
  -4   7  -3  294.35    8.95
   4  -7  -3  278.44    9.30
  -4  -7   3  279.18    8.80
  -4  -7  -3  288.98    9.29
  -4   7   3  294.25    9.35
  -4   7   3  290.62    9.10
   4   8   3   56.56    2.54
  -4   8  -3   46.20    2.21
  -4  -8   3   54.13    1.92
  -4   8  -3   56.87    2.27
   4  -8  -3   55.93    2.39
  -4  -8  -3   54.83    2.37
  -4   8   3   59.50    2.44
   4  -8   3   55.65    2.29
  -4   8   3   57.87    2.44
   4   8  -3   58.12    2.23
  -4   9  -3    0.53    0.41
  -4   9  -3    0.71    0.40
  -4  -9   3    0.31    0.26
   4  -9  -3   -0.07    0.41
   4   9   3   -0.03    0.42
  -4  -9  -3    0.46    0.48
  -4   9   3    0.70    0.44
   4   9  -3    0.29    0.39
  -4   9   3    0.56    0.46
   4  -9   3    0.27    0.36
  -4  10  -3   18.51    1.21
   4  10   3   18.77    1.42
   4 -10  -3   19.11    1.30
  -4 -10   3   17.30    0.94
  -4  10  -3   17.06    1.21
  -4 -10  -3   16.15    1.30
  -4  10   3   18.48    1.35
   4 -10   3   18.15    1.20
   4  10  -3   17.24    1.12
  -4  10   3   17.68    1.31
   4 -11  -3   32.44    1.83
  -4  11  -3   29.44    1.67
   4  11   3   33.90    1.95
  -4  11  -3   30.67    1.69
   4  11  -3   28.67    1.58
  -4 -11  -3   32.67    1.85
  -4  11   3   29.76    1.79
   4 -11   3   33.36    1.72
   4 -12  -3    1.21    0.62
  -4  12  -3    1.65    0.61
   4  12   3    1.78    0.65
  -4  12  -3    2.74    0.68
  -4 -12  -3    1.55    0.67
   4  12  -3    1.47    0.54
  -4  12   3    2.46    0.71
   4 -12   3    1.71    0.57
   4 -13  -3    0.59    0.59
   4  13   3    1.38    0.71
  -4  13  -3    0.99    0.55
  -4  13  -3   -0.14    0.50
   4 -13   3    0.03    0.49
  -4  13   3   -0.01    0.52
  -4 -13  -3   -0.14    0.62
   4  13  -3    0.16    0.45
   4  14   3    2.54    0.83
  -4  14  -3    1.69    0.66
  -4  14  -3    2.43    0.72
   4 -14  -3    1.31    0.69
   4  14  -3    1.49    0.60
  -4  14   3    1.36    0.74
  -4 -14  -3    0.40    0.70
   4 -14   3    1.90    0.66
   4  15   3   33.36    2.12
   4 -15  -3   32.32    2.13
  -4  15  -3   33.64    2.02
   4 -15   3   31.54    1.97
  -4  15   3   37.39    2.26
  -4  16  -3   12.19    1.43
   4 -16  -3   16.16    1.72
   4  16   3   15.10    1.68
  -4  16   3   14.46    1.66
   4 -17  -3    0.11    0.78
   4  17   3   -0.37    0.62
  -4  17   3    0.02    0.72
   4  18   3    4.96    1.16
   4 -18  -3    2.87    1.04
  -4  18   3    3.68    1.03
  -4  19   3    1.61    0.97
  -5   0  -3    0.22    0.29
  -5   0   3   -0.04    0.23
  -5  -1   3   23.64    1.07
  -5   1  -3   23.76    1.18
  -5   1   3   24.08    1.16
  -5  -1  -3   24.79    1.18
  -5  -2   3    4.68    0.44
  -5   2  -3    5.03    0.60
  -5  -2  -3    4.51    0.56
  -5   2   3    5.04    0.56
  -5   3  -3    4.75    0.60
  -5  -3   3    4.99    0.43
   5  -3  -3    4.59    0.59
  -5   3   3    4.92    0.59
  -5   3   3    5.26    0.59
  -5  -3  -3    4.82    0.57
   5  -4  -3   27.41    1.38
  -5  -4   3   28.57    1.09
  -5   4  -3   28.19    1.39
  -5   4   3   28.68    1.39
  -5  -4  -3   27.34    1.34
  -5   4   3   27.16    1.35
   5  -5  -3    0.55    0.35
  -5   5  -3    0.26    0.35
  -5  -5   3    0.20    0.20
  -5   5   3    0.18    0.31
  -5  -5  -3    0.28    0.32
  -5   5   3   -0.46    0.23
  -5   6  -3  110.86    4.02
   5  -6  -3  112.77    4.11
  -5  -6   3  111.59    3.62
  -5  -6  -3  112.46    4.00
  -5   6   3  115.68    4.11
  -5   6   3  115.89    4.02
  -5   7  -3  100.02    3.78
  -5  -7   3  106.31    3.38
   5  -7  -3  105.48    3.88
  -5  -7  -3  105.44    3.77
  -5   7   3  103.41    3.89
  -5   7   3  101.52    3.79
   5  -8  -3   38.98    1.90
  -5   8  -3   35.11    1.73
  -5   8  -3   35.50    1.77
  -5  -8   3   35.99    1.38
  -5   8   3   38.49    1.87
  -5   8   3   35.24    1.83
  -5  -8  -3   37.54    1.79
  -5   9  -3   17.92    1.19
   5  -9  -3   16.56    1.26
   5   9   3   15.97    1.49
  -5  -9   3   16.93    0.86
  -5   9   3   15.88    1.23
  -5  -9  -3   18.96    1.27
  -5   9   3   18.50    1.31
   5   9  -3   14.50    1.20
   5  -9   3   17.65    1.20
   5 -10  -3   10.11    1.10
   5  10   3    9.10    1.17
  -5 -10   3    9.25    0.67
  -5  10  -3   10.33    1.06
  -5  10   3   13.46    1.27
   5  10  -3   11.86    1.06
  -5 -10  -3   11.15    1.11
   5 -10   3   11.11    1.08
  -5  10   3    8.88    1.06
   5 -11  -3   27.03    1.71
  -5  11  -3   30.78    1.74
  -5  11  -3   29.16    1.68
   5  11   3   29.15    1.86
  -5 -11  -3   33.08    1.82
   5 -11   3   28.76    1.67
   5  11  -3   30.26    1.64
  -5  11   3   29.23    1.80
  -5  11   3   28.48    1.77
   5 -12  -3   -0.06    0.50
  -5  12  -3    0.29    0.51
   5  12   3   -0.09    0.54
  -5  12  -3    0.69    0.55
   5 -12   3    0.63    0.51
  -5 -12  -3    0.03    0.59
  -5  12   3   -0.91    0.49
  -5  12   3    0.20    0.49
   5  12  -3    0.70    0.48
   5  13   3   -0.16    0.56
  -5  13  -3    0.32    0.51
  -5  13  -3    0.27    0.58
   5 -13  -3   -0.08    0.56
   5 -13   3   -0.26    0.47
   5  13  -3    0.33    0.51
  -5 -13  -3   -0.19    0.61
  -5  13   3    0.57    0.57
   5  14   3   20.87    1.92
   5 -14  -3   22.17    1.70
  -5  14  -3   21.38    1.58
  -5  14  -3   24.80    1.64
   5 -14   3   20.54    1.56
   5  14  -3   21.07    1.47
  -5  14   3   22.79    1.72
   5 -15  -3   11.32    1.44
  -5  15  -3    9.22    1.24
   5  15   3   10.08    1.42
  -5  15  -3    9.94    1.29
  -5  15   3   11.16    1.45
   5 -15   3   13.88    1.42
   5 -16  -3    4.93    1.07
   5  16   3    5.24    1.11
  -5  16  -3    6.67    1.10
  -5  16   3    4.06    1.01
   5  17   3    5.52    1.16
   5 -17  -3    3.43    1.10
  -5  17   3    5.94    1.18
   5 -18  -3    0.31    0.92
   5  18   3    0.47    0.87
  -5  18   3    0.82    0.80
  -6   0   3   -0.19    0.25
  -6   0  -3   -0.04    0.31
  -6  -1   3   39.64    1.63
  -6   1  -3   41.03    1.76
  -6   1   3   39.54    1.70
  -6  -1  -3   40.99    1.77
  -6  -2   3   66.08    2.39
  -6   2  -3   66.58    2.60
  -6   2   3   69.90    2.58
  -6  -2  -3   64.79    2.54
  -6  -3   3   87.57    2.96
  -6   3  -3   87.02    3.23
  -6  -3  -3   83.94    3.14
  -6   3   3   89.98    3.23
  -6  -4   3   29.55    1.21
  -6   4  -3   29.74    1.49
   6  -4  -3   31.42    1.52
  -6   4   3   27.97    1.47
  -6  -4  -3   28.71    1.42
  -6   4   3   30.16    1.47
  -6   5  -3   82.83    3.20
  -6  -5   3   84.77    2.84
   6  -5  -3   87.46    3.27
  -6   5   3   80.38    3.22
  -6  -5  -3   85.99    3.14
  -6   5   3   87.97    3.20
  -6   6  -3    3.81    0.62
  -6  -6   3    3.92    0.42
   6  -6  -3    4.72    0.70
  -6  -6  -3    4.32    0.63
  -6   6   3    4.13    0.69
  -6   6   3    4.41    0.67
  -6  -7   3    4.94    0.46
   6  -7  -3    3.58    0.68
  -6   7  -3    3.40    0.66
  -6  -7  -3    3.46    0.61
  -6   7   3    4.31    0.71
  -6   7   3    4.75    0.74
   6  -8  -3    0.14    0.42
  -6   8  -3    0.72    0.43
  -6  -8   3    0.39    0.26
  -6   8   3    0.11    0.40
  -6  -8  -3    0.28    0.37
  -6   8   3    0.51    0.47
  -6   9  -3   41.24    2.03
   6  -9  -3   39.75    2.08
  -6  -9   3   41.91    1.58
  -6   9   3   38.00    2.05
  -6   9   3   39.41    2.04
  -6  -9  -3   40.37    1.94
   6 -10  -3   72.11    3.07
   6  10   3   64.80    3.13
  -6  10  -3   67.37    2.97
   6 -10   3   69.41    2.96
  -6  10   3   72.36    3.12
  -6 -10  -3   72.22    2.92
  -6  10   3   66.63    3.01
   6  10  -3   71.66    2.88
  -6  11  -3   46.21    2.29
  -6  11  -3   46.57    2.27
   6  11   3   45.41    2.46
   6 -11  -3   44.31    2.30
   6  11  -3   45.26    2.15
  -6  11   3   47.64    2.38
  -6  11   3   44.08    2.36
  -6 -11  -3   42.73    2.18
   6 -11   3   45.90    2.26
   6 -12  -3   16.01    1.50
  -6  12  -3   12.43    1.26
   6  12   3   16.28    1.62
   6  12  -3   13.81    1.29
   6 -12   3   12.39    1.30
  -6 -12  -3   14.58    1.36
  -6  12   3   15.12    1.51
  -6  12   3   12.57    1.38
   6  13   3   24.02    1.78
   6 -13  -3   22.90    1.69
  -6  13  -3   28.41    1.77
  -6  13   3   24.89    1.81
   6 -13   3   23.20    1.63
  -6  13   3   25.23    1.83
   6  13  -3   24.53    1.59
  -6 -13  -3   25.85    1.73
   6  14   3   -0.23    0.67
  -6  14  -3   -0.07    0.51
  -6  14  -3    0.28    0.58
   6 -14  -3   -0.14    0.54
  -6  14   3   -0.48    0.52
   6 -14   3    0.76    0.56
  -6  15  -3    2.32    0.77
   6 -15  -3    2.92    0.93
   6  15   3    1.42    0.79
  -6  15  -3    0.63    0.71
  -6  15   3    2.81    0.87
   6 -15   3    1.64    0.70
  -6  16  -3    1.65    0.81
   6 -16  -3    0.92    0.77
   6  16   3    0.44    0.80
  -6  16  -3    0.53    0.82
  -6  16   3    0.81    0.76
   6 -16   3    0.48    0.74
   6  17   3   13.85    1.70
   6 -17  -3   17.40    1.88
  -6  17  -3   19.74    1.89
  -6  17   3   15.30    1.80
   6 -18  -3    3.64    1.16
  -6  18   3    3.32    1.06
  -7   0   3   -0.45    0.28
  -7   0  -3    0.16    0.35
  -7   1  -3   86.29    3.35
  -7  -1   3   91.58    3.23
  -7  -1  -3   92.42    3.37
  -7   1   3   93.41    3.31
  -7  -2   3   -0.12    0.27
  -7   2  -3    0.98    0.43
  -7   2   3   -0.13    0.31
  -7  -2  -3    0.42    0.33
  -7  -3   3    2.99    0.45
  -7   3  -3    3.19    0.58
  -7  -3  -3    2.79    0.54
  -7   3   3    3.29    0.58
  -7   4  -3    4.67    0.69
   7  -4  -3    5.04    0.68
  -7  -4   3    4.90    0.53
  -7   4   3    4.40    0.68
  -7  -4  -3    3.53    0.58
   7  -5  -3   25.94    1.45
  -7   5  -3   29.20    1.52
  -7  -5   3   23.77    1.15
  -7   5   3   25.47    1.44
  -7   5   3   28.23    1.55
  -7  -5  -3   27.29    1.39
  -7  -6   3    0.39    0.27
   7  -6  -3   -0.03    0.36
  -7   6  -3    0.60    0.45
  -7  -6  -3   -0.08    0.31
  -7   6   3   -0.41    0.38
  -7   6   3   -0.28    0.30
   7  -7  -3   44.39    2.18
  -7  -7   3   45.45    1.73
  -7   7  -3   44.28    2.16
  -7   7   3   48.48    2.23
  -7  -7  -3   43.51    2.02
  -7   7   3   44.18    2.13
  -7  -8   3    2.22    0.38
  -7   8  -3    1.69    0.59
   7  -8  -3    1.56    0.57
  -7  -8  -3    3.38    0.61
  -7   8   3    1.32    0.54
  -7   8   3    1.48    0.58
  -7  -9   3  102.88    3.45
  -7   9  -3  100.65    3.98
   7  -9  -3  103.77    4.08
  -7   9   3  102.20    4.02
  -7   9   3  106.16    4.12
  -7  -9  -3   99.00    3.82
  -7  10  -3    1.51    0.64
   7 -10  -3    1.64    0.63
  -7  10   3    3.72    0.79
   7 -10   3    2.87    0.71
  -7  10   3    1.89    0.68
  -7 -10  -3    2.00    0.61
  -7  11  -3   17.74    1.56
   7  11   3   14.47    1.55
   7 -11  -3   14.40    1.44
  -7  11   3   14.42    1.44
   7  11  -3   16.60    1.40
  -7 -11  -3   16.18    1.25
   7 -11   3   14.14    1.39
  -7  11   3   12.53    1.39
  -7  12  -3    2.89    0.79
   7 -12  -3    1.34    0.64
   7  12   3    2.62    0.83
  -7 -12  -3    1.45    0.63
   7  12  -3    2.22    0.70
  -7  12   3    2.63    0.76
   7 -12   3    2.13    0.68
  -7  12   3    2.96    0.83
  -7  13  -3   48.58    2.52
   7 -13  -3   48.11    2.60
   7  13   3   47.69    2.69
  -7  13   3   48.10    2.61
   7  13  -3   43.62    2.30
   7 -13   3   47.57    2.48
  -7  13   3   46.33    2.57
   7  14   3   -0.67    0.60
  -7  14  -3    0.02    0.46
   7 -14  -3    0.25    0.67
  -7  14   3    0.07    0.67
   7 -14   3    0.29    0.60
  -7  14   3    0.09    0.57
   7  15   3    5.51    1.13
  -7  15  -3    2.40    0.78
   7 -15  -3    8.19    1.31
  -7  15   3    6.28    1.16
   7 -15   3    9.07    1.26
   7 -16  -3    0.11    0.72
  -7  16  -3    0.44    0.74
   7  16   3    1.00    0.86
  -7  16   3    0.19    0.64
   7 -16   3    0.63    0.75
   7  17   3   14.83    1.77
   7 -17  -3   12.58    1.66
  -7  17   3   11.06    1.59
   7 -18  -3    1.60    1.02
  -7  18   3   -0.69    0.79
  -8   0   3   -0.52    0.29
  -8   0  -3    0.07    0.37
  -8   1  -3   17.31    1.18
  -8  -1   3   17.25    1.04
  -8   1   3   14.85    1.07
  -8  -1  -3   16.72    1.14
  -8   2  -3    6.21    0.80
  -8  -2   3    7.54    0.74
  -8   2   3    8.85    0.89
  -8  -2  -3    8.43    0.88
  -8   3  -3  166.74    5.80
  -8  -3   3  164.83    5.51
  -8  -3  -3  167.77    5.72
  -8   3   3  170.16    5.80
  -8  -4   3   34.89    1.48
  -8   4  -3   31.43    1.70
  -8  -4  -3   33.34    1.66
  -8   4   3   31.24    1.68
  -8   5  -3  125.41    4.49
   8  -5  -3  117.39    4.43
  -8  -5   3  117.14    4.05
  -8  -5  -3  123.91    4.33
  -8   5   3  118.24    4.46
  -8  -6   3    0.98    0.36
  -8   6  -3    0.32    0.48
   8  -6  -3    0.79    0.45
  -8  -6  -3    0.85    0.43
  -8   6   3    1.32    0.55
   8  -7  -3    2.40    0.68
  -8   7  -3    2.58    0.67
  -8  -7   3    1.65    0.40
  -8  -7  -3    1.66    0.50
  -8   7   3    1.85    0.61
  -8   7   3    1.74    0.57
   8  -8  -3    3.83    0.76
  -8   8  -3    4.71    0.85
  -8  -8   3    5.00    0.57
  -8   8   3    4.25    0.84
  -8  -8  -3    4.40    0.69
  -8   8   3    3.89    0.80
   8  -9  -3   41.80    2.24
  -8   9  -3   44.59    2.27
  -8   9   3   42.98    2.31
  -8  -9  -3   38.54    1.99
  -8   9   3   39.94    2.17
  -8  10  -3   33.24    2.00
   8 -10  -3   34.03    2.01
  -8  10   3   31.93    1.95
  -8  10   3   31.59    1.97
   8 -10   3   33.40    1.93
  -8 -10  -3   32.45    1.78
  -8  11  -3   34.38    2.08
   8 -11  -3   37.41    2.18
  -8  11   3   36.47    2.14
   8 -11   3   36.34    2.05
  -8 -11  -3   36.68    1.92
  -8  11   3   33.68    2.10
   8  12   3    5.94    1.12
   8 -12  -3    8.00    1.18
  -8  12  -3    8.57    1.19
  -8 -12  -3    5.53    0.91
  -8  12   3    6.38    1.10
  -8  12   3    5.96    1.05
   8  12  -3    5.57    0.95
   8 -12   3    7.54    1.08
   8 -13  -3    4.85    1.00
   8  13   3    2.27    0.94
  -8  13  -3    6.31    1.09
  -8  13   3    3.70    0.94
  -8  13   3    2.30    0.87
   8  13  -3    5.92    0.98
   8 -13   3    4.57    0.94
  -8  14  -3    0.20    0.71
   8  14   3    1.48    0.86
   8 -14  -3    0.24    0.65
   8 -14   3    0.44    0.64
  -8  14   3    0.99    0.74
  -8  14   3    1.42    0.86
   8  15   3    0.06    0.76
   8 -15  -3    1.13    0.80
  -8  15  -3    0.21    0.68
  -8  15   3   -0.52    0.71
   8 -15   3    0.02    0.63
  -8  15   3    1.60    0.79
  -8  16  -3   -0.37    0.53
   8  16   3   -0.60    0.71
   8 -16  -3    0.57    0.78
  -8  16   3    0.03    0.67
   8 -16   3    0.81    0.76
  -8  17  -3    4.06    1.11
   8  17   3    8.22    1.40
   8 -17  -3    7.76    1.43
  -8  17   3    7.07    1.35
   8 -18  -3    2.44    1.04
  -9   0  -3    0.85    0.45
  -9   0   3   -0.47    0.31
  -9   1  -3   31.81    1.76
  -9  -1   3   34.73    1.65
  -9   1   3   37.55    1.77
  -9  -1  -3   31.01    1.68
  -9   2  -3   28.95    1.62
  -9  -2   3   26.95    1.42
  -9  -2  -3   26.01    1.51
  -9   2   3   26.38    1.53
  -9  -3   3   49.50    2.10
  -9   3  -3   48.37    2.32
  -9  -3  -3   56.68    2.32
  -9   3   3   52.39    2.36
  -9   4  -3    0.31    0.41
  -9  -4   3    0.24    0.34
  -9   4   3   -0.07    0.39
  -9  -4  -3   -0.11    0.36
  -9   5  -3    3.89    0.74
  -9  -5   3    5.30    0.64
  -9  -5  -3    4.38    0.74
  -9   5   3    3.87    0.74
   9  -6  -3   49.12    2.43
  -9   6  -3   53.15    2.50
  -9  -6   3   53.94    2.11
  -9  -6  -3   53.81    2.35
  -9   6   3   53.06    2.55
  -9   7  -3   74.90    3.26
   9  -7  -3   79.20    3.31
  -9  -7   3   77.42    2.79
  -9   7   3   74.62    3.26
  -9  -7  -3   72.50    3.03
   9  -8  -3    5.57    0.95
  -9  -8   3    6.40    0.66
  -9   8  -3    5.66    0.96
  -9  -8  -3    6.57    0.86
  -9   8   3    4.71    0.87
  -9   9  -3   -0.03    0.56
   9  -9  -3   -0.24    0.44
  -9   9   3   -0.25    0.45
  -9   9   3   -0.21    0.54
  -9  -9  -3    0.16    0.46
  -9  10  -3    1.35    0.73
   9 -10  -3    1.17    0.64
  -9  10   3    1.75    0.75
  -9  10   3    0.91    0.61
  -9 -10  -3    1.53    0.58
   9 -11  -3   24.15    1.79
  -9  11  -3   24.24    1.82
   9 -11   3   23.49    1.71
  -9  11   3   24.03    1.76
  -9 -11  -3   22.78    1.53
  -9  11   3   29.07    1.95
  -9  12  -3   -0.59    0.62
   9 -12  -3    0.54    0.63
  -9  12   3    0.20    0.56
   9 -12   3   -0.62    0.56
  -9  12   3   -0.14    0.64
  -9  13  -3   -0.79    0.62
   9  13   3   -0.72    0.62
   9 -13  -3    0.13    0.66
   9 -13   3    1.18    0.67
  -9  13   3   -0.04    0.66
  -9  13   3    1.09    0.77
   9 -14  -3   27.92    2.05
  -9  14  -3   24.98    1.92
   9  14   3   24.07    2.23
  -9  14   3   28.35    2.07
   9 -14   3   25.59    1.94
  -9  14   3   26.00    2.02
   9  15   3   22.03    2.16
  -9  15  -3   22.79    2.05
   9 -15  -3   22.14    2.13
  -9  15   3   19.89    2.04
  -9  15   3   20.64    2.10
   9 -15   3   23.35    2.05
  -9  16  -3    9.28    1.38
   9  16   3    4.77    1.23
   9 -16  -3    7.48    1.43
   9 -16   3    7.41    1.29
  -9  16   3    4.24    1.16
   9 -17  -3   -1.07    0.72
  -9  17  -3    1.14    0.89
   9 -17   3   -0.57    0.75
 -10   0  -3   -0.18    0.44
 -10   0   3   -0.25    0.38
 -10   1  -3   53.89    2.51
 -10  -1   3   55.71    2.40
 -10  -1  -3   57.67    2.53
 -10   1   3   56.36    2.48
 -10   2  -3   30.66    1.77
 -10  -2   3   30.77    1.58
 -10  -2  -3   28.53    1.67
 -10   2   3   30.84    1.72
 -10   3  -3   54.53    2.52
 -10  -3   3   53.96    2.28
 -10   3   3   51.98    2.45
 -10  -3  -3   54.22    2.44
 -10   4  -3   -0.16    0.47
 -10  -4   3    0.28    0.37
 -10   4   3    0.19    0.50
 -10  -4  -3    0.55    0.47
 -10  -5   3   -0.13    0.35
 -10   5  -3    0.48    0.51
 -10   5   3    0.05    0.45
 -10  -5  -3   -0.33    0.38
 -10  -6   3   35.34    1.61
 -10   6  -3   34.00    1.96
  10  -6  -3   32.37    1.94
 -10   6   3   35.44    1.98
 -10  -6  -3   32.79    1.80
 -10   7  -3   88.67    3.69
  10  -7  -3   86.50    3.64
 -10  -7   3   82.70    3.14
 -10   7   3   87.47    3.71
 -10  -7  -3   83.99    3.42
 -10   8  -3   11.40    1.32
 -10  -8   3   10.76    0.90
  10  -8  -3    9.68    1.22
 -10  -8  -3    8.25    1.00
 -10   8   3   11.79    1.36
 -10   9  -3    0.32    0.60
  10  -9  -3    0.22    0.50
 -10  -9  -3    0.41    0.52
 -10   9   3    0.83    0.66
  10 -10  -3   12.06    1.45
 -10  10  -3   13.16    1.45
 -10  10   3   12.35    1.48
 -10 -10  -3   11.73    1.19
  10 -11  -3   10.24    1.39
 -10  11  -3    9.09    1.31
  10 -11   3   11.95    1.41
 -10  11   3   11.33    1.45
 -10 -11  -3    9.65    1.12
  10 -12  -3    2.67    0.88
 -10  12  -3    1.25    0.81
  10 -12   3    0.91    0.70
 -10  12   3    0.86    0.79
 -10  13  -3    1.96    0.93
  10 -13  -3    0.79    0.72
  10  13   3    1.11    0.84
 -10  13   3    1.27    0.79
  10 -13   3    1.39    0.77
 -10  13   3    1.83    0.81
  10  14   3   13.12    1.70
  10 -14  -3   12.15    1.60
 -10  14  -3   13.05    1.64
 -10  14   3   14.53    1.75
 -10  14   3   14.59    1.75
  10 -14   3   14.84    1.70
  10 -15  -3   12.20    1.68
  10  15   3   12.08    1.72
 -10  15  -3   12.54    1.61
 -10  15   3   15.87    1.87
 -10  15   3   13.32    1.72
  10 -15   3   17.19    1.84
 -10  16  -3   18.18    1.94
  10 -16  -3   20.81    2.12
  10  16   3   19.48    2.12
  10 -16   3   24.58    2.22
 -10  16   3   22.00    2.18
 -10  16   3   20.85    2.16
  10 -17  -3   -0.81    0.81
 -10  17  -3   -0.38    0.82
  10 -17   3    1.43    0.97
 -11   0  -3   -0.23    0.45
 -11   0   3   -0.36    0.44
 -11  -1   3    0.04    0.43
 -11   1  -3   -0.07    0.45
 -11   1   3    0.22    0.44
 -11  -1  -3    0.10    0.52
 -11  -2   3    5.10    0.78
 -11   2  -3    5.90    0.93
 -11   2   3    6.07    0.87
 -11  -2  -3    5.09    0.82
 -11  -3   3   23.62    1.43
 -11   3  -3   26.00    1.69
 -11   3   3   25.91    1.66
 -11  -3  -3   23.63    1.52
 -11   4  -3   27.82    1.76
 -11  -4   3   26.46    1.48
 -11  -4  -3   27.23    1.65
 -11   4   3   29.40    1.82
 -11   5  -3    4.88    0.93
 -11  -5   3    4.51    0.71
 -11  -5  -3    6.28    0.91
 -11   5   3    5.51    0.95
 -11  -6   3   -0.48    0.37
 -11   6  -3    0.10    0.59
  11  -6  -3    0.66    0.54
 -11  -6  -3    0.39    0.49
 -11   6   3    0.13    0.58
 -11  -7   3    2.78    0.59
 -11   7  -3    3.11    0.84
  11  -7  -3    1.58    0.65
 -11  -7  -3    1.91    0.61
 -11   7   3    2.94    0.84
 -11   8  -3   14.87    1.52
  11  -8  -3   15.82    1.57
 -11   8   3   12.97    1.49
 -11  -8  -3   15.31    1.36
 -11   9  -3   14.47    1.56
  11  -9  -3   11.63    1.41
 -11   9   3   11.52    1.48
 -11  -9  -3   15.39    1.37
 -11  10  -3   25.50    1.87
  11 -10  -3   24.34    1.85
 -11 -10  -3   27.39    1.72
 -11  10   3   29.34    2.07
 -11  11  -3    6.19    1.20
  11 -11  -3    6.28    1.16
 -11  11   3    5.72    1.18
  11 -11   3    5.07    1.03
  11 -12  -3   32.90    2.27
 -11  12  -3   41.33    2.50
  11 -12   3   37.96    2.36
 -11  12   3   36.20    2.42
 -11  13  -3   -0.07    0.81
  11 -13  -3    0.75    0.76
  11 -13   3    2.17    0.86
 -11  13   3    1.15    0.77
  11 -14  -3    3.29    1.07
  11  14   3    4.32    1.20
 -11  14  -3    2.88    1.09
 -11  14   3    3.03    0.97
  11 -14   3    4.14    1.11
 -11  15  -3    0.24    0.83
  11  15   3    0.67    0.97
  11 -15  -3    1.03    0.88
  11 -15   3    2.19    0.96
 -11  15   3    0.34    0.83
  11 -16  -3    2.04    1.04
 -11  16  -3    1.88    0.98
  11  16   3    2.05    1.05
 -11  16   3    1.15    0.98
  11 -16   3    1.91    0.94
 -11  17  -3    1.36    1.04
 -11  17   3    3.14    1.22
 -12   0  -3    0.48    0.52
 -12   0   3    0.19    0.50
 -12  -1   3   55.14    2.56
 -12   1  -3   60.53    2.78
 -12   1   3   54.76    2.64
 -12  -1  -3   55.08    2.68
 -12  -2   3    0.31    0.50
 -12   2  -3    1.23    0.65
 -12  -2  -3    0.52    0.55
 -12   2   3    0.79    0.56
 -12  -3   3   25.80    1.58
 -12   3  -3   24.06    1.73
 -12   3   3   26.79    1.71
 -12  -3  -3   24.56    1.61
 -12   4  -3   -0.31    0.49
 -12  -4   3   -0.25    0.40
 -12  -4  -3   -0.22    0.48
 -12   4   3   -0.35    0.47
 -12  -5   3   -0.54    0.38
 -12   5  -3   -0.78    0.44
 -12  -5  -3    0.69    0.54
 -12   5   3   -0.31    0.52
  12  -6  -3    0.03    0.51
 -12  -6   3    0.61    0.50
 -12   6  -3    0.10    0.55
 -12  -6  -3    0.00    0.51
 -12   6   3    0.65    0.65
 -12  -7   3    2.48    0.59
 -12   7  -3    0.91    0.75
  12  -7  -3    2.00    0.70
 -12  -7  -3    1.77    0.68
 -12   7   3    1.87    0.80
 -12   8  -3    0.20    0.63
  12  -8  -3    1.79    0.74
 -12   8   3    1.88    0.76
 -12  -8  -3    1.29    0.60
  12  -9  -3   19.64    1.92
 -12   9  -3   18.69    1.81
 -12   9   3   18.81    1.83
 -12  -9  -3   18.97    1.61
 -12  10  -3    1.09    0.81
  12 -10  -3    1.28    0.79
 -12  10   3    0.75    0.81
 -12 -10  -3    1.12    0.67
  12 -11  -3   43.27    2.56
 -12  11  -3   39.34    2.53
 -12  11   3   41.58    2.62
  12 -11   3   39.67    2.44
  12 -12  -3   -0.48    0.61
 -12  12  -3    1.16    0.87
  12 -12   3    0.27    0.64
 -12  12   3   -0.37    0.68
  12 -13  -3    4.45    1.15
 -12  13  -3    3.99    1.14
 -12  13   3    4.46    1.10
  12 -13   3    5.18    1.12
 -12  14  -3    4.65    1.23
  12 -14  -3    4.26    1.15
 -12  14   3    3.59    1.13
  12 -14   3    4.93    1.15
  12 -15  -3    3.58    1.15
  12  15   3    5.70    1.37
 -12  15  -3    3.89    1.20
 -12  15   3    4.00    1.24
  12 -15   3    3.80    1.13
  12 -16  -3    2.64    1.02
 -12  16  -3   -0.45    0.92
  12 -16   3    0.21    0.92
 -12  16   3    1.54    0.95
 -13   0   3   -0.35    0.44
 -13   0  -3    0.14    0.51
 -13   1  -3   15.21    1.52
 -13  -1   3   13.93    1.34
 -13   1   3   13.24    1.38
 -13  -1  -3   12.85    1.38
 -13   2  -3   12.92    1.43
 -13  -2   3   13.46    1.32
 -13  -2  -3   14.38    1.45
 -13   2   3   12.19    1.32
 -13  -3   3    5.38    0.86
 -13   3  -3    7.49    1.13
 -13  -3  -3    8.17    1.13
 -13   3   3    6.96    1.08
 -13  -4   3    1.78    0.64
 -13   4  -3    0.59    0.60
 -13  -4  -3    0.65    0.58
 -13   4   3    2.11    0.72
 -13  -5   3    9.33    1.04
 -13   5  -3    9.60    1.30
 -13   5   3   10.28    1.33
 -13  -5  -3    9.87    1.19
 -13  -6   3    2.21    0.63
 -13   6  -3   -0.10    0.62
 -13  -6  -3    0.70    0.60
 -13   6   3    1.69    0.74
  13  -7  -3   10.30    1.33
 -13   7  -3    9.84    1.39
 -13   7   3    8.17    1.28
 -13  -7  -3   11.21    1.26
  13  -8  -3    1.52    0.78
 -13   8  -3    0.76    0.78
 -13  -8  -3    0.62    0.66
 -13   8   3    0.80    0.66
 -13   9  -3    0.57    0.75
  13  -9  -3    2.68    0.92
 -13   9   3    1.68    0.83
 -13  -9  -3    2.16    0.76
 -13  10  -3   25.76    2.00
  13 -10  -3   26.68    1.98
 -13  10   3   23.11    2.19
  13 -11  -3    0.60    0.74
 -13  11  -3    0.27    0.80
 -13  11   3    0.46    0.77
  13 -11   3    0.00    0.70
  13 -12  -3    2.84    0.97
 -13  12  -3    1.38    0.97
  13 -12   3    2.09    0.91
 -13  12   3    0.57    0.86
  13 -13  -3    2.48    1.00
 -13  13  -3    2.94    1.16
  13 -13   3    4.69    1.16
 -13  13   3    3.10    1.08
 -13  14  -3   -0.39    0.75
  13 -14  -3    0.45    0.87
 -13  14   3   -0.59    0.75
  13 -14   3    0.67    0.88
 -13  15  -3    5.45    1.36
  13 -15  -3    6.94    1.42
  13  15   3    4.83    1.40
 -13  15   3    6.17    1.37
  13 -15   3    7.23    1.49
 -14   0   3    0.30    0.57
 -14   0  -3    0.58    0.58
 -14   1  -3    2.98    0.86
 -14  -1   3    1.50    0.70
 -14   1   3    3.69    0.87
 -14  -1  -3    3.46    0.85
 -14  -2   3   22.50    1.60
 -14   2  -3   22.98    1.79
 -14   2   3   22.66    1.72
 -14  -2  -3   21.55    1.71
 -14  -3   3    9.08    1.13
 -14   3  -3   13.61    1.55
 -14  -3  -3   11.04    1.32
 -14   3   3   11.20    1.36
 -14  -4   3    6.23    0.98
 -14   4  -3    6.69    1.15
 -14   4   3    6.28    1.11
 -14  -4  -3    8.68    1.20
 -14   5  -3    1.60    0.78
 -14  -5   3    1.37    0.66
 -14  -5  -3    1.49    0.69
 -14   5   3    1.16    0.77
 -14  -6   3   43.77    2.22
 -14   6  -3   44.41    2.59
 -14   6   3   43.39    2.56
 -14  -6  -3   44.79    2.42
  14  -7  -3   -0.16    0.59
 -14   7  -3    1.68    0.87
 -14  -7  -3    1.23    0.66
 -14   7   3    0.24    0.65
  14  -8  -3   19.86    1.90
 -14   8  -3   16.02    1.73
 -14   8   3   18.19    1.89
 -14  -8  -3   18.51    1.69
 -14   9  -3   -0.36    0.74
  14  -9  -3    0.71    0.76
 -14   9   3    0.18    0.74
 -14  -9  -3    0.96    0.68
 -14  10  -3    0.83    0.80
  14 -10  -3   -0.05    0.59
 -14  10   3   -0.76    0.73
  14 -11  -3    0.20    0.79
 -14  11  -3   -0.77    0.73
 -14  11   3    0.04    0.77
  14 -11   3    0.17    0.73
  14 -12  -3    2.91    1.13
 -14  12  -3    4.28    1.17
  14 -12   3    2.40    1.01
 -14  12   3    2.23    1.04
  14 -13  -3    3.54    1.19
 -14  13  -3    3.60    1.22
  14 -13   3    5.06    1.25
 -14  13   3    2.86    1.02
 -14  14  -3   23.73    2.36
  14 -14  -3   23.02    2.40
  14 -14   3   23.14    2.33
 -14  14   3   22.18    2.32
 -14  15  -3   -0.04    1.01
 -14  15   3    0.63    0.91
 -15   0  -3    0.23    0.71
 -15   0   3    0.21    0.64
 -15  -1   3   -0.32    0.59
 -15   1  -3    1.09    0.74
 -15  -1  -3    1.33    0.73
 -15   1   3    0.66    0.63
 -15  -2   3    6.76    1.08
 -15   2  -3    5.86    1.08
 -15  -2  -3    5.19    1.07
 -15   2   3    4.32    1.00
 -15   3  -3   -0.01    0.61
 -15  -3   3    0.59    0.66
 -15  -3  -3    0.52    0.68
 -15   3   3    1.45    0.74
 -15   4  -3    0.38    0.67
 -15  -4   3   -0.30    0.56
 -15  -4  -3    1.26    0.74
 -15   4   3    0.81    0.73
 -15   5  -3   18.83    1.89
 -15  -5   3   19.75    1.57
 -15  -5  -3   22.67    1.78
 -15   5   3   21.22    1.97
 -15   6  -3    0.38    0.73
 -15  -6  -3    0.89    0.70
 -15   6   3    0.15    0.71
  15  -7  -3    8.27    1.35
 -15   7  -3    9.28    1.45
 -15  -7  -3    9.30    1.28
 -15   7   3    9.74    1.44
 -15   8  -3    2.46    1.00
  15  -8  -3    3.94    1.04
 -15  -8  -3    4.43    1.01
 -15   8   3    3.65    1.11
 -15   9  -3   21.85    2.11
  15  -9  -3   23.04    2.20
 -15   9   3   19.34    2.02
 -15  10  -3    7.35    1.43
  15 -10  -3    8.51    1.47
 -15  10   3    6.97    1.35
 -15  11  -3   -0.45    0.85
  15 -11  -3    0.59    0.80
 -15  11   3   -0.51    0.79
  15 -11   3    1.95    0.96
  15 -12  -3   -0.38    0.81
 -15  12  -3    1.42    0.98
  15 -12   3    0.39    0.85
 -15  12   3   -0.25    0.87
  15 -13  -3    6.50    1.44
 -15  13  -3    6.00    1.45
  15 -13   3    7.33    1.42
 -15  13   3    3.29    1.20
 -15  14  -3   -0.40    1.00
  15 -14  -3    0.70    0.90
  15 -14   3   -0.75    0.81
 -15  14   3    0.25    0.91
 -16   0  -3   -0.29    0.67
 -16   0   3    0.12    0.69
 -16  -1   3   28.04    2.04
 -16   1  -3   33.65    2.27
 -16  -1  -3   32.77    2.18
 -16   1   3   34.12    2.22
 -16   2  -3    8.20    1.33
 -16  -2   3   11.53    1.38
 -16   2   3    8.30    1.30
 -16  -2  -3    9.71    1.40
 -16   3  -3    4.77    1.14
 -16  -3   3    3.98    0.92
 -16  -3  -3    3.93    1.02
 -16   3   3    5.94    1.15
 -16  -4   3   11.80    1.36
 -16   4  -3    8.98    1.39
 -16  -4  -3    8.24    1.32
 -16   4   3   10.50    1.52
 -16   5  -3    0.22    0.68
 -16  -5   3    0.68    0.67
 -16   5   3    1.76    0.85
 -16  -5  -3   -0.24    0.70
  16  -6  -3   -0.23    0.64
 -16   6  -3   -0.01    0.63
 -16  -6  -3    0.06    0.65
 -16   6   3   -0.35    0.76
  16  -7  -3   14.85    1.78
 -16   7  -3   18.58    1.95
 -16  -7  -3   18.69    1.80
 -16   7   3   13.29    1.79
 -16   8  -3    2.35    0.95
  16  -8  -3    4.16    1.11
 -16   8   3    4.25    1.18
 -16  -8  -3    3.77    0.99
  16  -9  -3   19.68    2.10
 -16   9  -3   16.90    1.99
 -16   9   3   23.37    2.28
  16 -10  -3   14.90    1.89
 -16  10  -3   14.99    1.89
 -16  10   3   11.47    1.74
  16 -11  -3    5.59    1.37
 -16  11  -3    5.93    1.33
  16 -11   3    4.22    1.20
 -16  11   3    2.27    1.09
  16 -12  -3   14.26    1.92
 -16  12  -3   11.63    1.74
 -16  12   3   10.64    1.74
  16 -12   3   15.01    1.92
  16 -13  -3    0.06    0.95
 -16  13  -3   -0.11    0.99
  16 -13   3    0.86    0.90
 -16  13   3    1.48    1.07
 -17   0   3    0.71    0.76
 -17   0  -3   -0.44    0.71
 -17   1  -3   -0.03    0.78
 -17  -1   3    0.58    0.74
 -17  -1  -3    0.51    0.75
 -17   1   3    1.18    0.83
 -17  -2   3   -0.17    0.68
 -17   2  -3   -0.27    0.68
 -17   2   3    0.81    0.80
 -17  -2  -3   -0.97    0.65
 -17   3  -3   39.38    2.60
 -17  -3   3   36.22    2.26
 -17  -3  -3   35.95    2.42
 -17   3   3   36.02    2.40
 -17   4  -3    3.62    1.10
 -17  -4   3    4.11    1.01
 -17   4   3    3.97    1.13
 -17  -4  -3    5.76    1.17
 -17   5  -3    4.00    1.11
 -17   5   3    6.00    1.28
 -17  -5  -3    4.86    1.10
  17  -6  -3    0.56    0.88
 -17   6  -3    0.25    0.82
 -17   6   3   -0.02    0.77
 -17  -6  -3    0.68    0.72
  17  -7  -3    2.81    1.07
 -17   7  -3    2.55    1.00
 -17  -7  -3    3.25    1.03
 -17   7   3    4.04    1.14
  17  -8  -3    6.78    1.42
 -17   8  -3    3.78    1.13
 -17   8   3    5.41    1.29
 -17   9  -3    1.26    0.93
  17  -9  -3    1.67    1.03
 -17   9   3    3.57    1.19
  17 -10  -3    2.46    1.13
 -17  10  -3    3.01    1.20
 -17  10   3    4.54    1.24
 -17  11  -3   19.87    2.31
  17 -11  -3   28.12    2.69
 -17  11   3   20.32    2.28
  17 -11   3   25.77    2.53
 -18   0  -3   -0.20    0.84
 -18   0   3    0.21    0.74
 -18  -1   3    9.39    1.45
 -18   1  -3    9.27    1.52
 -18   1   3    9.24    1.44
 -18  -1  -3   11.55    1.61
 -18  -2   3    9.74    1.44
 -18   2  -3   10.10    1.52
 -18   2   3    8.55    1.47
 -18  -2  -3   11.81    1.64
 -18  -3   3    4.15    1.04
 -18   3  -3    2.92    0.99
 -18  -3  -3    2.97    1.07
 -18   3   3    2.31    1.03
 -18   4  -3    1.19    0.79
 -18   4   3    1.73    0.94
 -18  -4  -3    1.03    0.89
 -18   5  -3   -0.87    0.81
 -18   5   3   -0.66    0.82
 -18  -5  -3    0.37    0.84
 -18   6  -3    0.84    0.97
  18  -6  -3    2.95    1.13
 -18   6   3   -1.03    0.67
 -18  -6  -3    1.44    1.01
  18  -7  -3   49.18    3.08
 -18   7  -3   45.31    2.97
 -18   7   3   49.01    3.10
  18  -8  -3    0.12    0.84
 -18   8  -3   -0.18    0.91
 -18   8   3   -1.74    0.76
  18  -9  -3   -0.35    0.83
 -18   9  -3    0.48    0.92
 -18   9   3    0.08    0.93
 -18  10  -3   14.22    1.96
  18 -10  -3   15.16    2.01
 -18  10   3   11.63    1.75
 -19   0   3   -0.53    0.75
 -19   0  -3   -0.97    0.77
 -19  -1   3    1.90    1.04
 -19   1  -3    5.87    1.36
 -19   1   3    7.15    1.39
 -19  -1  -3    6.78    1.39
 -19   2  -3    1.75    0.98
 -19  -2   3    1.36    0.93
 -19   2   3    2.22    1.06
 -19  -2  -3    1.60    0.94
 -19   3  -3    4.76    1.27
 -19  -3   3    4.60    1.18
 -19   3   3    4.42    1.27
 -19  -3  -3    5.69    1.31
 -19   4  -3   -0.32    0.89
 -19  -4  -3    0.92    0.92
 -19   4   3    0.24    0.91
 -19   5  -3    1.58    1.08
 -19  -5  -3    3.23    1.12
 -19   5   3    2.52    1.12
 -19   6  -3   16.33    2.07
  19  -6  -3   17.14    2.14
 -19  -6  -3   23.80    2.26
 -19   6   3   23.13    2.34
 -19   7  -3    1.25    1.01
  19  -7  -3    1.00    1.07
 -19   7   3    1.06    1.01
 -19   8  -3    9.99    1.66
  19  -8  -3   16.13    2.12
 -19   8   3   12.04    1.84
 -20   0  -3    0.38    0.90
 -20   0   3    1.05    0.97
 -20  -1   3    6.89    1.35
 -20   1  -3    5.19    1.35
 -20  -1  -3    4.83    1.33
 -20   1   3    4.39    1.26
 -20   2  -3    6.04    1.44
 -20  -2   3    8.37    1.45
 -20  -2  -3    4.33    1.33
 -20   2   3    5.65    1.36
 -20   3  -3   12.45    1.89
 -20   3   3   12.57    1.84
 -20  -3  -3   11.18    1.73
 -20   4  -3    2.38    1.07
 -20  -4  -3    2.46    1.13
 -20   4   3    2.10    1.12
 -20   5  -3   12.86    1.86
  20  -5  -3   15.69    2.08
 -20  -5  -3   17.03    2.06
 -20   5   3   17.72    2.15
 -20   6  -3    5.54    1.44
  20  -6  -3    6.03    1.45
 -20   6   3    5.36    1.46
 -21   0  -3    0.03    0.96
 -21   0   3    1.52    1.04
 -21  -1   3    5.93    1.41
 -21   1  -3    7.25    1.59
 -21   1   3    7.07    1.49
 -21  -1  -3   11.17    1.81
 -21   2  -3    1.38    1.06
 -21   2   3    0.34    1.04
 -21  -2  -3    0.82    1.03
 -21   3  -3   -0.07    0.99
 -21   3   3    0.21    0.99
   0   1  -4   -0.03    0.22
   0  -1  -4    0.25    0.26
   0   1   4    0.16    0.22
   0  -2  -4  424.65   12.50
   0   2  -4  423.13   12.72
   0   2   4  405.35   12.49
   0  -2  -4  428.91   12.94
   0  -3  -4    0.07    0.30
   0   3   4   -0.07    0.28
   0  -3  -4    0.14    0.28
   0   3  -4   -0.08    0.17
   0  -3   4   -0.21    0.11
   0   4   4   21.92    1.16
   0   4  -4   22.22    0.87
   0  -4  -4   21.97    1.13
   0   4  -4   22.52    0.83
   0  -4   4   22.57    0.85
   0  -5  -4    0.09    0.28
   0   5  -4    0.08    0.17
   0  -5   4    0.15    0.19
   0   5   4    0.18    0.33
   0   5  -4    0.12    0.18
   0   6  -4   84.23    2.78
   0  -6  -4   83.69    3.09
   0   6   4   89.59    3.15
   0  -6   4   80.40    2.76
   0   6  -4   83.16    2.73
   0  -6   4   82.74    2.78
   0   7  -4   -0.01    0.22
   0  -7   4    0.17    0.26
   0  -7  -4   -0.07    0.34
   0   7  -4    0.10    0.24
   0  -7   4    0.08    0.21
   0   7   4   -0.58    0.27
   0  -8  -4   54.11    2.29
   0   8  -4   53.29    1.99
   0   8  -4   49.71    1.94
   0   8   4   53.63    2.34
   0  -8   4   53.11    1.95
   0  -9   4   -0.25    0.23
   0   9   4   -0.22    0.33
   0   9  -4    0.08    0.27
   0   9  -4    0.25    0.30
   0  -9  -4   -0.46    0.35
   0 -10   4   61.66    2.35
   0  10   4   62.61    2.74
   0  10  -4   64.62    2.39
   0 -10  -4   55.95    2.64
   0 -11   4    0.29    0.36
   0  11   4   -0.37    0.38
   0 -11  -4   -0.24    0.39
   0  11  -4   -0.09    0.34
   0  12   4   12.68    1.35
   0 -12   4   12.73    1.05
   0  12  -4   12.46    1.09
   0 -12  -4   10.77    1.23
   0 -13  -4    0.56    0.60
   0  13  -4   -0.38    0.39
   0  13   4   -0.25    0.53
   0  14   4    1.10    0.68
   0 -14  -4    0.64    0.66
   0  14  -4    1.01    0.55
   0 -15  -4   -1.30    0.57
   0  15   4   -0.70    0.51
   0  16   4   39.09    2.46
   0 -16  -4   42.04    2.53
   0  17   4    1.11    0.76
   0  18   4    6.80    1.24
   0  19   4   -0.05    0.71
  -1   0   4  560.23   16.08
   1   0  -4  559.52   16.72
   1   0  -4  537.47   16.07
  -1   1  -4  111.80    3.48
  -1  -1   4  106.58    3.20
   1  -1  -4  107.73    3.51
  -1   1   4  109.12    3.38
  -1  -1  -4  104.58    3.57
   1   1  -4  108.68    3.41
   1   1  -4  107.82    3.20
   1  -2  -4  241.39    7.54
   1  -2  -4  235.55    7.26
  -1   2  -4  242.05    7.42
  -1  -2  -4  235.60    7.62
  -1   2   4  245.48    7.30
   1   2  -4  244.25    7.30
   1   3   4    9.19    0.79
   1  -3  -4   10.94    0.70
  -1   3  -4   10.64    0.59
   1  -3  -4   11.80    0.77
   1   3  -4   10.80    0.40
   1  -3   4   11.30    0.51
  -1  -3  -4   10.62    0.83
   1   3  -4   11.11    0.42
  -1   3   4   11.68    0.73
  -1   4  -4    1.19    0.28
   1   4   4    1.00    0.42
  -1   4  -4    0.20    0.21
   1  -4  -4    0.78    0.36
   1  -4   4    0.63    0.20
  -1   4   4    1.16    0.38
   1   4  -4    0.91    0.19
   1   4  -4    0.84    0.15
  -1  -4  -4    0.90    0.42
  -1   5  -4    0.76    0.26
  -1   5  -4    0.54    0.22
   1  -5  -4    0.50    0.32
   1   5   4    0.42    0.35
  -1  -5   4    0.86    0.17
  -1  -5  -4    1.34    0.43
   1  -5   4    0.33    0.21
   1   5  -4    0.61    0.17
  -1   5   4    0.69    0.34
   1   5  -4    0.75    0.21
  -1   6  -4  205.10    6.42
   1  -6  -4  205.87    6.68
  -1   6  -4  205.82    6.23
  -1  -6   4  197.81    6.27
   1   6   4  206.22    6.62
  -1  -6  -4  205.03    6.73
   1  -6   4  204.36    6.24
   1   6  -4  197.08    6.27
   1   6  -4  202.05    6.16
  -1   6   4  206.24    6.57
  -1   7  -4   47.08    1.78
   1   7   4   46.62    2.07
   1  -7  -4   47.09    2.01
  -1   7  -4   45.70    1.73
  -1  -7   4   44.14    1.63
  -1   7   4   46.60    2.06
   1   7  -4   43.87    1.67
  -1  -7  -4   44.15    2.02
   1  -7   4   44.75    1.74
   1  -8  -4  174.35    6.00
  -1  -8   4  173.01    5.59
  -1   8  -4  177.62    5.71
   1   8   4  176.03    5.98
  -1   8  -4  174.71    5.57
   1  -8   4  175.15    5.70
  -1  -8  -4  176.81    6.04
   1   8  -4  174.41    5.53
  -1   8   4  181.51    5.96
  -1  -9   4   28.38    1.23
   1  -9  -4   29.96    1.57
  -1   9  -4   26.57    1.31
   1   9   4   27.50    1.59
  -1   9  -4   25.19    1.29
   1   9  -4   27.75    1.28
   1  -9   4   24.91    1.27
  -1   9   4   25.57    1.52
  -1  -9  -4   27.34    1.59
  -1 -10   4   17.88    1.03
  -1  10  -4   18.67    1.11
  -1  10  -4   18.74    1.08
   1  10   4   18.57    1.37
   1 -10  -4   18.88    1.32
  -1  10   4   17.52    1.29
   1 -10   4   18.73    1.07
   1  10  -4   18.25    1.09
  -1 -10  -4   19.27    1.36
   1 -11  -4    2.26    0.65
  -1 -11   4    1.63    0.47
   1  11   4    2.10    0.64
  -1  11  -4    2.94    0.58
  -1  11  -4    2.36    0.56
  -1  11   4    3.68    0.80
  -1 -11  -4    2.10    0.67
   1 -11   4    2.25    0.52
   1  11  -4    2.26    0.52
   1 -12  -4    0.20    0.50
   1  12   4   -0.14    0.49
  -1  12  -4    0.91    0.46
  -1 -12   4    0.46    0.46
   1 -12   4    1.31    0.49
   1  12  -4    0.79    0.46
  -1 -12  -4    0.18    0.57
  -1  12   4    0.14    0.53
   1 -13  -4   29.99    1.87
  -1  13  -4   30.17    1.64
   1  13   4   26.58    1.84
   1 -13   4   27.33    1.57
  -1 -13  -4   30.62    1.95
  -1  13   4   31.33    1.92
   1  13  -4   28.48    1.57
   1  14   4   70.93    3.24
  -1  14  -4   64.54    2.82
   1 -14  -4   59.60    3.02
  -1  14   4   65.54    3.14
  -1 -14  -4   65.89    3.16
   1  14  -4   66.52    2.78
   1 -15  -4    1.31    0.74
  -1  15  -4    0.66    0.55
   1  15   4    0.50    0.71
  -1  15   4   -0.42    0.53
  -1 -15  -4    0.45    0.71
   1 -16  -4   32.94    2.25
   1  16   4   36.20    2.34
  -1  16   4   39.34    2.39
  -1 -16  -4   36.83    2.41
   1  17   4    3.17    0.95
   1 -17  -4    2.30    1.00
  -1  17   4    2.42    0.93
   1  18   4   -0.01    0.71
  -1  18   4   -0.22    0.74
   1  19   4   -0.42    0.78
  -1  19   4    0.20    0.81
   2   0  -4   92.54    2.95
  -2   0  -4   98.83    3.20
  -2   0   4   96.10    2.96
   2   0  -4   95.20    3.09
   2  -1  -4   37.13    1.37
  -2   1  -4   29.24    1.33
  -2   1   4   35.42    1.31
   2   1  -4   37.39    1.25
  -2   1   4   37.77    1.40
  -2  -1  -4   36.16    1.43
   2   1  -4   35.23    1.17
   2  -2  -4   19.65    0.91
   2  -2  -4   21.26    1.00
  -2  -2  -4   19.12    1.04
   2   2  -4   19.11    0.72
  -2   2   4   20.46    0.93
  -2   2   4   19.28    0.99
   2  -3  -4    0.71    0.30
  -2   3  -4    0.72    0.29
  -2   3   4    1.03    0.36
  -2   3   4    0.99    0.30
  -2  -3  -4    0.31    0.34
   2  -4  -4  138.71    4.69
  -2   4  -4  143.59    4.56
   2  -4   4  141.40    4.35
  -2  -4  -4  135.07    4.77
  -2   4   4  144.40    4.59
  -2   5  -4    5.63    0.54
  -2   5  -4    5.76    0.51
   2   5   4    5.10    0.69
   2  -5  -4    6.05    0.66
  -2   5   4    4.99    0.61
  -2  -5  -4    5.48    0.71
   2   5  -4    5.68    0.44
   2  -5   4    6.04    0.51
  -2  -6   4   -0.05    0.19
  -2   6  -4    0.49    0.30
   2   6   4   -0.33    0.37
   2  -6  -4   -0.33    0.31
  -2   6  -4   -0.10    0.24
  -2   6   4   -0.01    0.35
  -2  -6  -4    0.09    0.40
   2   6  -4    0.08    0.24
  -2  -7   4   32.44    1.30
  -2   7  -4   38.59    1.51
   2   7   4   33.43    1.78
   2  -7  -4   34.18    1.69
  -2   7  -4   34.77    1.51
  -2  -7  -4   35.49    1.74
  -2   7   4   37.96    1.75
   2   7  -4   36.03    1.41
  -2   8  -4   27.41    1.29
   2   8   4   26.75    1.54
  -2  -8   4   26.11    1.13
  -2   8  -4   27.37    1.30
   2  -8  -4   25.92    1.45
  -2  -8  -4   24.99    1.51
   2  -8   4   24.44    1.26
  -2   8   4   26.82    1.48
   2   8  -4   28.43    1.22
   2   9   4    1.45    0.56
  -2  -9   4    0.73    0.34
  -2   9  -4    0.78    0.39
  -2   9  -4    1.43    0.43
   2  -9  -4    1.40    0.48
   2  -9   4    1.42    0.43
  -2  -9  -4    0.75    0.51
  -2   9   4    1.28    0.48
   2   9  -4    1.15    0.37
   2 -10  -4   20.54    1.38
  -2 -10   4   16.59    1.03
  -2  10  -4   21.39    1.18
  -2  10  -4   17.79    1.14
   2  10   4   19.61    1.39
   2 -10   4   20.63    1.16
  -2 -10  -4   19.87    1.41
  -2  10   4   18.32    1.32
   2  10  -4   18.84    1.09
  -2  11  -4    0.53    0.41
   2  11   4   -0.06    0.47
  -2  11  -4   -0.26    0.30
  -2 -11   4   -0.08    0.39
   2 -11  -4   -0.26    0.44
   2 -11   4    0.30    0.38
  -2 -11  -4    0.07    0.52
  -2  11   4    0.18    0.43
   2  11  -4    0.50    0.34
  -2  12  -4    0.74    0.46
   2 -12  -4    0.65    0.56
   2  12   4    0.66    0.53
  -2  12  -4   -0.16    0.39
  -2  12   4   -0.31    0.49
  -2 -12  -4    0.08    0.58
   2 -12   4    0.41    0.43
   2  12  -4    0.27    0.40
   2 -13  -4   11.57    1.29
  -2  13  -4   14.44    1.25
   2  13   4   11.08    1.32
  -2  13   4   11.32    1.31
   2  13  -4   11.24    1.08
  -2 -13  -4   16.35    1.59
   2 -13   4   11.20    1.09
   2  14   4   18.80    1.80
  -2  14  -4   24.67    1.53
   2 -14  -4   20.12    1.76
  -2 -14  -4   21.63    1.91
  -2  14   4   18.65    1.77
   2  14  -4   17.25    1.28
  -2  15  -4    2.81    0.76
   2 -15  -4    3.07    0.91
   2  15   4    3.03    0.90
  -2  15   4    2.04    0.83
  -2 -15  -4    2.06    0.98
   2 -16  -4    1.49    0.85
   2  16   4    1.59    0.78
  -2  16   4   -0.67    0.62
   2  17   4    8.48    1.39
   2 -17  -4    8.47    1.41
  -2  17   4    7.07    1.29
   2  18   4   14.18    1.75
  -2  18   4   12.90    1.72
   2  19   4    0.73    0.94
  -2  19   4    2.63    1.04
  -3   0   4   54.58    1.84
  -3   0   4   55.30    1.91
   3   0  -4   52.00    1.82
  -3   0  -4   54.05    2.01
   3   0  -4   53.19    1.89
   3  -1  -4  155.08    5.04
  -3   1  -4  155.33    5.08
  -3  -1   4  155.87    4.91
   3   1  -4  161.63    4.93
  -3   1   4  157.03    5.04
  -3   1   4  157.98    4.87
   3   1  -4  157.98    4.76
  -3  -1  -4  157.97    5.12
  -3   2  -4   29.67    1.27
   3  -2  -4   28.91    1.21
   3  -2  -4   27.78    1.28
  -3  -2   4   30.61    1.04
   3   2  -4   28.39    1.04
  -3   2   4   29.19    1.24
  -3   2   4   31.20    1.28
  -3  -2  -4   29.73    1.31
   3  -3  -4   13.39    0.83
  -3  -3   4   12.78    0.49
   3   3  -4   12.62    0.49
  -3   3   4   13.44    0.80
  -3   3   4   12.47    0.79
  -3  -3  -4   12.91    0.89
   3  -4  -4   83.59    3.02
  -3   4   4   89.12    2.98
  -3   4   4   82.26    3.03
  -3  -4  -4   82.41    3.07
   3  -4   4   83.94    2.80
  -3   5  -4   63.86    2.33
   3  -5  -4   59.47    2.42
  -3   5   4   61.50    2.43
  -3   5   4   62.58    2.40
  -3  -5  -4   63.66    2.49
   3  -6  -4    3.62    0.59
  -3   6  -4    3.77    0.52
  -3   6   4    3.20    0.55
  -3   6   4    4.10    0.61
   3   6  -4    4.25    0.47
  -3  -6  -4    4.01    0.66
  -3   7  -4    9.29    0.78
   3  -7  -4   10.11    0.96
  -3  -7   4    9.16    0.46
   3   7   4    9.80    1.05
  -3   7  -4    8.90    0.80
  -3  -7  -4    9.08    0.96
  -3   7   4    8.94    0.90
  -3   7   4   10.14    0.95
   3   7  -4   10.19    0.68
  -3   8  -4   34.00    1.55
   3  -8  -4   34.74    1.72
  -3  -8   4   30.95    1.21
   3   8   4   33.66    1.82
  -3   8  -4   32.86    1.50
   3  -8   4   32.71    1.52
  -3   8   4   30.40    1.64
   3   8  -4   31.34    1.40
  -3  -8  -4   32.70    1.76
  -3   9  -4   43.76    1.86
  -3  -9   4   40.44    1.56
   3   9   4   39.05    2.09
  -3   9  -4   41.58    1.86
   3  -9  -4   43.30    2.06
  -3   9   4   43.75    2.08
   3   9  -4   42.82    1.75
   3  -9   4   41.92    1.86
  -3  -9  -4   39.04    2.10
  -3  10  -4   56.46    2.31
   3 -10  -4   59.01    2.56
   3  10   4   52.75    2.58
  -3 -10   4   56.82    2.05
  -3  10  -4   51.91    2.29
   3 -10   4   56.19    2.32
  -3  10   4   49.38    2.46
   3  10  -4   53.23    2.17
  -3 -10  -4   55.23    2.62
   3 -11  -4    1.69    0.64
  -3  11  -4    2.69    0.61
  -3  11  -4    2.03    0.56
   3  11   4    4.84    0.91
  -3  11   4    2.52    0.69
   3  11  -4    3.04    0.58
  -3 -11  -4    1.80    0.71
   3 -11   4    3.43    0.62
   3  12   4   19.41    1.69
   3 -12  -4   14.31    1.42
  -3  12  -4   15.11    1.26
  -3  12  -4   13.11    1.19
   3 -12   4   14.32    1.21
  -3 -12  -4   16.34    1.53
  -3  12   4   15.36    1.48
   3  12  -4   14.69    1.05
   3 -13  -4   27.29    1.81
   3  13   4   27.50    1.86
  -3  13  -4   25.94    1.64
  -3  13  -4   29.45    1.67
  -3 -13  -4   29.33    1.98
  -3  13   4   31.98    1.91
   3  13  -4   26.33    1.53
   3 -13   4   27.01    1.62
  -3  14  -4   -0.14    0.54
  -3  14  -4    0.92    0.55
   3 -14  -4    0.88    0.66
   3  14   4   -0.22    0.60
  -3 -14  -4    0.15    0.69
   3 -14   4    0.03    0.51
  -3  14   4   -0.21    0.54
   3  14  -4    0.87    0.52
   3 -15  -4    1.90    0.84
   3  15   4    1.61    0.82
  -3  15  -4    1.67    0.70
  -3 -15  -4    2.04    0.92
  -3  15   4    2.43    0.87
   3 -16  -4    0.12    0.68
   3  16   4    0.61    0.73
  -3  16   4    0.18    0.63
   3 -17  -4    9.60    1.44
   3  17   4    5.62    1.21
  -3  17   4    7.29    1.34
   3  18   4   11.93    1.64
  -3  18   4   12.99    1.70
   3  19   4    5.08    1.29
  -3  19   4    5.22    1.30
  -4   0  -4    5.52    0.58
  -4   0   4    4.56    0.46
   4   0  -4    4.62    0.47
   4   0  -4    5.24    0.48
  -4   1  -4   63.21    2.37
   4  -1  -4   61.83    2.20
   4  -1  -4   63.73    2.30
  -4  -1   4   62.28    2.18
  -4  -1  -4   66.96    2.38
  -4   1   4   62.64    2.29
  -4   1   4   65.80    2.25
   4   1  -4   64.20    2.19
  -4   2  -4    2.45    0.44
   4  -2  -4    2.49    0.41
  -4  -2   4    2.35    0.29
  -4  -2  -4    2.43    0.44
  -4   2   4    2.55    0.42
  -4   2   4    2.34    0.39
  -4   3  -4   83.61    2.98
   4  -3  -4   82.69    2.99
  -4  -3   4   83.35    2.66
  -4  -3  -4   84.54    3.02
  -4   3   4   81.55    2.98
  -4   3   4   86.05    2.93
  -4  -4   4   65.47    2.10
   4  -4  -4   64.57    2.51
  -4   4  -4   65.57    2.46
  -4   4   4   66.54    2.54
  -4   4   4   66.94    2.48
  -4  -4  -4   67.08    2.53
   4  -5  -4   47.49    2.04
  -4   5   4   50.21    2.08
  -4   5   4   47.63    2.03
  -4  -5  -4   48.35    2.06
   4  -6  -4   21.76    1.28
  -4   6   4   22.28    1.26
  -4   6   4   20.40    1.24
  -4  -6  -4   24.60    1.34
  -4   7  -4    0.31    0.33
   4  -7  -4    0.11    0.33
  -4  -7   4    0.06    0.14
  -4   7   4    0.02    0.37
  -4  -7  -4   -0.23    0.37
  -4   7   4    0.34    0.35
   4  -8  -4    0.32    0.42
  -4  -8   4    0.48    0.19
  -4   8  -4    0.22    0.34
  -4   8  -4    0.28    0.38
   4   8   4    0.47    0.48
   4   8  -4    0.04    0.34
  -4  -8  -4    0.75    0.48
  -4   8   4    0.04    0.35
  -4   8   4    0.49    0.38
   4   9   4    4.31    0.84
  -4  -9   4    3.35    0.34
   4  -9  -4    2.39    0.63
  -4   9  -4    3.51    0.60
  -4   9  -4    3.50    0.63
  -4   9   4    2.71    0.62
  -4  -9  -4    4.10    0.74
   4   9  -4    3.69    0.57
   4  -9   4    3.91    0.65
  -4   9   4    2.69    0.65
   4  10   4    7.28    1.03
  -4  10  -4    6.56    0.85
  -4 -10   4    7.29    0.55
   4 -10  -4    7.24    0.95
  -4  10  -4    7.88    0.88
  -4 -10  -4    7.38    1.01
   4  10  -4    9.43    0.86
   4 -10   4    8.14    0.90
  -4  10   4    8.04    0.99
   4 -11  -4    0.14    0.47
  -4  11  -4    0.27    0.45
  -4  11  -4   -0.40    0.38
   4  11   4    0.78    0.56
  -4 -11  -4    1.45    0.67
   4  11  -4    0.06    0.38
   4 -11   4    0.21    0.45
  -4  11   4   -0.15    0.43
   4  12   4    1.17    0.64
  -4  12  -4    1.13    0.56
  -4  12  -4    0.43    0.47
   4 -12  -4    1.79    0.70
   4 -12   4    0.28    0.49
  -4  12   4    0.49    0.52
  -4 -12  -4    0.08    0.55
   4  12  -4    0.83    0.47
  -4  13  -4    0.29    0.52
  -4  13  -4    0.22    0.52
   4  13   4    0.51    0.64
   4 -13  -4   -0.42    0.49
   4  13  -4   -0.01    0.42
  -4  13   4   -0.28    0.53
  -4 -13  -4    0.07    0.63
   4 -13   4   -0.05    0.48
   4  14   4    1.08    0.69
   4 -14  -4    1.65    0.73
  -4  14  -4    2.07    0.67
  -4  14  -4    0.53    0.56
  -4  14   4    1.15    0.68
  -4 -14  -4    2.00    0.82
   4 -14   4    1.05    0.58
   4  15   4   20.58    1.94
  -4  15  -4   17.54    1.63
   4 -15  -4   21.11    1.90
  -4  15  -4   21.95    1.57
  -4  15   4   20.07    1.88
   4 -16  -4    0.69    0.76
  -4  16  -4    0.14    0.64
   4  16   4    0.01    0.69
  -4  16   4   -0.15    0.59
   4 -17  -4    7.68    1.33
   4  17   4    7.59    1.40
  -4  17   4    8.98    1.40
   4  18   4    5.40    1.24
   4 -18  -4    6.07    1.32
  -4  18   4    6.62    1.33
   4  19   4   15.25    1.91
  -5   0  -4    6.81    0.67
  -5   0   4    6.39    0.57
  -5  -1   4    8.76    0.59
   5  -1  -4    9.62    0.68
  -5   1  -4    9.50    0.74
  -5  -1  -4   10.30    0.76
  -5   1   4    8.14    0.65
   5  -2  -4   16.43    0.98
  -5  -2   4   17.18    0.81
  -5   2  -4   16.31    1.01
  -5  -2  -4   16.70    0.98
  -5   2   4   17.39    0.95
  -5   2   4   16.59    0.99
  -5   3  -4    0.00    0.34
  -5  -3   4    0.01    0.19
   5  -3  -4    0.13    0.29
  -5  -3  -4    0.18    0.34
  -5   3   4    1.22    0.36
  -5   3   4    0.14    0.29
   5  -4  -4  128.15    4.53
  -5   4  -4  127.13    4.50
  -5  -4   4  132.25    4.14
  -5   4   4  136.13    4.45
  -5  -4  -4  134.50    4.53
  -5   4   4  129.48    4.54
  -5   5  -4    2.26    0.48
  -5  -5   4    2.67    0.28
   5  -5  -4    1.97    0.47
  -5   5   4    3.21    0.58
  -5  -5  -4    2.30    0.49
  -5   5   4    2.78    0.53
  -5   6  -4    9.58    0.90
  -5  -6   4    9.92    0.51
   5  -6  -4   10.15    0.97
  -5  -6  -4   10.15    0.92
  -5   6   4   10.26    1.00
  -5   6   4   11.80    1.01
  -5  -7   4   15.36    0.67
  -5   7  -4   14.85    1.02
   5  -7  -4   18.24    1.17
  -5   7   4   15.43    1.16
  -5  -7  -4   16.66    1.14
  -5   7   4   15.40    1.10
  -5  -8   4   49.70    1.68
   5  -8  -4   47.05    2.25
  -5  -8  -4   48.43    2.23
  -5   8   4   45.45    2.20
  -5   8   4   53.02    2.31
   5   9   4    4.44    0.89
  -5  -9   4    3.52    0.37
   5  -9  -4    3.91    0.75
  -5   9   4    2.77    0.64
  -5   9   4    3.63    0.68
   5   9  -4    4.36    0.64
  -5  -9  -4    4.19    0.76
   5 -10  -4   21.53    1.43
   5  10   4   19.84    1.72
  -5  10  -4   18.62    1.27
  -5  10  -4   19.72    1.35
   5 -10   4   19.15    1.29
  -5  10   4   20.51    1.44
  -5  10   4   20.56    1.47
  -5 -10  -4   20.38    1.42
   5  10  -4   18.14    1.19
   5 -11  -4    0.10    0.55
  -5  11  -4    0.67    0.53
  -5  11  -4    0.78    0.52
   5  11   4    0.09    0.57
  -5 -11  -4    0.47    0.58
  -5  11   4   -0.13    0.47
  -5  11   4    0.33    0.50
   5 -11   4    1.08    0.51
   5  11  -4    0.80    0.44
   5 -12  -4   48.62    2.55
  -5  12  -4   56.18    2.55
  -5  12  -4   52.09    2.46
   5  12   4   52.73    2.75
   5  12  -4   51.66    2.27
  -5  12   4   52.19    2.63
  -5 -12  -4   52.34    2.60
   5 -12   4   51.39    2.46
  -5  13  -4   -0.16    0.51
  -5  13  -4    0.94    0.61
   5 -13  -4    0.88    0.65
   5  13   4    1.43    0.68
  -5  13   4    1.05    0.63
   5  13  -4    0.27    0.44
  -5 -13  -4    1.25    0.72
   5 -13   4    0.79    0.57
   5  14   4   12.51    1.53
  -5  14  -4   11.45    1.26
  -5  14  -4   10.30    1.22
   5 -14  -4   11.03    1.37
   5 -14   4    8.42    1.11
  -5  14   4    9.36    1.31
  -5 -14  -4   10.78    1.37
   5 -15  -4    0.33    0.67
  -5  15  -4    0.99    0.66
   5  15   4    0.28    0.68
  -5  15  -4    0.33    0.65
  -5  15   4    0.63    0.67
   5 -15   4    0.52    0.62
   5  16   4    2.49    0.90
  -5  16  -4    1.09    0.78
   5 -16  -4    2.63    0.93
  -5  16   4    2.15    0.97
   5 -17  -4    2.68    1.02
   5  17   4    2.95    1.03
  -5  17   4    4.29    1.15
   5  18   4   18.58    2.01
   5 -18  -4   17.07    1.97
  -5  18   4   18.06    2.05
  -6   0  -4    0.73    0.40
  -6   0   4    0.00    0.27
  -6  -1   4   33.04    1.40
  -6   1  -4   34.06    1.57
  -6  -1  -4   32.03    1.56
  -6   1   4   33.68    1.50
  -6   2  -4   53.72    2.19
  -6  -2   4   53.66    1.97
   6  -2  -4   54.06    2.14
  -6  -2  -4   53.12    2.18
  -6   2   4   52.16    2.15
  -6  -3   4   70.44    2.44
   6  -3  -4   71.98    2.73
  -6   3  -4   69.56    2.73
  -6   3   4   73.81    2.75
  -6  -3  -4   69.08    2.70
  -6   3   4   68.23    2.65
   6  -4  -4    3.57    0.61
  -6  -4   4    4.13    0.42
  -6   4  -4    4.31    0.63
  -6   4   4    4.60    0.63
  -6  -4  -4    4.35    0.61
  -6   4   4    3.21    0.55
   6  -5  -4   26.23    1.45
  -6  -5   4   27.62    1.10
  -6   5  -4   27.36    1.44
  -6   5   4   26.82    1.49
  -6  -5  -4   26.99    1.43
  -6   5   4   26.95    1.43
  -6  -6   4   27.95    1.12
   6  -6  -4   29.26    1.57
  -6   6  -4   28.39    1.53
  -6  -6  -4   31.91    1.55
  -6   6   4   29.83    1.59
  -6  -7   4    6.08    0.45
  -6   7  -4    6.04    0.78
   6  -7  -4    6.33    0.85
  -6   7   4    4.99    0.76
  -6  -7  -4    5.50    0.75
  -6   7   4    5.39    0.80
   6  -8  -4    5.39    0.82
  -6  -8   4    6.35    0.47
  -6   8  -4    6.07    0.83
  -6   8   4    5.07    0.80
  -6  -8  -4    5.46    0.79
  -6   8   4    4.45    0.78
  -6   9  -4    0.29    0.44
  -6  -9   4    0.35    0.23
   6  -9  -4    0.02    0.43
  -6   9   4   -0.79    0.34
  -6   9   4    0.14    0.49
  -6  -9  -4    0.17    0.48
   6 -10  -4    5.06    0.85
   6  10   4    5.40    1.04
  -6  10  -4    4.15    0.75
  -6  10   4    4.03    0.83
   6 -10   4    4.24    0.76
  -6 -10  -4    5.15    0.85
  -6  10   4    4.35    0.86
   6  10  -4    4.94    0.75
  -6  11  -4   -0.14    0.29
   6  11   4    0.85    0.60
   6 -11  -4    0.57    0.58
  -6 -11  -4    1.32    0.63
  -6  11   4    1.52    0.64
   6  11  -4    1.64    0.55
  -6  11   4    1.74    0.65
   6 -11   4    1.08    0.57
   6 -12  -4    8.62    1.18
  -6  12  -4    7.33    1.04
   6  12   4   11.07    1.40
  -6  12   4    7.27    1.09
  -6  12   4    7.74    1.15
   6  12  -4    8.26    0.97
   6 -12   4    9.50    1.11
  -6 -12  -4   11.07    1.23
   6  13   4    1.46    0.78
   6 -13  -4    1.04    0.66
  -6  13  -4    1.10    0.67
   6  13  -4    1.39    0.58
  -6 -13  -4   -0.29    0.58
   6 -13   4    0.83    0.60
  -6  13   4    0.20    0.59
   6  14   4   18.22    1.84
  -6  14  -4   18.53    1.68
   6 -14  -4   21.01    1.89
   6 -14   4   18.19    1.65
  -6  14   4   19.45    1.88
   6 -15  -4    0.39    0.66
   6  15   4    0.61    0.66
  -6  15  -4    0.33    0.68
  -6  15   4   -0.47    0.57
   6 -15   4    0.29    0.61
   6  16   4    2.25    0.96
   6 -16  -4    2.78    0.98
  -6  16   4    2.54    0.90
   6  17   4   11.16    1.60
   6 -17  -4   10.97    1.59
  -6  17   4   11.23    1.64
   6  18   4    3.57    1.12
   6 -18  -4    4.35    1.21
  -6  18   4    4.58    1.24
  -7   0   4   10.88    0.82
  -7   0  -4    9.99    0.94
  -7  -1   4   45.63    1.83
  -7   1  -4   44.54    2.00
  -7  -1  -4   42.23    1.95
  -7   1   4   44.24    1.90
  -7   2  -4   29.79    1.55
  -7  -2   4   32.10    1.37
  -7  -2  -4   29.83    1.55
  -7   2   4   31.43    1.54
   7  -3  -4   49.52    2.14
  -7  -3   4   48.74    1.88
  -7   3  -4   49.50    2.18
  -7  -3  -4   48.19    2.10
  -7   3   4   50.00    2.14
  -7  -4   4    0.22    0.28
  -7   4  -4    0.44    0.41
   7  -4  -4    0.87    0.41
  -7  -4  -4    0.78    0.42
  -7   4   4    0.52    0.42
  -7   4   4    0.03    0.33
  -7  -5   4  130.36    4.23
   7  -5  -4  127.51    4.68
  -7   5  -4  130.48    4.67
  -7   5   4  130.93    4.70
  -7   5   4  131.03    4.60
  -7  -5  -4  128.93    4.58
  -7   6  -4    0.16    0.38
   7  -6  -4   -0.10    0.33
  -7  -6   4    0.15    0.23
  -7   6   4    0.31    0.38
  -7  -6  -4    0.15    0.37
  -7   6   4   -0.26    0.38
  -7  -7   4    4.40    0.45
  -7   7  -4    3.47    0.68
   7  -7  -4    3.61    0.70
  -7   7   4    3.42    0.74
  -7  -7  -4    3.31    0.63
  -7   7   4    3.26    0.68
  -7   8  -4    5.66    0.85
   7  -8  -4    9.37    1.07
  -7  -8   4    7.61    0.56
  -7   8   4    7.73    0.98
  -7   8   4    8.55    1.07
  -7  -8  -4    7.63    0.89
   7  -9  -4   72.43    3.09
  -7   9  -4   64.36    2.96
  -7   9   4   70.22    3.11
  -7   9   4   70.54    3.06
  -7  -9  -4   68.87    2.90
   7 -10  -4    1.07    0.56
  -7  10  -4    0.75    0.58
  -7 -10  -4    0.28    0.47
  -7  10   4    0.14    0.46
  -7  10   4    1.15    0.59
   7 -11  -4    8.02    1.13
  -7  11  -4    5.13    0.91
   7  11   4    4.88    1.07
   7  11  -4    4.02    0.78
  -7  11   4    5.85    0.96
  -7 -11  -4    5.20    0.87
   7 -11   4    4.32    0.86
  -7  11   4    4.70    0.92
   7  12   4    0.40    0.62
  -7  12  -4    0.28    0.61
   7 -12  -4    0.08    0.57
   7 -12   4   -0.15    0.48
  -7 -12  -4    0.71    0.59
  -7  12   4   -0.10    0.58
  -7  12   4   -0.54    0.47
   7  12  -4   -0.08    0.54
   7 -13  -4    4.37    0.95
   7  13   4    4.85    1.06
  -7  13   4    3.60    0.92
  -7 -13  -4    5.88    1.01
  -7  13   4    4.25    1.00
   7 -13   4    5.85    1.00
  -7  14  -4   -0.11    0.53
   7  14   4   -0.06    0.68
   7 -14  -4   -0.45    0.66
   7 -14   4    1.17    0.74
  -7  14   4   -0.58    0.59
   7  15   4    1.15    0.86
   7 -15  -4    1.87    0.86
  -7  15  -4    0.41    0.72
   7 -15   4    0.95    0.73
  -7  15   4    2.13    0.84
   7 -16  -4    0.72    0.83
   7  16   4    0.82    0.88
  -7  16  -4    0.47    0.77
  -7  16   4    0.70    0.78
   7 -16   4    0.47    0.70
   7 -17  -4   33.61    2.42
   7  17   4   34.62    2.49
  -7  17   4   36.00    2.53
   7  18   4   -0.19    0.82
   7 -18  -4    0.35    0.86
  -8   0  -4  133.38    4.76
  -8   0   4  134.35    4.63
  -8  -1   4    1.26    0.42
  -8   1  -4    1.74    0.52
  -8  -1  -4    1.06    0.46
  -8   1   4    1.53    0.45
  -8   2  -4   57.06    2.50
  -8  -2   4   60.63    2.32
  -8   2   4   58.53    2.48
  -8  -2  -4   61.43    2.50
  -8   3  -4    0.51    0.41
  -8  -3   4    1.07    0.36
  -8  -3  -4    1.18    0.47
  -8   3   4    0.64    0.41
  -8  -4   4   25.13    1.18
   8  -4  -4   22.32    1.37
  -8   4  -4   24.13    1.47
  -8   4   4   22.40    1.44
  -8  -4  -4   22.50    1.36
  -8  -5   4    0.36    0.29
   8  -5  -4   -0.01    0.37
  -8   5  -4   -0.20    0.42
  -8   5   4   -0.06    0.39
  -8  -5  -4   -0.10    0.38
   8  -6  -4   40.04    2.06
  -8   6  -4   46.16    2.16
  -8  -6   4   40.67    1.64
  -8   6   4   39.87    2.06
  -8  -6  -4   39.52    1.93
   8  -7  -4    0.26    0.46
  -8  -7   4   -0.04    0.25
  -8   7  -4    0.08    0.42
  -8  -7  -4    0.78    0.45
  -8   7   4   -0.08    0.42
  -8   7   4    0.82    0.47
  -8   8  -4   -0.17    0.48
  -8  -8   4    0.26    0.28
   8  -8  -4    0.62    0.51
  -8   8   4    0.82    0.48
  -8  -8  -4   -0.02    0.42
  -8   8   4   -0.20    0.45
   8  -9  -4   18.49    1.47
  -8   9  -4   17.43    1.54
  -8   9   4   16.19    1.52
  -8  -9  -4   20.17    1.39
  -8   9   4   19.61    1.66
  -8  10  -4    6.20    0.98
   8 -10  -4    8.30    1.17
  -8 -10  -4    6.93    0.96
  -8  10   4    5.99    1.00
  -8  10   4    7.48    1.09
  -8  11  -4    0.50    0.61
   8 -11  -4    1.38    0.68
  -8 -11  -4    0.07    0.53
   8 -11   4    0.57    0.52
  -8  11   4   -0.57    0.57
  -8  11   4    1.15    0.63
   8  12   4    2.42    0.86
  -8  12  -4    1.58    0.74
   8 -12  -4    3.65    0.87
  -8 -12  -4    1.85    0.68
   8 -12   4    1.66    0.66
   8  12  -4    2.59    0.70
  -8  12   4    1.45    0.71
  -8  12   4    2.18    0.78
   8  13   4    2.42    0.92
   8 -13  -4   -0.24    0.62
  -8  13  -4    2.62    0.86
  -8  13   4    2.53    0.86
   8 -13   4    2.23    0.77
  -8  13   4    2.06    0.80
  -8  14  -4    2.95    0.91
   8 -14  -4    3.95    1.03
   8  14   4    3.73    1.08
   8 -14   4    1.98    0.80
  -8  14   4    3.71    1.03
  -8  14   4    2.87    0.94
   8 -15  -4   -0.99    0.64
  -8  15  -4   -0.04    0.45
   8  15   4    1.13    0.90
  -8  15   4    0.03    0.70
   8 -15   4   -0.07    0.65
   8  16   4   12.34    1.70
   8 -16  -4   13.41    1.74
  -8  16  -4   12.01    1.55
  -8  16   4   17.73    1.96
   8 -16   4   15.04    1.68
   8 -17  -4    6.99    1.41
   8  17   4    8.07    1.42
  -8  17   4    9.37    1.58
   8 -18  -4    2.97    1.15
  -9   0  -4   24.02    1.47
  -9   0   4   22.37    1.32
  -9  -1   4   12.96    0.96
  -9   1  -4   13.39    1.18
  -9  -1  -4   11.31    1.13
  -9   1   4   12.47    1.10
  -9  -2   4   61.35    2.46
  -9   2  -4   61.33    2.70
  -9   2   4   60.53    2.60
  -9  -2  -4   65.18    2.68
  -9  -3   4    3.49    0.56
  -9   3  -4    4.30    0.72
  -9  -3  -4    4.47    0.71
  -9   3   4    4.84    0.75
  -9   4  -4  159.91    5.74
   9  -4  -4  153.47    5.66
  -9  -4   4  163.87    5.37
  -9   4   4  163.38    5.74
  -9  -4  -4  162.80    5.64
  -9  -5   4    9.66    0.80
   9  -5  -4    8.29    0.99
  -9   5  -4    9.17    1.09
  -9   5   4    9.49    1.08
  -9  -5  -4    9.35    1.00
  -9  -6   4    5.09    0.60
   9  -6  -4    5.25    0.83
  -9   6  -4    5.46    0.87
  -9   6   4    3.82    0.81
  -9  -6  -4    7.07    0.89
  -9  -7   4    1.68    0.41
   9  -7  -4    1.54    0.57
  -9   7  -4    1.24    0.61
  -9  -7  -4    1.39    0.56
  -9   7   4    1.34    0.65
  -9   8  -4   12.56    1.33
   9  -8  -4   12.02    1.31
  -9   8   4   17.09    1.57
  -9   8   4   14.14    1.38
  -9  -8  -4   12.05    1.17
  -9   9  -4   17.29    1.60
   9  -9  -4   16.61    1.58
  -9   9   4   21.01    1.61
  -9  -9  -4   17.24    1.33
  -9   9   4   17.66    1.61
   9 -10  -4   26.74    1.89
  -9  10  -4   32.74    2.00
  -9  10   4   30.74    2.02
  -9  10   4   28.51    1.89
  -9 -10  -4   30.25    1.75
  -9  11  -4    2.93    0.89
   9 -11  -4    4.49    0.97
  -9  11   4    2.78    0.81
   9 -11   4    2.85    0.78
  -9 -11  -4    2.43    0.71
  -9  11   4    2.09    0.77
   9 -12  -4   25.65    1.91
  -9  12  -4   24.58    1.87
  -9  12   4   28.58    1.96
  -9  12   4   25.99    1.92
   9 -12   4   24.09    1.79
  -9 -12  -4   24.96    1.70
   9 -13  -4    0.40    0.66
   9  13   4    0.81    0.77
  -9  13  -4    0.77    0.77
  -9  13   4    0.66    0.69
   9 -13   4    1.56    0.72
  -9  13   4    1.06    0.79
   9  14   4    2.25    0.94
  -9  14  -4    2.50    0.94
   9 -14  -4    1.46    0.86
   9 -14   4    2.73    0.91
  -9  14   4    1.31    0.83
  -9  14   4    2.45    0.96
   9  15   4    3.41    1.06
  -9  15  -4    6.83    1.21
   9 -15  -4    3.57    1.10
  -9  15   4    7.35    1.36
  -9  15   4    7.87    1.37
   9 -15   4    4.60    1.07
  -9  16  -4    0.78    0.79
   9 -16  -4    2.97    1.05
   9  16   4   -0.03    0.83
  -9  16   4    0.62    0.87
   9 -16   4   -0.02    0.73
   9  17   4    5.87    1.36
   9 -17  -4    4.50    1.21
 -10   0   4  124.48    4.47
 -10   0  -4  121.00    4.58
 -10  -1   4   19.05    1.26
 -10   1  -4   21.47    1.46
 -10   1   4   21.47    1.37
 -10  -1  -4   20.60    1.42
 -10  -2   4    2.47    0.56
 -10   2  -4    1.87    0.61
 -10  -2  -4    2.48    0.66
 -10   2   4    1.77    0.61
 -10  -3   4   46.39    2.06
 -10   3  -4   48.16    2.38
 -10  -3  -4   50.83    2.33
 -10   3   4   47.22    2.31
 -10  -4   4   51.49    2.23
 -10   4  -4   51.45    2.52
 -10   4   4   57.59    2.59
 -10  -4  -4   56.49    2.50
 -10   5  -4   32.51    1.93
 -10  -5   4   32.84    1.56
  10  -5  -4   30.24    1.83
 -10  -5  -4   33.68    1.82
 -10   5   4   31.58    1.84
  10  -6  -4    2.94    0.74
 -10  -6   4    3.97    0.58
 -10   6  -4    3.62    0.77
 -10  -6  -4    3.97    0.77
 -10   6   4    4.00    0.81
  10  -7  -4    3.46    0.82
 -10  -7   4    1.98    0.49
 -10   7  -4    2.42    0.78
 -10  -7  -4    2.51    0.64
 -10   7   4    1.95    0.69
  10  -8  -4   17.25    1.59
 -10   8  -4   16.65    1.58
 -10  -8  -4   14.13    1.31
 -10   8   4   14.74    1.52
 -10   9  -4    1.74    0.78
  10  -9  -4    3.60    0.86
 -10   9   4    3.32    0.91
 -10  -9  -4    4.14    0.79
 -10  10  -4   13.75    1.51
  10 -10  -4   11.18    1.38
 -10  10   4   12.86    1.47
 -10 -10  -4   14.30    1.34
 -10  11  -4    0.91    0.72
  10 -11  -4   -0.02    0.63
 -10  11   4    0.77    0.63
 -10 -11  -4    0.45    0.57
 -10  11   4   -0.35    0.52
 -10  12  -4    9.24    1.37
  10 -12  -4    8.74    1.30
  10 -12   4   10.47    1.36
 -10  12   4   10.26    1.39
 -10  12   4   10.47    1.45
 -10  13  -4    0.21    0.65
  10 -13  -4    4.07    0.99
  10  13   4    0.78    0.89
 -10  13   4    2.77    0.93
  10 -13   4    1.98    0.80
 -10  13   4    1.67    0.88
  10  14   4    4.64    1.22
 -10  14  -4    3.70    1.11
  10 -14  -4    3.44    1.03
  10 -14   4    6.00    1.15
 -10  14   4    3.46    1.01
 -10  14   4    2.45    0.93
  10 -15  -4   15.42    1.85
  10  15   4   14.95    1.88
 -10  15  -4   11.27    1.54
 -10  15   4   12.32    1.70
 -10  15   4   13.61    1.74
  10 -15   4   12.19    1.63
  10 -16  -4   -0.42    0.80
  10  16   4    0.29    0.89
 -10  16  -4    0.65    0.86
  10 -16   4   -0.68    0.75
 -10  17  -4    5.24    1.28
  10 -17  -4    5.19    1.33
  10 -17   4    5.64    1.28
 -11   0   4    9.11    1.03
 -11   0  -4   10.69    1.19
 -11  -1   4   26.66    1.58
 -11   1  -4   26.98    1.77
 -11  -1  -4   28.67    1.71
 -11   1   4   30.48    1.71
 -11  -2   4   54.01    2.35
 -11   2  -4   53.24    2.55
 -11  -2  -4   52.66    2.53
 -11   2   4   52.50    2.51
 -11   3  -4   27.29    1.68
 -11  -3   4   21.65    1.39
 -11  -3  -4   26.62    1.63
 -11   3   4   19.66    1.47
 -11  -4   4   93.51    3.53
 -11   4  -4   94.71    3.90
 -11  -4  -4   95.87    3.81
 -11   4   4   93.96    3.85
 -11  -5   4   37.39    1.80
 -11   5  -4   37.98    2.15
  11  -5  -4   36.65    2.08
 -11  -5  -4   35.86    2.01
 -11   5   4   46.00    2.30
 -11  -6   4   16.05    1.12
 -11   6  -4   17.30    1.60
  11  -6  -4   16.53    1.58
 -11  -6  -4   18.42    1.37
 -11   6   4   19.54    1.48
  11  -7  -4    1.03    0.64
 -11   7  -4    0.69    0.61
 -11  -7   4    0.08    0.41
 -11  -7  -4    0.58    0.58
 -11   7   4    0.06    0.52
 -11   8  -4    3.89    0.95
  11  -8  -4    4.85    0.95
 -11  -8  -4    3.62    0.81
 -11   8   4    4.88    1.01
  11  -9  -4   14.13    1.55
 -11   9  -4   13.62    1.54
 -11  -9  -4   15.80    1.41
 -11   9   4   12.01    1.45
  11 -10  -4   24.47    2.12
 -11  10  -4   25.22    1.86
 -11  10   4   23.96    1.86
 -11 -10  -4   23.87    1.67
  11 -11  -4    0.70    0.71
 -11  11  -4    0.79    0.81
 -11 -11  -4    1.20    0.65
 -11  11   4    2.39    0.97
  11 -12  -4   19.08    1.91
 -11  12  -4   13.81    1.66
 -11  12   4   14.66    1.69
  11 -12   4   16.37    1.72
  11 -13  -4   23.62    2.22
 -11  13  -4   21.07    2.08
 -11  13   4   19.46    1.97
  11 -13   4   27.71    2.02
 -11  14  -4   -0.04    0.83
  11  14   4    0.94    0.89
  11 -14  -4    0.76    0.74
 -11  14   4    0.47    0.79
  11 -14   4    0.48    0.75
 -11  15  -4   -0.36    0.84
  11 -15  -4   -0.25    0.75
  11  15   4   -1.75    0.76
  11 -15   4   -0.19    0.76
 -11  15   4   -0.31    0.73
 -11  16  -4   -0.64    0.77
  11  16   4   -0.42    0.94
  11 -16  -4    0.04    0.86
 -11  16   4    1.38    0.96
  11 -16   4   -0.28    0.85
 -12   0   4   45.10    2.31
 -12   0  -4   52.22    2.50
 -12   1  -4   82.73    3.52
 -12  -1   4   81.73    3.33
 -12   1   4   81.64    3.41
 -12  -1  -4   78.67    3.45
 -12  -2   4    7.25    0.93
 -12   2  -4   10.54    1.26
 -12  -2  -4   10.49    1.23
 -12   2   4   10.11    1.15
 -12  -3   4   34.66    1.81
 -12   3  -4   35.18    2.06
 -12   3   4   32.42    1.99
 -12  -3  -4   35.53    2.02
 -12   4  -4    9.45    1.19
 -12  -4   4   11.05    1.06
 -12   4   4    9.55    1.17
 -12  -4  -4    9.84    1.18
 -12   5  -4    6.66    1.13
 -12  -5   4    5.36    0.79
  12  -5  -4    5.84    0.97
 -12  -5  -4    7.68    1.06
 -12   5   4    7.51    1.11
  12  -6  -4   11.90    1.37
 -12  -6   4   10.02    1.01
 -12   6  -4   10.75    1.32
 -12  -6  -4   10.33    1.19
 -12   6   4    9.71    1.26
  12  -7  -4    4.82    0.98
 -12   7  -4    5.44    1.07
 -12   7   4    5.74    1.06
 -12  -7  -4    6.15    0.98
 -12   8  -4    8.34    1.24
  12  -8  -4   10.21    1.35
 -12  -8  -4    6.95    1.03
 -12   8   4    6.69    1.14
 -12   9  -4    5.02    1.06
  12  -9  -4    4.09    0.97
 -12   9   4    5.69    1.16
 -12  -9  -4    6.12    0.97
 -12  10  -4    4.12    1.09
  12 -10  -4    4.99    1.11
 -12 -10  -4    6.23    1.02
 -12  10   4    6.17    1.19
  12 -11  -4   -0.03    0.60
 -12  11  -4    1.13    0.84
 -12  11   4   -0.24    0.73
 -12  12  -4    4.76    1.16
  12 -12  -4    3.12    1.00
 -12  12   4    2.95    0.97
  12 -12   4    2.79    0.95
 -12  13  -4    5.53    1.20
  12 -13  -4    3.83    1.09
  12 -13   4    5.73    1.22
 -12  13   4    3.93    1.08
 -12  14  -4    6.99    1.38
  12 -14  -4    7.14    1.35
 -12  14   4    6.12    1.30
  12 -14   4    7.32    1.36
 -12  15  -4    4.44    1.28
  12  15   4    4.01    1.29
  12 -15  -4    5.07    1.32
  12 -15   4    5.61    1.30
 -12  15   4    5.09    1.26
  12  16   4    0.46    1.00
  12 -16  -4    0.50    0.90
 -12  16  -4    0.78    0.98
  12 -16   4    0.15    0.88
 -12  16   4    2.15    1.14
 -13   0   4   80.16    3.49
 -13   0  -4   87.76    3.72
 -13   1  -4    9.13    1.20
 -13  -1   4   10.47    1.20
 -13   1   4   11.51    1.25
 -13  -1  -4   10.90    1.28
 -13  -2   4   12.91    1.26
 -13   2  -4   12.20    1.40
 -13   2   4   10.74    1.27
 -13  -2  -4   13.42    1.42
 -13   3  -4    6.23    1.08
 -13  -3   4    5.21    0.86
 -13   3   4    5.43    1.00
 -13  -3  -4    6.29    1.02
 -13  -4   4    0.12    0.49
 -13   4  -4    0.12    0.64
 -13  -4  -4    0.82    0.59
 -13   4   4   -0.39    0.54
 -13  -5   4    5.04    0.82
  13  -5  -4    7.11    1.12
 -13   5  -4    6.72    1.12
 -13   5   4    5.32    1.02
 -13  -5  -4    4.76    0.93
  13  -6  -4   14.62    1.60
 -13   6  -4   17.30    1.72
 -13  -6   4   13.83    1.23
 -13   6   4   17.78    1.71
 -13  -6  -4   17.39    1.58
 -13   7  -4    2.20    0.85
  13  -7  -4    3.08    0.86
 -13  -7  -4    2.74    0.83
 -13   7   4    1.23    0.75
  13  -8  -4   47.74    2.76
 -13   8  -4   52.50    2.87
 -13  -8  -4   50.55    2.57
 -13   8   4   50.64    2.86
 -13   9  -4   11.65    1.53
  13  -9  -4   11.12    1.51
 -13  -9  -4   13.23    1.41
 -13   9   4   13.90    1.62
 -13  10  -4    2.34    0.97
  13 -10  -4    1.89    0.84
 -13 -10  -4    1.65    0.75
 -13  10   4    1.97    0.95
  13 -11  -4    1.34    0.89
 -13  11  -4    0.59    0.86
 -13  11   4    0.99    0.78
  13 -12  -4    0.01    0.68
 -13  12  -4    0.65    0.89
 -13  12   4    0.67    0.85
  13 -12   4    0.11    0.68
 -13  13  -4   14.87    1.87
  13 -13  -4   17.59    2.00
  13 -13   4   15.51    1.85
 -13  13   4   13.02    1.73
 -13  14  -4    9.09    1.55
  13 -14  -4    9.00    1.50
  13 -14   4    8.74    1.51
 -13  14   4    9.57    1.56
  13 -15  -4    2.52    1.06
 -13  15  -4    0.55    1.00
  13  15   4   -0.68    0.94
  13 -15   4    0.62    0.91
 -13  15   4    0.28    0.83
 -14   0  -4    8.27    1.22
 -14   0   4    7.30    1.06
 -14   1  -4    5.03    1.05
 -14  -1   4    5.21    0.96
 -14  -1  -4    4.83    0.98
 -14   1   4    4.69    0.94
 -14  -2   4   49.96    2.51
 -14   2  -4   48.16    2.65
 -14  -2  -4   47.60    2.62
 -14   2   4   49.70    2.63
 -14   3  -4    1.30    0.71
 -14  -3   4    1.99    0.67
 -14   3   4    1.04    0.72
 -14  -3  -4    2.36    0.75
 -14   4  -4   18.44    1.82
 -14  -4   4   14.22    1.36
 -14  -4  -4   16.10    1.58
 -14   4   4   15.72    1.65
 -14  -5   4    0.31    0.55
 -14   5  -4    2.22    0.87
  14  -5  -4    1.81    0.72
 -14   5   4    1.27    0.79
 -14  -5  -4    0.87    0.68
  14  -6  -4   68.01    3.33
 -14   6  -4   67.27    3.38
 -14   6   4   68.77    3.40
 -14  -6  -4   68.27    3.21
  14  -7  -4    0.89    0.77
 -14   7  -4    1.49    0.83
 -14   7   4    1.06    0.72
 -14  -7  -4    0.84    0.68
 -14   8  -4    4.73    1.09
  14  -8  -4    4.55    1.11
 -14   8   4    3.16    0.96
 -14  -8  -4    5.13    0.99
  14  -9  -4   -0.39    0.66
 -14   9  -4   -0.37    0.69
 -14  -9  -4   -0.40    0.64
 -14   9   4    0.11    0.74
 -14  10  -4    4.51    1.19
  14 -10  -4    4.14    1.07
 -14  10   4    4.09    1.16
 -14  11  -4   -0.67    0.76
  14 -11  -4    0.24    0.77
 -14  11   4   -0.53    0.66
 -14  12  -4    1.12    0.92
  14 -12  -4    0.91    0.87
  14 -12   4    0.40    0.77
 -14  12   4    1.16    0.87
  14 -13  -4   -0.20    0.75
 -14  13  -4    0.73    1.00
 -14  13   4    0.36    0.89
  14 -13   4    0.77    0.90
 -14  14  -4    0.04    0.92
  14 -14  -4    1.49    0.98
  14 -14   4    0.78    0.92
 -14  14   4    0.10    0.78
 -15   0  -4  196.89    7.44
 -15   0   4  205.31    7.29
 -15   1  -4    2.44    0.86
 -15  -1   4    3.05    0.86
 -15  -1  -4    1.75    0.80
 -15   1   4    2.43    0.82
 -15  -2   4    3.14    0.82
 -15   2  -4    2.80    0.86
 -15  -2  -4    2.05    0.83
 -15   2   4    2.79    0.89
 -15  -3   4    1.22    0.71
 -15   3  -4    1.65    0.85
 -15   3   4    1.72    0.78
 -15  -3  -4    0.71    0.71
 -15   4  -4    3.23    0.95
 -15  -4   4    3.57    0.80
 -15  -4  -4    3.19    0.91
 -15   4   4    2.37    0.87
  15  -5  -4    4.65    1.02
 -15   5  -4    3.51    1.03
 -15  -5   4    4.32    0.90
 -15  -5  -4    5.02    1.06
 -15   5   4    3.40    1.01
 -15   6  -4   16.20    1.83
  15  -6  -4   15.85    1.73
 -15   6   4   19.24    1.94
 -15  -6  -4   18.17    1.74
 -15   7  -4    0.45    0.70
  15  -7  -4    0.45    0.71
 -15   7   4    0.86    0.83
 -15  -7  -4    0.94    0.74
  15  -8  -4   35.30    2.40
 -15   8  -4   34.40    2.44
 -15   8   4   36.98    2.52
 -15  -8  -4   38.81    2.30
 -15   9  -4    1.31    0.96
  15  -9  -4    2.01    0.95
 -15   9   4    1.76    0.96
 -15  -9  -4    0.54    0.79
 -15  10  -4   -0.68    0.73
  15 -10  -4    0.75    0.86
 -15  10   4    0.57    0.82
  15 -11  -4   -1.10    0.74
 -15  11  -4   -0.97    0.85
 -15  11   4    0.92    0.81
  15 -12  -4   -0.93    0.69
 -15  12  -4   -0.62    0.81
 -15  12   4    1.09    0.96
  15 -12   4    0.36    0.86
  15 -13  -4    3.14    1.19
 -15  13  -4    6.57    1.45
  15 -13   4    5.63    1.37
 -15  13   4    5.78    1.39
 -15  14  -4    4.54    1.42
 -15  14   4    2.28    1.18
 -16   0   4  111.18    4.69
 -16   0  -4  116.92    4.90
 -16   1  -4   10.11    1.44
 -16  -1   4    7.29    1.19
 -16   1   4    9.00    1.27
 -16  -1  -4    7.63    1.27
 -16   2  -4   13.35    1.63
 -16  -2   4   13.85    1.51
 -16  -2  -4   10.89    1.49
 -16   2   4   13.12    1.57
 -16  -3   4    1.61    0.74
 -16   3  -4    1.68    0.91
 -16   3   4    1.54    0.81
 -16  -3  -4    1.00    0.73
 -16   4  -4   24.02    2.25
 -16  -4   4   23.87    1.77
 -16   4   4   23.63    2.14
 -16  -4  -4   24.29    2.12
  16  -5  -4   -0.19    0.67
 -16   5  -4    0.66    0.83
 -16  -5  -4    1.18    0.83
 -16   5   4    0.91    0.77
 -16   6  -4    1.21    0.90
  16  -6  -4    1.21    0.83
 -16   6   4    3.22    0.97
 -16  -6  -4    1.55    0.82
  16  -7  -4    0.67    0.73
 -16   7  -4   -0.01    0.88
 -16   7   4    1.00    0.85
 -16  -7  -4    1.18    0.79
  16  -8  -4   13.87    1.79
 -16   8  -4   14.78    1.89
 -16  -8  -4   15.87    1.69
 -16   8   4   15.60    1.89
 -16   9  -4    1.49    1.01
  16  -9  -4    1.47    0.88
 -16   9   4   -0.29    0.81
 -16  10  -4    1.37    1.04
  16 -10  -4    0.14    0.81
 -16  10   4   -0.46    0.81
  16 -11  -4   -0.99    0.80
 -16  11  -4    0.36    0.85
 -16  11   4    0.03    0.92
 -16  12  -4    1.37    1.07
  16 -12  -4    1.33    1.04
  16 -12   4    0.80    0.86
 -16  12   4   -0.10    0.95
 -16  13  -4    3.55    1.24
 -16  13   4    4.67    1.35
 -17   0  -4   -0.16    0.66
 -17   0   4    0.61    0.80
 -17  -1   4    1.07    0.76
 -17   1  -4    2.11    0.84
 -17  -1  -4    0.31    0.75
 -17   1   4    1.43    0.85
 -17  -2   4   10.26    1.38
 -17   2  -4   10.20    1.55
 -17  -2  -4   12.01    1.60
 -17   2   4    9.34    1.44
 -17  -3   4    7.57    1.21
 -17   3  -4    7.77    1.46
 -17  -3  -4   10.01    1.44
 -17   3   4    7.05    1.28
 -17   4  -4    8.59    1.46
 -17  -4   4    8.00    1.22
 -17   4   4    6.79    1.33
 -17  -4  -4    8.07    1.36
 -17   5  -4   16.89    1.95
  17  -5  -4   18.60    1.99
 -17   5   4   17.60    1.95
 -17  -5  -4   18.67    1.93
 -17   6  -4    3.45    1.14
  17  -6  -4    3.42    1.06
 -17  -6  -4    4.80    1.14
 -17   6   4    2.56    1.04
  17  -7  -4    4.86    1.23
 -17   7  -4    3.42    1.18
 -17  -7  -4    5.91    1.24
 -17   7   4    3.64    1.08
 -17   8  -4    0.08    0.78
  17  -8  -4   -0.95    0.78
 -17   8   4    0.15    0.82
 -17   9  -4    9.22    1.58
  17  -9  -4    8.93    1.54
 -17   9   4    7.84    1.49
 -17  10  -4   -0.62    0.94
  17 -10  -4    1.54    1.00
 -17  10   4    0.71    0.99
 -17  11  -4    1.31    1.10
  17 -11  -4   -0.13    0.86
 -17  11   4   -0.31    0.98
 -18   0   4    0.67    0.85
 -18   0  -4   -0.26    0.80
 -18   1  -4   17.34    2.03
 -18  -1   4   19.61    1.95
 -18   1   4   24.48    2.20
 -18  -1  -4   19.21    2.04
 -18  -2   4    8.36    1.31
 -18   2  -4    7.28    1.40
 -18  -2  -4    7.21    1.40
 -18   2   4    7.22    1.37
 -18  -3   4   17.81    1.79
 -18   3  -4   15.64    1.97
 -18  -3  -4   16.43    1.92
 -18   3   4   17.94    1.94
 -18   4  -4    0.79    0.89
 -18   4   4    0.54    0.85
 -18  -4  -4    0.22    0.78
 -18   5  -4   13.64    1.78
  18  -5  -4   13.02    1.77
 -18  -5  -4   10.29    1.57
 -18   5   4   13.30    1.82
 -18   6  -4    3.28    1.18
  18  -6  -4    3.07    1.13
 -18  -6  -4    2.82    1.04
 -18   6   4    3.91    1.11
 -18   7  -4    1.45    0.95
  18  -7  -4    1.97    1.05
 -18   7   4    1.01    0.97
 -18  -7  -4    2.03    0.99
  18  -8  -4    0.58    0.94
 -18   8  -4    0.66    1.02
 -18   8   4    0.77    0.92
  18  -9  -4    0.96    1.03
 -18   9  -4   -0.05    0.97
 -18   9   4    0.46    0.91
  18 -10  -4    0.67    1.05
 -18  10  -4    1.00    1.07
 -18  10   4    1.39    1.10
 -19   0   4   33.04    2.36
 -19   0  -4   25.72    2.51
 -19   1  -4    1.54    1.01
 -19  -1   4   -0.19    0.83
 -19  -1  -4    0.61    0.95
 -19   1   4    2.09    1.02
 -19   2  -4   -0.28    0.89
 -19  -2   4    2.50    1.02
 -19   2   4    1.37    0.97
 -19  -2  -4   -0.01    0.86
 -19   3  -4    1.54    1.06
 -19  -3  -4   -0.15    0.87
 -19   3   4    0.69    0.87
  19  -4  -4   12.73    1.79
 -19   4  -4   13.66    1.88
 -19  -4  -4   11.25    1.67
 -19   4   4   10.14    1.66
  19  -5  -4   -0.17    0.94
 -19   5  -4    0.38    0.97
 -19  -5  -4    1.25    1.01
 -19   5   4   -0.42    0.86
 -19   6  -4    1.15    1.06
  19  -6  -4   -0.70    0.90
 -19  -6  -4    1.42    1.01
 -19   6   4    0.53    0.91
 -19   7  -4    0.11    0.99
  19  -7  -4    0.36    0.86
 -19   7   4    0.62    1.04
 -19   8  -4   12.43    1.88
  19  -8  -4   13.96    2.03
 -19   8   4    9.50    1.68
 -20   0   4   18.31    2.07
 -20   0  -4   21.48    2.30
 -20   1  -4    6.97    1.45
 -20  -1   4    5.59    1.30
 -20   1   4    8.53    1.51
 -20  -1  -4    9.99    1.68
 -20  -2   4    0.14    0.88
 -20   2  -4    0.97    1.06
 -20   2   4   -0.56    0.84
 -20  -2  -4    1.38    1.03
 -20   3  -4    8.67    1.64
 -20  -3  -4    7.05    1.42
 -20   3   4    6.97    1.47
  20  -4  -4   -0.30    0.92
 -20   4  -4    0.07    0.91
 -20  -4  -4    1.31    1.04
 -20   4   4    0.59    1.01
  20  -5  -4    1.04    1.07
 -20   5  -4    1.46    1.11
 -20  -5  -4    3.33    1.24
 -20   5   4    1.65    1.12
 -20   6  -4   -0.53    1.01
  20  -6  -4   -0.45    0.99
 -20   6   4    1.37    1.08
 -21   0   4    0.97    1.06
 -21   0  -4    1.95    1.20
 -21   1  -4    2.24    1.18
 -21  -1   4    5.16    1.37
 -21   1   4    4.25    1.27
 -21  -1  -4    2.71    1.30
 -21   2  -4    1.13    1.16
 -21  -2  -4    0.48    1.09
 -21   2   4    1.02    1.12
   0   0  -5   -0.11    0.17
   0   1  -5    0.00    0.24
   0   1   5   -0.16    0.23
   0  -1  -5    0.07    0.30
   0   2   5  479.61   14.63
   0   2  -5  508.43   14.94
   0  -2  -5  490.81   15.17
   0  -3   5    0.02    0.10
   0  -3  -5    0.39    0.32
   0   3  -5   -0.12    0.18
   0   3   5    0.45    0.31
   0  -4  -5   63.43    2.48
   0  -4   5   67.11    2.07
   0   4  -5   66.20    2.18
   0   4   5   67.68    2.50
   0   5   5   -0.18    0.30
   0  -5   5   -0.06    0.17
   0   5  -5   -0.16    0.16
   0   5  -5   -0.23    0.18
   0  -5  -5   -0.49    0.30
   0   6  -5   17.23    0.77
   0   6   5   16.82    1.13
   0  -6   5   16.62    0.82
   0   6  -5   17.08    0.79
   0  -6  -5   15.62    1.06
   0   7  -5   -0.05    0.21
   0  -7   5    0.19    0.22
   0  -7   5   -0.30    0.23
   0  -7  -5    0.42    0.38
   0   7   5   -0.22    0.34
   0   7  -5   -0.27    0.22
   0   8   5   20.45    1.35
   0  -8   5   19.59    0.96
   0  -8  -5   20.10    1.30
   0   8  -5   21.29    1.01
   0   8  -5   21.45    1.00
   0   9  -5    0.11    0.28
   0   9  -5    0.22    0.30
   0  -9   5    0.16    0.24
   0   9   5   -0.33    0.37
   0  -9  -5    0.19    0.41
   0 -10   5  264.30    8.60
   0 -10  -5  276.09    9.10
   0  10   5  271.89    8.97
   0  10  -5  276.74    8.46
   0  11  -5   -0.22    0.33
   0  11   5    0.23    0.47
   0 -11   5    0.04    0.34
   0 -11  -5    0.12    0.51
   0 -12   5   57.64    2.35
   0  12  -5   56.20    2.38
   0  12   5   57.19    2.79
   0 -12  -5   60.99    2.80
   0 -13  -5   -0.17    0.55
   0  13   5   -0.26    0.55
   0  13  -5   -0.39    0.40
   0  14   5   18.24    1.74
   0 -14  -5   18.98    1.75
   0  14  -5   15.18    1.17
   0 -15  -5    0.93    0.79
   0  15   5    0.26    0.64
   0  16   5    4.56    1.08
   0 -16  -5    5.85    1.23
   0 -17  -5   -1.17    0.78
   0  17   5   -1.06    0.65
   0  18   5   11.58    1.64
   0  19   5   -0.24    0.81
   1   0  -5   -0.09    0.18
  -1   0   5    0.08    0.19
   1   0  -5    0.00    0.25
  -1   0  -5    0.15    0.25
  -1   1  -5    6.91    0.54
   1  -1  -5    6.79    0.57
  -1  -1   5    7.26    0.37
   1  -1  -5    6.87    0.52
   1   1  -5    7.20    0.53
  -1   1   5    6.04    0.52
   1   1  -5    6.80    0.39
  -1  -1  -5    7.47    0.64
   1  -2  -5    9.86    0.65
  -1   2  -5    9.71    0.60
   1  -2  -5    9.51    0.69
  -1  -2  -5    9.89    0.78
  -1   2   5   10.45    0.69
   1   2  -5    9.84    0.52
   1   3   5   24.08    1.20
  -1   3  -5   23.04    0.97
   1  -3  -5   23.81    1.13
   1   3  -5   22.02    0.82
  -1  -3  -5   23.77    1.22
  -1   3   5   22.65    1.12
   1   4   5    2.58    0.54
   1  -4  -5    4.00    0.54
  -1   4  -5    3.79    0.39
   1  -4   5    3.36    0.31
  -1   4   5    3.91    0.55
  -1  -4  -5    3.15    0.53
   1   4  -5    3.52    0.25
   1   4  -5    3.06    0.23
   1  -5  -5   31.17    1.48
   1   5   5   31.98    1.57
  -1   5  -5   32.57    1.27
  -1  -5   5   30.94    1.08
   1   5  -5   30.64    1.09
  -1  -5  -5   34.36    1.60
   1   5  -5   31.04    1.08
   1  -5   5   31.80    1.19
  -1   5   5   30.21    1.49
  -1  -6   5    8.80    0.47
  -1   6  -5    8.43    0.57
   1  -6  -5    9.05    0.86
  -1   6  -5    8.54    0.62
   1   6   5    9.67    0.97
  -1   6   5    9.82    0.95
   1  -6   5    9.22    0.60
   1   6  -5    8.44    0.52
   1   6  -5    8.45    0.47
  -1  -6  -5    9.42    0.94
  -1   7  -5   78.99    2.72
  -1   7  -5   78.65    2.65
   1   7   5   74.81    3.05
  -1  -7   5   77.75    2.57
   1  -7  -5   76.79    3.01
   1  -7   5   78.83    2.68
  -1  -7  -5   80.61    3.11
   1   7  -5   76.45    2.56
  -1   7   5   81.98    3.07
   1   7  -5   75.23    2.57
  -1  -8   5    8.84    0.59
   1   8   5   11.56    1.12
   1  -8  -5    7.95    0.89
  -1   8  -5    8.74    0.66
  -1   8  -5    9.13    0.73
  -1   8   5    9.58    1.01
   1   8  -5   10.38    0.66
  -1  -8  -5    9.87    1.01
   1  -8   5    8.91    0.68
   1   9   5    0.78    0.49
  -1  -9   5    0.68    0.29
   1  -9  -5    1.06    0.50
  -1   9  -5    0.68    0.36
  -1   9  -5    0.51    0.34
  -1   9   5    0.29    0.45
   1  -9   5    0.76    0.32
   1   9  -5    1.33    0.37
  -1  -9  -5    0.22    0.48
  -1 -10   5    0.82    0.33
  -1  10  -5    0.38    0.39
   1  10   5    1.15    0.56
   1 -10  -5    0.77    0.54
  -1  10  -5    1.54    0.44
  -1  10   5    1.00    0.57
   1 -10   5    0.31    0.35
  -1 -10  -5    0.64    0.55
   1  10  -5    0.97    0.39
  -1  11  -5   42.80    1.83
  -1 -11   5   40.06    1.73
  -1  11  -5   40.31    1.82
   1  11   5   37.95    2.13
   1 -11  -5   38.54    2.09
  -1 -11  -5   43.59    2.23
  -1  11   5   37.98    2.15
   1  11  -5   39.72    1.76
   1 -11   5   40.57    1.78
  -1  12  -5    3.91    0.67
   1  12   5    1.17    0.65
   1 -12  -5    3.31    0.82
   1  12  -5    3.64    0.60
  -1 -12  -5    3.26    0.83
  -1  12   5    3.29    0.84
   1 -12   5    2.87    0.60
   1 -13  -5   18.76    1.68
  -1  13  -5   18.16    1.27
   1  13   5   17.83    1.73
  -1 -13  -5   17.66    1.67
  -1  13   5   18.66    1.73
   1  13  -5   18.88    1.23
   1 -14  -5    0.88    0.66
   1  14   5    1.32    0.75
  -1  14  -5    0.59    0.52
  -1 -14  -5    0.98    0.72
  -1  14   5    1.09    0.66
   1  15   5    6.09    1.14
   1 -15  -5   10.30    1.39
  -1 -15  -5    5.66    1.19
  -1  15   5    6.62    1.15
   1  16   5    4.74    1.07
   1 -16  -5    4.68    1.14
  -1 -16  -5    4.88    1.19
  -1  16   5    6.09    1.22
   1 -17  -5    1.43    0.94
   1  17   5    0.62    0.76
  -1  17   5    0.89    0.72
   1  18   5    3.13    1.07
  -1  18   5    3.23    1.10
   1  19   5    3.10    1.14
  -1  19   5    4.46    1.23
   2   0  -5   -0.57    0.18
   2   0  -5   -0.35    0.23
  -2   0  -5   -0.09    0.31
  -2   0   5   -0.19    0.19
   2  -1  -5    7.32    0.50
  -2  -1   5    6.61    0.37
   2  -1  -5    6.03    0.48
  -2   1  -5    5.95    0.53
  -2   1   5    7.14    0.52
   2   1  -5    7.24    0.47
   2   1  -5    6.33    0.38
  -2  -1  -5    6.61    0.62
   2  -2  -5    2.61    0.44
   2  -2  -5    2.43    0.38
  -2   2  -5    2.04    0.35
  -2  -2  -5    1.64    0.41
  -2   2   5    2.08    0.38
   2   2  -5    2.66    0.28
   2   2  -5    2.47    0.20
   2  -3  -5   49.44    1.99
  -2   3  -5   50.41    1.88
  -2   3   5   54.25    1.99
  -2  -3  -5   51.20    2.10
   2  -4  -5   26.82    1.31
  -2   4  -5   25.86    1.16
   2   4  -5   25.99    0.90
   2  -4   5   26.30    1.05
  -2  -4  -5   27.00    1.41
  -2   4   5   25.76    1.27
   2  -5  -5   61.24    2.43
   2   5   5   63.07    2.54
  -2   5  -5   63.39    2.24
   2  -5   5   60.03    2.11
   2   5  -5   60.83    1.98
  -2  -5  -5   61.28    2.56
  -2   5   5   65.13    2.44
   2  -6  -5    3.09    0.57
   2   6   5    2.65    0.60
  -2   6  -5    2.94    0.45
  -2  -6  -5    3.47    0.63
   2   6  -5    2.86    0.33
   2  -6   5    2.69    0.38
  -2   6   5    2.31    0.51
   2  -7  -5   46.30    2.06
   2   7   5   43.34    2.12
  -2   7  -5   48.40    1.85
  -2   7  -5   45.35    1.77
  -2  -7   5   43.11    1.55
   2   7  -5   46.28    1.66
  -2   7   5   45.50    2.08
  -2  -7  -5   49.73    2.17
   2   8   5   51.00    2.39
  -2  -8   5   47.36    1.78
   2  -8  -5   50.14    2.27
  -2   8  -5   50.90    1.98
  -2   8  -5   53.74    2.05
   2   8  -5   52.58    1.88
  -2   8   5   50.23    2.29
   2  -8   5   51.84    2.02
  -2  -8  -5   51.83    2.36
  -2   9  -5   11.81    0.84
   2   9   5   15.90    1.42
   2  -9  -5   12.65    1.17
  -2   9  -5   13.18    0.90
  -2  -9   5   10.81    0.71
   2   9  -5   12.94    0.79
  -2  -9  -5   12.83    1.25
   2  -9   5   11.50    0.85
  -2   9   5   14.56    1.28
  -2  10  -5   -0.08    0.33
   2  10   5    0.23    0.48
  -2  10  -5    0.04    0.34
   2 -10  -5   -0.14    0.43
  -2 -10   5    0.14    0.30
   2 -10   5   -0.09    0.33
   2  10  -5    0.05    0.31
  -2 -10  -5    0.01    0.49
  -2  10   5   -0.31    0.35
   2  11   5   61.92    2.90
  -2  11  -5   58.80    2.48
  -2  11  -5   60.36    2.47
   2 -11  -5   62.52    2.80
  -2 -11  -5   62.54    2.90
  -2  11   5   59.97    2.82
   2 -11   5   61.56    2.49
   2  11  -5   62.66    2.39
  -2  12  -5    6.49    0.85
  -2  12  -5    8.40    0.91
   2 -12  -5    5.49    0.97
   2  12   5    7.21    1.13
  -2 -12  -5    9.55    1.24
   2  12  -5    7.02    0.80
   2 -12   5    6.50    0.81
  -2  12   5    5.70    0.97
  -2  13  -5   30.66    1.66
   2  13   5   28.14    1.94
  -2  13  -5   25.66    1.57
   2 -13  -5   27.78    1.85
  -2 -13  -5   29.62    2.03
   2 -13   5   28.38    1.57
   2  13  -5   27.84    1.52
  -2  13   5   26.85    1.86
   2  14   5    7.43    1.24
   2 -14  -5   10.07    1.31
  -2  14  -5   11.47    1.17
  -2  14   5   10.35    1.34
  -2 -14  -5   12.57    1.51
   2  15   5   51.27    2.82
   2 -15  -5   51.75    2.77
  -2  15   5   47.37    2.73
  -2 -15  -5   48.62    2.82
   2  16   5   15.95    1.80
   2 -16  -5   15.03    1.69
  -2 -16  -5   15.16    1.83
  -2  16   5   17.38    1.80
   2 -17  -5    7.04    1.31
   2  17   5    4.69    1.12
  -2  17   5    6.06    1.23
   2  18   5    0.64    0.83
  -2  18   5    0.16    0.82
   2  19   5   12.28    1.71
  -2  19   5   15.88    1.94
   3   0  -5   -0.26    0.17
  -3   0  -5    0.20    0.31
   3   0  -5    0.07    0.22
  -3   0   5   -0.25    0.21
  -3   0   5   -0.26    0.18
  -3  -1   5   32.53    1.21
  -3   1  -5   32.59    1.38
   3   1  -5   32.82    1.21
   3   1  -5   30.88    1.14
  -3   1   5   30.64    1.31
  -3   1   5   31.37    1.26
  -3  -1  -5   32.01    1.43
  -3   2  -5   18.62    0.94
   3  -2  -5   16.14    0.91
  -3  -2  -5   17.46    0.99
  -3   2   5   17.35    0.92
  -3   2   5   16.61    0.88
   3   2  -5   17.40    0.72
   3   2  -5   15.85    0.69
   3  -3  -5   36.83    1.53
  -3   3   5   34.53    1.51
  -3   3   5   33.76    1.46
  -3  -3  -5   35.75    1.59
   3   3  -5   34.71    1.16
  -3   4  -5   18.60    0.98
   3  -4  -5   18.81    1.05
  -3  -4  -5   20.29    1.19
  -3   4   5   17.62    1.04
  -3   4   5   18.52    1.04
   3  -4   5   18.94    0.89
  -3   5  -5   22.68    1.16
   3  -5  -5   23.48    1.25
  -3   5   5   22.66    1.23
  -3   5   5   22.59    1.28
  -3  -5  -5   23.28    1.34
  -3   6  -5    5.57    0.62
   3  -6  -5    6.23    0.73
  -3  -6  -5    4.35    0.72
  -3   6   5    5.49    0.71
   3   6  -5    6.07    0.51
   3  -7  -5    5.65    0.73
   3   7   5    4.53    0.75
  -3   7  -5    5.61    0.63
  -3   7   5    4.30    0.71
   3   7  -5    5.70    0.51
  -3  -7  -5    3.96    0.72
   3  -8  -5    5.43    0.74
  -3   8  -5    4.71    0.60
   3   8   5    5.24    0.85
  -3   8  -5    4.44    0.61
  -3   8   5    5.30    0.76
  -3  -8  -5    3.66    0.76
   3   8  -5    3.87    0.49
   3  -9  -5   48.04    2.26
  -3   9  -5   43.67    1.95
  -3   9  -5   49.72    2.05
  -3  -9   5   46.41    1.63
   3   9   5   51.45    2.43
   3  -9   5   45.92    1.99
  -3   9   5   45.67    2.25
   3   9  -5   47.52    1.86
  -3  -9  -5   48.89    2.36
   3 -10  -5   13.94    1.30
  -3  10  -5   15.58    1.06
   3  10   5   17.16    1.55
  -3  10  -5   16.23    1.12
  -3 -10   5   15.31    0.78
   3  10  -5   15.91    0.95
   3 -10   5   15.13    1.06
  -3 -10  -5   15.74    1.48
  -3  10   5   17.37    1.48
   3 -11  -5   11.05    1.25
   3  11   5   13.43    1.42
  -3  11  -5   12.99    1.10
  -3  11  -5   13.59    1.14
   3 -11   5   13.36    1.04
   3  11  -5   13.76    0.96
  -3  11   5   12.12    1.29
  -3 -11  -5   13.87    1.45
  -3  12  -5    1.76    0.55
   3  12   5    2.47    0.80
  -3  12  -5    2.06    0.61
   3 -12  -5    3.33    0.77
   3 -12   5    1.98    0.57
  -3 -12  -5    1.79    0.81
   3  12  -5    3.13    0.61
  -3  12   5    1.26    0.63
   3  13   5    7.34    1.16
  -3  13  -5    5.80    0.85
  -3  13  -5    8.34    0.98
   3 -13  -5    8.22    1.18
  -3  13   5    5.88    1.02
   3 -13   5    7.80    0.93
  -3 -13  -5    6.85    1.18
   3  13  -5    6.22    0.80
  -3  14  -5   22.68    1.52
  -3  14  -5   25.39    1.57
   3  14   5   22.25    1.97
   3 -14  -5   22.98    1.74
  -3 -14  -5   19.69    1.94
  -3  14   5   24.97    1.78
   3  15   5    2.45    0.87
  -3  15  -5    2.55    0.74
   3 -15  -5    3.72    0.97
  -3 -15  -5    1.61    0.94
  -3  15   5    2.70    0.92
   3 -16  -5   -0.21    0.70
   3  16   5    0.67    0.77
  -3  16   5    1.14    0.70
   3  17   5    7.86    1.33
   3 -17  -5    7.13    1.31
  -3  17   5    5.64    1.22
   3 -18  -5    6.11    1.30
   3  18   5    2.70    1.05
  -3  18   5    3.85    1.12
   3  19   5    4.95    1.25
   4   0  -5   -0.15    0.25
   4   0  -5   -0.16    0.20
  -4   0   5    0.11    0.23
  -4   0  -5   -0.08    0.26
  -4   1  -5    9.05    0.70
   4  -1  -5    8.59    0.59
  -4  -1   5    8.20    0.57
  -4   1   5    9.01    0.61
  -4   1   5    8.78    0.64
   4   1  -5    9.10    0.58
  -4  -1  -5    8.99    0.78
   4   1  -5    9.65    0.56
  -4  -2   5  124.08    3.92
   4  -2  -5  124.09    4.18
  -4   2  -5  120.43    4.18
  -4   2   5  124.92    4.05
  -4  -2  -5  123.22    4.24
  -4   2   5  123.02    4.17
   4   2  -5  125.74    3.93
  -4   3  -5   24.35    1.21
  -4  -3   5   24.19    0.90
   4  -3  -5   22.15    1.18
  -4  -3  -5   23.52    1.26
   4   3  -5   24.40    0.90
  -4   3   5   23.77    1.22
  -4   3   5   25.07    1.19
   4  -4  -5   11.54    0.89
  -4  -4   5   11.66    0.48
  -4   4  -5   11.11    0.81
  -4  -4  -5   11.81    0.93
   4   4  -5   11.70    0.48
  -4   4   5   11.62    0.86
  -4   4   5   13.80    0.88
   4  -5  -5    1.35    0.42
  -4  -5  -5    1.55    0.46
  -4   5   5    0.68    0.37
  -4   5   5    1.31    0.45
   4  -6  -5   73.54    2.92
  -4   6  -5   68.49    2.75
  -4   6   5   76.45    2.94
  -4  -6  -5   76.51    2.98
  -4   6   5   76.19    2.89
   4  -7  -5    7.98    0.91
  -4   7  -5    7.17    0.77
  -4   7   5    7.54    0.87
  -4  -7  -5    7.79    0.92
   4   7  -5    7.78    0.68
  -4   7   5    7.74    0.88
   4   8   5    6.02    0.93
  -4   8  -5    4.80    0.67
   4  -8  -5    6.32    0.82
  -4  -8  -5    6.36    0.90
  -4   8   5    7.18    0.90
   4   8  -5    5.35    0.60
  -4   8   5    5.24    0.76
   4  -9  -5   11.33    1.16
   4   9   5   13.59    1.34
  -4   9  -5   13.33    1.00
  -4   9   5   10.67    1.12
  -4  -9  -5   12.38    1.26
   4   9  -5   11.92    0.83
   4 -10  -5   45.02    2.30
  -4  10  -5   46.55    2.09
   4  10   5   47.25    2.44
  -4  10  -5   46.48    2.13
  -4  10   5   45.10    2.32
   4 -10   5   46.82    2.11
   4  10  -5   48.61    1.94
  -4 -10  -5   48.67    2.39
  -4  11  -5  104.83    3.96
  -4  11  -5  106.94    3.89
   4 -11  -5  107.13    4.21
   4  11   5  103.46    4.28
  -4  11   5  102.70    4.16
   4 -11   5  108.92    3.96
   4  11  -5  106.70    3.69
  -4 -11  -5   94.18    4.16
  -4  12  -5   10.42    1.13
   4 -12  -5   11.51    1.30
   4  12   5   13.86    1.53
  -4  12  -5   11.93    1.16
   4 -12   5   12.36    1.17
  -4 -12  -5   12.35    1.39
  -4  12   5   11.45    1.34
   4  12  -5   10.60    0.98
   4  13   5    2.32    0.84
  -4  13  -5    1.26    0.60
  -4  13  -5    2.91    0.72
   4 -13  -5    0.99    0.68
  -4  13   5    0.69    0.61
   4 -13   5    1.39    0.59
  -4 -13  -5    1.99    0.84
   4  14   5    0.54    0.66
   4 -14  -5    0.95    0.72
  -4  14  -5    1.12    0.62
  -4  14  -5    0.00    0.55
  -4  14   5   -0.82    0.57
  -4 -14  -5    0.82    0.79
   4 -14   5    0.72    0.56
  -4  15  -5    5.54    0.94
   4 -15  -5    4.64    1.06
   4  15   5    3.81    1.06
  -4 -15  -5    3.92    1.04
  -4  15   5    4.61    1.10
   4 -16  -5    3.54    0.99
   4  16   5    2.35    0.86
  -4  16   5    2.21    0.94
   4 -17  -5    1.04    0.92
   4  17   5    0.19    0.79
  -4  17   5    0.84    0.84
   4  18   5    1.62    0.95
   4 -18  -5    0.69    0.95
  -4  18   5    1.23    0.94
   4  19   5   12.49    1.81
  -5   0   5   -0.15    0.21
   5   0  -5   -0.37    0.24
  -5   0  -5   -0.08    0.28
   5  -1  -5   70.00    2.52
  -5   1  -5   70.05    2.61
  -5  -1   5   66.48    2.38
   5   1  -5   70.08    2.37
   5   1  -5   68.78    2.41
  -5   1   5   64.80    2.49
  -5  -1  -5   69.26    2.61
  -5   1   5   70.61    2.47
   5  -2  -5   -0.24    0.24
  -5  -2   5    0.21    0.22
  -5   2  -5   -0.38    0.28
  -5  -2  -5   -0.04    0.29
  -5   2   5    0.09    0.27
  -5   2   5   -0.14    0.24
   5   2  -5   -0.03    0.21
  -5   3  -5   21.19    1.14
   5  -3  -5   20.77    1.15
  -5  -3   5   19.38    0.83
  -5  -3  -5   18.57    1.16
  -5   3   5   18.19    1.11
  -5   3   5   19.23    1.07
  -5  -4   5   22.76    0.88
   5  -4  -5   22.18    1.24
  -5   4  -5   22.70    1.25
  -5   4   5   20.36    1.18
  -5  -4  -5   22.82    1.26
  -5   4   5   23.50    1.29
  -5   5  -5   78.42    3.02
   5  -5  -5   78.91    3.08
  -5  -5   5   80.16    2.54
  -5   5   5   79.98    3.09
  -5   5   5   81.70    3.04
  -5  -5  -5   83.63    3.12
  -5   6  -5    3.82    0.60
   5  -6  -5    4.25    0.67
  -5   6   5    3.60    0.63
  -5   6   5    3.42    0.61
  -5  -6  -5    5.28    0.74
   5  -7  -5    7.87    0.92
  -5   7   5    7.84    0.90
  -5  -7  -5    7.20    0.88
  -5   7   5    5.72    0.79
   5  -8  -5    5.94    0.85
  -5   8   5    4.47    0.75
  -5  -8  -5    5.21    0.81
  -5   8   5    3.82    0.71
   5   9   5   71.57    3.16
   5  -9  -5   68.94    2.99
  -5   9  -5   69.77    2.86
  -5   9   5   66.27    2.94
   5   9  -5   68.88    2.60
  -5   9   5   70.62    3.02
  -5  -9  -5   65.63    2.96
  -5  10  -5   14.33    1.23
   5  10   5   11.38    1.37
   5 -10  -5   12.67    1.27
  -5 -10  -5   11.07    1.24
   5 -10   5   13.37    1.17
  -5  10   5   13.83    1.40
  -5  10   5   14.17    1.36
   5  10  -5   11.62    0.99
  -5  11  -5    4.36    0.77
   5 -11  -5    4.57    0.81
   5  11   5    5.90    1.08
   5 -11   5    3.28    0.70
  -5  11   5    5.59    0.93
   5  11  -5    3.21    0.61
  -5 -11  -5    3.52    0.83
   5 -12  -5    7.51    1.08
   5  12   5    7.17    1.15
  -5  12  -5    7.09    0.98
   5  12  -5    7.31    0.84
   5 -12   5    6.97    0.93
  -5  12   5    7.39    1.12
  -5 -12  -5    8.59    1.18
  -5  13  -5   39.32    2.18
   5  13   5   47.14    2.61
   5 -13  -5   43.79    2.43
  -5  13   5   45.37    2.51
  -5 -13  -5   42.73    2.46
   5 -13   5   40.20    2.17
  -5  14  -5    4.10    0.87
  -5  14  -5    2.46    0.73
   5  14   5    4.69    1.09
   5 -14  -5    2.37    0.85
  -5 -14  -5    3.48    0.99
  -5  14   5    3.97    0.94
   5 -14   5    1.92    0.72
   5  15   5   10.11    1.44
  -5  15  -5    7.06    1.11
  -5  15  -5    8.65    1.14
   5 -15  -5    6.10    1.18
  -5  15   5    8.66    1.35
   5 -16  -5    2.91    0.99
   5  16   5    2.50    0.95
  -5  16   5    4.13    1.04
   5  17   5   15.34    1.87
   5 -17  -5   14.88    1.79
  -5  17   5   14.19    1.76
   5  18   5    0.55    0.85
   5 -18  -5    1.13    0.90
  -5  18   5    0.58    0.87
   5  19   5    0.49    0.97
   5 -19  -5    0.24    1.00
  -6   0   5    0.05    0.27
   6   0  -5   -0.07    0.26
  -6   0  -5    0.18    0.35
   6  -1  -5   43.68    1.80
  -6   1  -5   40.75    1.86
  -6  -1   5   44.02    1.69
  -6  -1  -5   42.52    1.87
  -6   1   5   41.78    1.78
   6  -2  -5   10.32    0.89
  -6  -2   5   10.81    0.68
  -6   2  -5   10.67    0.95
  -6  -2  -5    9.56    0.89
  -6   2   5   10.38    0.89
  -6   2   5    9.09    0.82
  -6   3  -5    8.29    0.85
  -6  -3   5    7.45    0.55
   6  -3  -5    9.37    0.87
  -6  -3  -5    7.24    0.80
  -6   3   5    6.95    0.76
  -6   3   5    7.49    0.78
   6  -4  -5   12.10    0.91
  -6   4  -5    9.04    0.91
  -6  -4   5    9.96    0.60
  -6  -4  -5   11.69    1.01
  -6   4   5    9.11    0.91
  -6   4   5   10.12    0.93
   6  -5  -5    1.44    0.44
  -6   5  -5    1.21    0.45
  -6  -5   5    0.76    0.24
  -6   5   5    0.19    0.36
  -6   5   5    1.11    0.48
  -6  -5  -5    1.06    0.45
   6  -6  -5  126.67    4.74
  -6   6  -5  131.11    4.69
  -6  -6   5  131.46    4.13
  -6  -6  -5  138.80    4.74
   6  -7  -5   52.49    2.41
  -6  -7   5   51.87    1.75
  -6   7  -5   56.49    2.38
  -6   7   5   52.33    2.42
  -6  -7  -5   52.75    2.37
  -6   7   5   53.81    2.40
  -6   8  -5   37.10    1.90
   6  -8  -5   35.43    1.95
  -6   8   5   39.57    2.04
  -6  -8  -5   40.21    1.98
  -6   8   5   38.34    1.99
   6  -9  -5   46.09    2.23
  -6   9  -5   32.59    1.89
  -6   9   5   44.67    2.20
  -6   9   5   40.57    2.13
  -6  -9  -5   45.92    2.19
   6 -10  -5    2.04    0.67
   6  10   5    1.39    0.69
   6  10  -5    1.62    0.52
  -6  10   5    2.13    0.66
  -6 -10  -5    0.23    0.51
  -6  10   5    1.60    0.65
  -6  11  -5   27.85    1.77
   6  11   5   37.95    2.18
   6 -11  -5   29.07    1.86
   6  11  -5   30.84    1.61
  -6  11   5   28.76    1.88
  -6  11   5   29.41    1.94
   6 -11   5   34.10    1.85
  -6 -11  -5   32.38    1.92
   6  12   5    2.05    0.85
  -6  12  -5    1.27    0.67
   6 -12  -5    1.80    0.73
   6 -12   5    1.31    0.62
   6  12  -5    2.28    0.59
  -6  12   5    1.34    0.70
  -6 -12  -5    1.81    0.76
  -6  13  -5   13.67    1.41
   6  13   5   10.69    1.44
   6 -13  -5   15.99    1.63
  -6  13   5   11.96    1.44
   6 -13   5   14.70    1.42
  -6 -13  -5   13.54    1.47
  -6  14  -5   47.38    2.45
   6  14   5   45.76    2.72
   6 -14  -5   46.12    2.59
   6 -14   5   47.16    2.41
  -6 -14  -5   43.18    2.52
  -6  14   5   41.25    2.54
   6 -15  -5   15.00    1.70
  -6  15  -5   11.50    1.39
   6  15   5   13.41    1.70
   6 -15   5   12.83    1.42
  -6  15   5   12.76    1.58
   6 -16  -5   19.32    1.98
   6  16   5   17.69    1.96
  -6  16   5   17.87    1.95
   6  17   5    5.14    1.21
   6 -17  -5    4.72    1.21
  -6  17   5    6.71    1.34
   6 -18  -5    0.86    0.90
   6  18   5    1.48    0.96
  -7   0   5   -0.32    0.26
  -7   0  -5   -0.08    0.30
   7  -1  -5  100.20    3.46
  -7   1  -5   96.09    3.56
  -7  -1   5   94.83    3.34
  -7   1   5   92.95    3.42
  -7  -1  -5   90.34    3.51
  -7  -2   5   18.81    0.99
  -7   2  -5   18.23    1.16
   7  -2  -5   18.13    1.12
  -7   2   5   17.66    1.14
  -7  -2  -5   16.47    1.16
  -7  -3   5   36.60    1.51
  -7   3  -5   36.60    1.78
   7  -3  -5   35.77    1.76
  -7   3   5   37.82    1.76
  -7  -3  -5   37.72    1.80
   7  -4  -5    5.46    0.73
  -7   4  -5    5.40    0.77
  -7  -4   5    5.93    0.53
  -7   4   5    5.43    0.73
  -7   4   5    4.26    0.66
  -7  -4  -5    4.04    0.68
  -7  -5   5   12.54    0.73
   7  -5  -5   12.98    1.04
  -7   5  -5   14.48    1.13
  -7   5   5   13.71    1.19
  -7   5   5   14.91    1.25
  -7  -5  -5   15.32    1.06
  -7   6  -5    1.51    0.55
  -7  -6   5    1.32    0.29
   7  -6  -5    2.23    0.61
  -7   6   5    1.08    0.50
  -7  -6  -5    0.76    0.47
  -7   6   5    1.09    0.48
  -7   7  -5  176.92    5.92
  -7  -7   5  166.17    5.23
   7  -7  -5  165.00    5.93
  -7   7   5  167.29    5.97
  -7   7   5  163.52    5.82
  -7  -7  -5  162.71    5.82
  -7  -8   5    1.30    0.27
   7  -8  -5    0.15    0.50
  -7   8  -5    0.40    0.49
  -7   8   5    1.31    0.53
  -7   8   5    0.28    0.43
  -7  -8  -5    2.03    0.59
  -7   9  -5   15.26    1.36
   7  -9  -5   13.62    1.36
  -7   9   5   15.40    1.47
  -7   9   5   14.41    1.38
  -7  -9  -5   15.51    1.35
   7 -10  -5    0.07    0.50
  -7  10  -5   -0.24    0.39
  -7  10   5    0.09    0.46
  -7 -10  -5   -0.06    0.48
  -7  10   5   -0.14    0.48
  -7  11  -5   72.54    3.16
   7  11   5   68.76    3.39
   7 -11  -5   71.67    3.25
   7 -11   5   69.81    3.09
  -7  11   5   70.10    3.27
  -7 -11  -5   73.27    3.18
  -7  11   5   69.49    3.24
   7  11  -5   68.44    2.84
  -7  12  -5   -0.16    0.40
   7  12   5    0.93    0.74
   7 -12  -5    0.19    0.60
   7 -12   5    0.13    0.53
  -7 -12  -5    0.05    0.56
  -7  12   5    1.02    0.63
  -7  12   5    0.57    0.61
   7  13   5   -0.15    0.63
  -7  13  -5    0.26    0.61
   7 -13  -5    0.26    0.61
   7 -13   5   -0.18    0.55
  -7  13   5   -0.29    0.56
  -7 -13  -5    0.34    0.66
   7 -14  -5    0.30    0.70
  -7  14  -5    0.16    0.62
   7  14   5   -1.02    0.70
   7 -14   5   -0.23    0.56
  -7  14   5    0.14    0.62
   7  15   5   35.32    2.44
   7 -15  -5   34.01    2.34
  -7  15  -5   34.45    2.24
   7 -15   5   38.04    2.26
  -7  15   5   37.47    2.43
   7 -16  -5   -0.12    0.71
   7  16   5   -0.81    0.68
  -7  16   5    0.28    0.72
   7  17   5    1.42    0.93
   7 -17  -5    1.54    0.99
  -7  17   5    4.43    1.20
   7 -18  -5    0.06    0.88
   7  18   5    0.25    0.88
  -8   0   5    0.58    0.35
  -8   0  -5    0.33    0.40
  -8  -1   5  158.95    5.31
  -8   1  -5  161.34    5.56
  -8   1   5  156.56    5.40
  -8  -1  -5  157.13    5.52
  -8  -2   5   21.58    1.11
   8  -2  -5   21.75    1.25
  -8   2  -5   18.69    1.31
  -8   2   5   21.11    1.29
  -8  -2  -5   18.37    1.28
  -8   3  -5    6.22    0.83
   8  -3  -5    7.23    0.84
  -8  -3   5    6.64    0.65
  -8  -3  -5    6.95    0.85
  -8   3   5    7.55    0.90
  -8   4  -5    4.96    0.78
   8  -4  -5    4.81    0.75
  -8  -4   5    5.08    0.55
  -8   4   5    3.94    0.70
  -8  -4  -5    4.02    0.69
  -8   5  -5    1.21    0.57
   8  -5  -5    1.32    0.54
  -8  -5   5    1.94    0.39
  -8  -5  -5    1.35    0.52
  -8   5   5    0.37    0.42
  -8   5   5    1.91    0.57
  -8  -6   5   91.43    3.27
  -8   6  -5   99.87    3.86
   8  -6  -5   98.22    3.85
  -8  -6  -5   96.51    3.72
  -8   6   5  101.00    3.88
  -8   6   5  101.41    3.82
  -8  -7   5  101.61    3.46
   8  -7  -5  107.17    4.16
  -8   7  -5  107.58    4.12
  -8  -7  -5   97.51    3.96
  -8   7   5  111.83    4.20
  -8   7   5  106.98    4.10
   8  -8  -5   31.37    1.89
  -8   8  -5   35.17    1.91
  -8   8   5   35.68    2.02
  -8   8   5   37.44    2.02
  -8  -8  -5   31.78    1.81
   8  -9  -5   23.95    1.69
  -8   9  -5   28.10    1.74
  -8  -9  -5   27.59    1.65
  -8   9   5   26.02    1.73
  -8   9   5   21.82    1.63
   8 -10  -5    2.89    0.77
  -8  10  -5    3.46    0.81
  -8 -10  -5    3.58    0.79
  -8  10   5    1.61    0.69
  -8  10   5    2.59    0.78
   8 -11  -5    5.52    1.01
  -8  11  -5    7.50    1.07
  -8  11   5    5.57    1.01
   8  11  -5    3.88    0.79
  -8 -11  -5    7.14    1.04
  -8  11   5    4.25    0.91
  -8  12  -5   13.34    1.43
   8  12   5   11.63    1.54
   8 -12  -5   11.55    1.41
  -8 -12  -5   12.34    1.34
  -8  12   5   14.82    1.61
  -8  12   5   11.87    1.48
   8 -12   5   13.39    1.42
   8  13   5    7.67    1.33
  -8  13  -5    5.69    1.05
   8 -13  -5    6.80    1.22
  -8  13   5    6.17    1.16
   8 -13   5    5.09    1.01
  -8 -13  -5    7.19    1.11
  -8  13   5    6.47    1.12
   8 -14  -5   34.70    2.25
   8  14   5   32.21    2.30
  -8  14   5   32.57    2.29
   8 -14   5   30.46    2.05
  -8  15  -5   11.20    1.47
   8 -15  -5   18.17    1.92
   8  15   5   15.42    1.85
  -8  15   5   19.77    1.99
   8 -15   5   18.17    1.76
  -8  16  -5   12.92    1.58
   8  16   5   12.55    1.72
   8 -16  -5   13.95    1.73
  -8  16   5   15.16    1.81
   8 -16   5   10.91    1.51
   8  17   5   -0.53    0.83
   8 -17  -5   -0.43    0.81
   8 -18  -5   -0.37    0.87
   8  18   5   -0.61    0.92
  -9   0  -5    0.10    0.43
  -9   0   5    0.21    0.38
  -9  -1   5   78.03    2.96
  -9   1  -5   78.55    3.16
  -9  -1  -5   72.37    3.11
  -9   1   5   78.44    3.05
  -9   2  -5    0.54    0.50
  -9  -2   5    0.35    0.36
  -9  -2  -5    0.54    0.43
  -9   2   5    0.57    0.44
  -9   3  -5   25.36    1.54
   9  -3  -5   26.19    1.51
  -9  -3   5   24.80    1.29
  -9   3   5   25.76    1.49
  -9  -3  -5   23.84    1.47
  -9  -4   5   12.45    0.88
  -9   4  -5   11.90    1.22
   9  -4  -5   11.47    1.14
  -9  -4  -5   13.15    1.19
  -9   4   5   13.84    1.26
  -9  -5   5   56.45    2.23
   9  -5  -5   59.60    2.68
  -9   5  -5   58.75    2.66
  -9   5   5   60.88    2.71
  -9  -5  -5   57.42    2.58
  -9   6  -5   -0.51    0.48
   9  -6  -5    0.78    0.51
  -9  -6   5   -0.23    0.31
  -9  -6  -5    1.18    0.52
  -9   6   5    0.24    0.45
  -9  -7   5    9.77    0.74
  -9   7  -5   10.62    1.22
   9  -7  -5    9.92    1.16
  -9  -7  -5   11.36    1.14
  -9   7   5    9.44    1.17
  -9   7   5   10.67    1.19
  -9   8  -5   16.62    1.54
   9  -8  -5   18.44    1.63
  -9   8   5   13.67    1.44
  -9   8   5   17.91    1.60
  -9  -8  -5   17.94    1.36
   9  -9  -5   66.41    3.10
  -9   9  -5   62.92    3.03
  -9   9   5   65.65    3.08
  -9   9   5   69.35    3.18
  -9  -9  -5   65.29    2.88
  -9  10  -5    4.96    0.94
   9 -10  -5    4.52    0.96
  -9 -10  -5    4.05    0.81
  -9  10   5    3.78    0.90
  -9  10   5    4.63    0.97
  -9  11  -5    2.87    0.85
   9 -11  -5    2.78    0.83
  -9  11   5    1.48    0.69
  -9 -11  -5    2.45    0.77
  -9  11   5    4.34    0.98
   9 -12  -5    5.52    1.12
  -9  12  -5    5.85    1.10
  -9  12   5    6.18    1.12
   9 -12   5    7.44    1.13
  -9 -12  -5    7.54    1.11
  -9  12   5    7.05    1.20
  -9  13  -5   12.25    1.51
   9  13   5   14.25    1.75
   9 -13  -5   14.76    1.65
  -9  13   5   14.49    1.66
  -9  13   5   12.96    1.58
   9 -13   5   13.87    1.56
   9  14   5   -0.13    0.74
  -9  14  -5    0.54    0.77
   9 -14  -5    0.44    0.76
  -9  14   5   -0.29    0.62
   9 -14   5    1.16    0.71
  -9  14   5   -0.28    0.70
   9  15   5    2.41    1.09
  -9  15  -5    1.68    0.83
   9 -15  -5    2.04    0.96
   9 -15   5    3.80    0.99
  -9  15   5    2.27    1.00
   9 -16  -5    1.36    0.92
  -9  16  -5    0.19    0.62
   9  16   5    0.14    0.90
  -9  16   5   -0.97    0.69
   9 -16   5    1.71    0.90
   9  17   5    5.81    1.37
   9 -17  -5   11.33    1.65
 -10   0   5   -0.20    0.39
 -10   0  -5    0.26    0.51
 -10  -1   5    2.03    0.51
 -10   1  -5    2.13    0.64
 -10   1   5    1.41    0.55
 -10  -1  -5    1.93    0.61
 -10   2  -5   87.76    3.57
 -10  -2   5   81.36    3.22
 -10  -2  -5   87.56    3.53
 -10   2   5   88.19    3.45
 -10   3  -5   34.49    1.90
 -10  -3   5   32.54    1.61
  10  -3  -5   34.21    1.81
 -10  -3  -5   32.56    1.85
 -10   3   5   33.22    1.87
 -10  -4   5   12.30    0.92
  10  -4  -5   13.89    1.30
 -10   4  -5   10.87    1.19
 -10  -4  -5   11.02    1.18
 -10   4   5   11.64    1.20
 -10  -5   5    1.12    0.43
 -10   5  -5    3.50    0.79
  10  -5  -5    3.00    0.70
 -10  -5  -5    2.28    0.64
 -10   5   5    2.47    0.70
  10  -6  -5   40.38    2.19
 -10   6  -5   39.28    2.16
 -10  -6   5   39.75    1.72
 -10  -6  -5   39.19    2.05
 -10   6   5   37.86    2.14
  10  -7  -5    9.60    1.19
 -10   7  -5    9.00    1.18
 -10  -7  -5    8.75    1.07
 -10   7   5    9.37    1.22
  10  -8  -5   -0.07    0.57
 -10   8  -5    1.14    0.65
 -10  -8  -5    1.19    0.57
 -10   8   5    1.24    0.66
  10  -9  -5    1.25    0.65
 -10   9  -5    1.06    0.70
 -10  -9  -5    0.04    0.49
 -10   9   5    0.60    0.61
 -10   9   5    0.92    0.67
 -10  10  -5   32.59    2.12
  10 -10  -5   33.96    2.19
 -10  10   5   32.22    2.15
 -10  10   5   34.59    2.18
 -10 -10  -5   36.44    1.98
  10 -11  -5   46.61    2.60
 -10  11  -5   42.80    2.51
 -10 -11  -5   44.28    2.35
 -10  11   5   45.36    2.63
 -10  11   5   46.07    2.61
  10 -12  -5   36.08    2.37
 -10  12  -5   40.21    2.41
  10 -12   5   38.19    2.31
 -10  12   5   37.29    2.42
 -10 -12  -5   40.64    2.24
 -10  12   5   39.62    2.46
  10 -13  -5    1.84    0.88
  10  13   5    2.93    1.10
 -10  13  -5    3.37    0.98
 -10  13   5    2.11    0.89
  10 -13   5    1.04    0.76
 -10  13   5    1.91    0.82
  10 -14  -5   15.88    1.82
 -10  14  -5   14.47    1.69
  10  14   5    7.12    1.44
 -10  14   5   13.86    1.74
  10 -14   5   12.73    1.57
 -10  14   5   11.75    1.65
  10  15   5    1.95    1.10
 -10  15  -5    3.54    1.08
  10 -15  -5    2.43    1.07
 -10  15   5    3.17    1.11
 -10  15   5    2.87    1.02
  10 -15   5    3.03    1.01
 -10  16  -5    1.13    0.93
  10  16   5    0.06    0.96
  10 -16  -5    2.21    1.04
  10 -16   5    2.41    0.98
  10 -17  -5    0.23    0.91
  10  17   5   -0.89    0.92
 -11   0  -5    0.09    0.51
 -11   0   5   -0.10    0.42
 -11   1  -5    9.50    1.15
 -11  -1   5    9.76    1.02
 -11   1   5    7.18    0.97
 -11  -1  -5    8.85    1.07
 -11   2  -5   -0.02    0.45
 -11  -2   5    0.18    0.47
 -11   2   5    0.34    0.50
 -11  -2  -5    0.28    0.54
 -11  -3   5   10.44    0.99
 -11   3  -5    8.61    1.10
 -11   3   5    8.60    1.06
 -11  -3  -5    8.68    1.10
  11  -4  -5    5.42    0.91
 -11  -4   5    3.91    0.65
 -11   4  -5    3.33    0.80
 -11  -4  -5    2.82    0.70
 -11   4   5    4.31    0.81
 -11   5  -5   13.24    1.41
 -11  -5   5   14.02    1.02
  11  -5  -5   13.67    1.38
 -11   5   5   14.82    1.47
 -11  -5  -5   14.07    1.35
 -11   6  -5   13.27    1.42
  11  -6  -5   12.98    1.39
 -11  -6   5   13.56    1.00
 -11   6   5   12.72    1.38
 -11  -6  -5   11.27    1.24
  11  -7  -5    7.78    1.14
 -11   7  -5    7.31    1.14
 -11   7   5    8.08    1.16
 -11  -7  -5    8.52    1.08
  11  -8  -5    3.87    0.89
 -11   8  -5    4.44    1.02
 -11   8   5    4.74    1.00
 -11  -8  -5    4.79    0.85
  11  -9  -5    2.24    0.81
 -11   9  -5    3.97    0.96
 -11  -9  -5    2.21    0.72
 -11   9   5    2.24    0.80
 -11  10  -5   34.81    2.14
  11 -10  -5   28.32    2.00
 -11 -10  -5   29.10    1.90
 -11  10   5   27.44    2.08
 -11  11  -5    8.71    1.35
  11 -11  -5    7.84    1.29
 -11  11   5    8.95    1.38
 -11 -11  -5    8.87    1.18
 -11  12  -5    0.09    0.79
  11 -12  -5    0.31    0.74
  11 -12   5    0.16    0.66
 -11  12   5   -0.33    0.60
  11 -13  -5    1.12    0.77
 -11  13  -5    0.75    0.81
 -11  13   5    0.86    0.83
  11 -13   5    0.39    0.70
  11  14   5    7.50    1.49
 -11  14  -5    9.48    1.52
  11 -14  -5    7.80    1.43
  11 -14   5    8.46    1.38
 -11  14   5    7.55    1.32
  11 -15  -5    2.52    1.01
 -11  15  -5    1.53    1.05
  11  15   5    2.41    1.15
  11 -15   5    3.42    1.03
 -11  15   5    2.56    1.04
 -11  16  -5   -0.26    0.78
  11 -16  -5   -1.04    0.81
  11  16   5   -0.65    0.89
  11 -16   5    0.07    0.84
 -12   0  -5    0.08    0.57
 -12   0   5    0.31    0.48
 -12   1  -5   56.40    2.85
 -12  -1   5   59.34    2.68
 -12   1   5   61.49    2.78
 -12  -1  -5   60.94    2.86
 -12  -2   5    0.24    0.48
 -12   2  -5    1.27    0.62
 -12   2   5    0.13    0.55
 -12  -2  -5    0.15    0.56
 -12   3  -5   32.90    1.99
 -12  -3   5   31.26    1.73
 -12  -3  -5   31.98    1.90
 -12   3   5   29.17    1.84
 -12  -4   5    1.70    0.56
 -12   4  -5    1.97    0.77
  12  -4  -5    1.57    0.69
 -12  -4  -5    2.33    0.68
 -12   4   5    1.97    0.68
  12  -5  -5   30.99    1.95
 -12  -5   5   29.26    1.62
 -12   5  -5   32.36    2.02
 -12   5   5   28.22    1.87
 -12  -5  -5   29.68    1.86
 -12  -6   5   -0.23    0.40
  12  -6  -5    0.68    0.62
 -12   6  -5    0.02    0.64
 -12  -6  -5   -1.17    0.41
 -12   6   5    0.21    0.59
  12  -7  -5   69.83    3.36
 -12   7  -5   71.68    3.44
 -12  -7  -5   72.33    3.23
 -12   7   5   76.64    3.51
 -12   8  -5    1.23    0.74
  12  -8  -5    3.10    0.90
 -12   8   5    1.26    0.77
 -12  -8  -5    2.83    0.78
  12  -9  -5    7.76    1.24
 -12   9  -5    7.03    1.20
 -12   9   5    6.83    1.20
 -12  -9  -5    6.47    1.07
  12 -10  -5    2.40    0.85
 -12  10  -5    1.60    0.89
 -12 -10  -5    1.84    0.75
 -12  10   5    2.90    0.95
  12 -11  -5    3.68    0.99
 -12  11  -5    1.93    0.93
 -12  11   5    2.77    0.97
 -12 -11  -5    1.39    0.71
  12 -12  -5    5.25    1.22
 -12  12  -5    6.67    1.31
 -12  12   5    3.41    1.04
  12 -12   5    7.18    1.26
  12 -13  -5    6.08    1.23
 -12  13  -5    6.80    1.33
  12 -13   5    4.18    1.12
 -12  13   5    5.92    1.24
  12  14   5    1.78    1.06
  12 -14  -5    2.18    1.00
 -12  14  -5   -0.87    0.80
  12 -14   5    0.67    0.75
 -12  14   5    1.18    0.96
  12  15   5   13.92    1.96
  12 -15  -5   24.04    2.37
 -12  15  -5   18.52    2.11
  12 -15   5   17.98    2.03
 -12  15   5   16.20    1.95
  12 -16  -5    0.45    0.88
 -12  16  -5    1.85    1.07
  12 -16   5    1.29    1.00
 -12  16   5    0.96    1.05
 -13   0  -5   -0.10    0.53
 -13   0   5    0.37    0.55
 -13  -1   5    0.64    0.55
 -13   1  -5    0.48    0.58
 -13   1   5    0.21    0.56
 -13  -1  -5   -0.73    0.53
 -13  -2   5    1.74    0.60
 -13   2  -5    1.59    0.73
 -13  -2  -5    1.07    0.63
 -13   2   5    1.26    0.65
 -13  -3   5   -0.58    0.45
 -13   3  -5    0.32    0.57
 -13   3   5   -0.33    0.50
 -13  -3  -5   -0.22    0.50
 -13  -4   5    7.41    0.96
 -13   4  -5    4.72    0.97
  13  -4  -5    8.61    1.18
 -13  -4  -5    6.72    1.08
 -13   4   5    5.81    1.09
 -13   5  -5    0.30    0.61
  13  -5  -5   -0.41    0.52
 -13  -5   5   -0.27    0.47
 -13   5   5    0.99    0.69
 -13  -5  -5   -0.24    0.50
 -13   6  -5    2.52    0.87
  13  -6  -5    1.95    0.77
 -13  -6  -5    2.30    0.73
 -13   6   5    1.87    0.76
 -13   7  -5    1.49    0.79
  13  -7  -5    1.57    0.81
 -13   7   5    0.64    0.70
 -13  -7  -5    0.47    0.65
 -13   8  -5    6.51    1.22
  13  -8  -5    6.71    1.16
 -13  -8  -5    5.35    1.00
 -13   8   5    6.76    1.23
 -13   9  -5    4.00    1.08
  13  -9  -5    3.73    1.01
 -13  -9  -5    2.43    0.81
 -13   9   5    3.56    1.02
 -13  10  -5    0.66    0.80
  13 -10  -5   -0.05    0.69
 -13 -10  -5    0.71    0.71
 -13  10   5    0.79    0.79
 -13  11  -5    2.56    0.99
  13 -11  -5    6.03    1.25
 -13  11   5    5.33    1.15
 -13  12  -5    0.43    0.78
  13 -12  -5    0.59    0.83
 -13  12   5    1.87    0.93
  13 -13  -5    1.70    0.88
 -13  13  -5    0.76    0.93
 -13  13   5    1.99    0.99
  13 -13   5    0.23    0.71
 -13  14  -5   -0.57    0.88
  13 -14  -5   -0.55    0.79
 -13  14   5    0.56    0.83
  13 -14   5    0.48    0.74
  13 -15  -5   -0.10    0.93
  13  15   5   -0.82    0.90
 -13  15  -5    0.03    0.95
  13 -15   5   -0.91    0.73
 -13  15   5   -0.64    0.76
 -14   0   5    0.91    0.63
 -14   0  -5   -0.44    0.53
 -14  -1   5    0.60    0.57
 -14   1  -5    1.05    0.73
 -14  -1  -5    0.47    0.61
 -14   1   5    0.38    0.54
 -14  -2   5   43.11    2.24
 -14   2  -5   45.51    2.58
 -14  -2  -5   42.25    2.44
 -14   2   5   42.20    2.40
 -14  -3   5    4.71    0.90
 -14   3  -5    5.34    1.05
 -14  -3  -5    7.84    1.19
 -14   3   5    5.65    1.03
  14  -4  -5   13.58    1.50
 -14   4  -5   10.90    1.43
 -14  -4   5    9.82    1.16
 -14   4   5   10.88    1.37
 -14  -4  -5   12.91    1.45
 -14   5  -5   -0.32    0.66
  14  -5  -5    0.44    0.59
 -14  -5   5    0.47    0.61
 -14   5   5   -0.13    0.63
 -14  -5  -5    0.34    0.62
 -14   6  -5    0.19    0.68
  14  -6  -5    0.04    0.63
 -14   6   5    0.58    0.75
 -14  -6  -5    0.10    0.61
  14  -7  -5    0.28    0.62
 -14   7  -5   -0.34    0.65
 -14   7   5    0.01    0.67
 -14  -7  -5    0.61    0.68
  14  -8  -5    1.21    0.81
 -14   8  -5    1.62    0.85
 -14  -8  -5    1.14    0.75
 -14   8   5    0.23    0.76
 -14   9  -5    8.27    1.38
  14  -9  -5    8.69    1.37
 -14   9   5    7.55    1.32
 -14  -9  -5    7.57    1.18
  14 -10  -5   64.65    3.37
 -14  10  -5   63.08    3.40
 -14 -10  -5   62.48    3.07
 -14  10   5   57.28    3.33
  14 -11  -5    1.15    0.87
 -14  11  -5    3.01    1.00
 -14  11   5    0.91    0.88
  14 -12  -5   33.55    2.48
 -14  12  -5   30.94    2.44
 -14  12   5   36.14    2.53
 -14  13  -5    0.42    0.94
  14 -13  -5    1.01    0.90
  14 -13   5    2.01    0.94
 -14  13   5    0.23    0.80
  14 -14  -5   -0.79    0.71
 -14  14  -5   -0.60    0.95
 -14  14   5   -0.99    0.82
  14 -14   5   -0.36    0.83
 -15   0  -5    0.26    0.71
 -15   0   5   -0.36    0.59
 -15  -1   5    4.56    0.94
 -15   1  -5    2.22    0.84
 -15   1   5    1.71    0.79
 -15  -1  -5    3.01    0.95
 -15   2  -5    0.33    0.65
 -15  -2   5    1.88    0.72
 -15  -2  -5    2.20    0.87
 -15   2   5    2.42    0.78
 -15   3  -5   13.54    1.58
 -15  -3   5   13.20    1.36
 -15  -3  -5   11.45    1.42
 -15   3   5   12.45    1.52
  15  -4  -5    0.98    0.76
 -15   4  -5   -0.44    0.72
 -15  -4   5    0.08    0.61
 -15   4   5    0.60    0.70
 -15  -4  -5   -0.02    0.56
  15  -5  -5    0.38    0.69
 -15   5  -5   -0.64    0.65
 -15  -5  -5    0.72    0.69
 -15   5   5    0.65    0.71
 -15   6  -5   -1.15    0.58
  15  -6  -5    0.09    0.68
 -15  -6  -5    0.81    0.71
 -15   6   5   -0.53    0.66
  15  -7  -5   17.71    1.93
 -15   7  -5   19.90    2.02
 -15  -7  -5   18.88    1.82
 -15   7   5   19.65    1.96
 -15   8  -5    3.83    1.09
  15  -8  -5    4.82    1.11
 -15   8   5    2.45    0.93
 -15  -8  -5    4.00    1.01
 -15   9  -5    4.05    1.13
  15  -9  -5    4.29    1.15
 -15  -9  -5    3.01    0.93
 -15   9   5    1.37    0.96
 -15  10  -5    2.34    0.98
  15 -10  -5    0.32    0.83
 -15  10   5   -0.02    0.74
  15 -11  -5   15.72    1.94
 -15  11  -5   19.93    2.14
 -15  11   5   17.37    2.06
 -15  12  -5   -0.53    0.81
  15 -12  -5   -0.32    0.83
 -15  12   5    0.80    0.92
  15 -13  -5    0.94    0.96
 -15  13  -5   -0.06    1.02
  15 -13   5   -0.53    0.82
 -15  13   5   -0.07    0.82
 -16   0   5   -0.71    0.62
 -16   0  -5   -1.01    0.64
 -16   1  -5    8.45    1.39
 -16  -1   5    7.88    1.23
 -16  -1  -5   10.40    1.44
 -16   1   5    8.25    1.30
 -16  -2   5    1.22    0.72
 -16   2  -5    1.37    0.90
 -16  -2  -5    1.68    0.89
 -16   2   5    1.09    0.76
 -16   3  -5   20.14    1.98
 -16  -3   5   21.61    1.70
 -16   3   5   26.21    1.91
 -16  -3  -5   18.43    1.87
  16  -4  -5    2.96    0.99
 -16   4  -5    4.26    1.08
 -16  -4   5    3.28    0.84
 -16  -4  -5    2.96    0.97
 -16   4   5    3.74    1.07
  16  -5  -5   14.88    1.74
 -16   5  -5   14.83    1.75
 -16  -5  -5   16.73    1.76
 -16   5   5   14.42    1.70
  16  -6  -5   19.37    1.98
 -16   6  -5   18.29    1.98
 -16   6   5   13.88    1.77
 -16  -6  -5   17.36    1.79
  16  -7  -5   13.04    1.74
 -16   7  -5   12.63    1.68
 -16  -7  -5   11.96    1.55
 -16   7   5   11.74    1.58
  16  -8  -5   27.43    2.14
 -16   8  -5   24.36    2.35
 -16  -8  -5   25.25    1.97
 -16   8   5   20.79    2.17
 -16   9  -5    0.05    0.88
  16  -9  -5    1.11    0.90
 -16   9   5    0.48    0.82
 -16  10  -5    2.00    1.06
  16 -10  -5    1.85    0.98
 -16  10   5    0.39    0.85
 -16  11  -5    7.71    1.46
  16 -11  -5    6.96    1.43
 -16  11   5    8.48    1.56
  16 -12  -5    7.30    1.49
 -16  12  -5    4.12    1.33
  16 -12   5    2.99    1.14
 -16  12   5    3.97    1.23
 -17   0  -5   -0.54    0.74
 -17   0   5   -0.21    0.69
 -17   1  -5   18.42    1.98
 -17  -1   5   18.86    1.81
 -17  -1  -5   16.22    1.88
 -17   1   5   19.62    1.91
 -17   2  -5    0.05    0.81
 -17  -2   5   -0.58    0.58
 -17   2   5   -0.50    0.69
 -17  -2  -5   -1.35    0.65
 -17  -3   5    7.39    1.19
 -17   3  -5    5.49    1.23
 -17  -3  -5    7.58    1.34
 -17   3   5    6.27    1.25
 -17   4  -5    1.13    0.92
  17  -4  -5   -0.67    0.72
 -17  -4  -5    0.20    0.76
 -17   4   5   -0.80    0.62
 -17   5  -5   15.39    1.89
  17  -5  -5   13.33    1.78
 -17  -5  -5   15.31    1.79
 -17   5   5   19.33    2.04
 -17   6  -5    2.59    1.01
  17  -6  -5    2.01    0.98
 -17   6   5    1.78    0.94
 -17  -6  -5    1.40    0.88
 -17   7  -5   -0.71    0.77
  17  -7  -5    0.65    0.91
 -17  -7  -5    1.04    0.88
 -17   7   5    0.52    0.82
 -17   8  -5    1.06    0.97
  17  -8  -5   -0.98    0.78
 -17  -8  -5   -0.59    0.72
 -17   8   5    0.70    0.87
  17  -9  -5    8.33    1.54
 -17   9  -5   13.19    1.84
 -17   9   5   10.25    1.66
 -17  10  -5    7.63    1.61
  17 -10  -5   11.06    1.81
 -17  10   5    9.90    1.62
 -17  11  -5    1.35    1.00
  17 -11  -5    1.11    1.03
 -17  11   5    2.65    1.06
 -18   0  -5   -0.37    0.73
 -18   0   5   -0.39    0.68
 -18  -1   5    0.68    0.79
 -18   1  -5    0.34    0.74
 -18   1   5    0.47    0.78
 -18  -1  -5   -0.31    0.79
 -18  -2   5    4.05    1.05
 -18   2  -5    2.78    1.03
 -18   2   5    4.48    1.15
 -18  -2  -5    4.99    1.24
 -18   3  -5   40.58    2.63
  18  -3  -5   31.90    2.36
 -18  -3  -5   33.67    2.46
 -18   3   5   31.95    2.33
  18  -4  -5   -0.86    0.78
 -18   4  -5    0.00    0.86
 -18   4   5    0.37    0.77
 -18  -4  -5    1.31    0.94
  18  -5  -5   -0.52    0.85
 -18   5  -5   -1.06    0.79
 -18  -5  -5    0.17    0.88
 -18   5   5    0.48    0.83
 -18   6  -5   14.71    1.91
  18  -6  -5   17.71    2.05
 -18  -6  -5   23.26    2.17
 -18   6   5   16.41    1.98
 -18   7  -5   -0.09    0.97
  18  -7  -5   -0.26    0.80
 -18   7   5    0.14    0.91
 -18  -7  -5   -0.40    0.81
 -18   8  -5    3.78    1.32
  18  -8  -5    6.48    1.50
 -18   8   5    8.25    1.51
 -18   9  -5    2.04    1.18
  18  -9  -5    3.21    1.23
 -18   9   5    3.05    1.25
  18 -10  -5    4.03    1.37
 -18  10  -5    1.17    1.04
 -18  10   5    1.87    1.09
 -19   0  -5   -0.37    0.88
 -19   0   5   -0.36    0.81
 -19  -1   5    6.23    1.28
 -19   1  -5    5.39    1.41
 -19   1   5    6.34    1.29
 -19  -1  -5    5.53    1.34
 -19  -2   5    1.36    0.90
 -19   2  -5    0.43    0.86
 -19  -2  -5   -0.53    0.82
 -19   2   5    0.61    0.92
 -19   3  -5    8.47    1.56
  19  -3  -5    8.67    1.53
 -19   3   5   11.44    1.70
 -19  -3  -5   10.18    1.57
 -19   4  -5    4.89    1.31
  19  -4  -5    6.44    1.41
 -19   4   5    5.18    1.26
 -19  -4  -5    4.41    1.28
  19  -5  -5    7.66    1.56
 -19   5  -5    4.88    1.34
 -19   5   5    5.22    1.29
 -19  -5  -5    5.78    1.33
  19  -6  -5    1.48    1.09
 -19   6  -5    1.56    1.10
 -19   6   5    0.23    0.91
 -19  -6  -5    1.34    1.02
 -19   7  -5    9.62    1.70
  19  -7  -5   13.01    1.92
 -19   7   5    9.42    1.71
  19  -8  -5    3.55    1.30
 -19   8  -5    1.78    1.18
 -19   8   5    2.22    1.14
 -20   0   5   -0.12    0.89
 -20   0  -5    0.06    0.96
 -20  -1   5    4.25    1.21
 -20   1  -5    3.87    1.30
 -20   1   5    7.03    1.41
 -20  -1  -5    8.62    1.57
  20  -2  -5   13.32    1.81
 -20   2  -5    6.12    1.50
 -20   2   5   10.11    1.68
 -20  -2  -5   10.47    1.70
  20  -3  -5    3.76    1.25
 -20   3  -5    4.58    1.29
 -20  -3  -5    3.65    1.31
 -20   3   5    4.71    1.29
  20  -4  -5   -0.39    0.90
 -20   4  -5   -0.23    0.82
 -20   4   5   -0.53    0.91
 -20  -4  -5    0.92    0.98
  20  -5  -5    2.51    1.20
 -20   5  -5    2.53    1.22
 -20   5   5    1.70    1.15
 -20  -5  -5    1.04    1.06
 -20   6  -5   13.44    1.94
 -20  -6  -5   17.94    2.08
 -20   6   5   16.91    2.15
 -21   0  -5   -0.84    0.96
 -21   0   5   -1.37    0.85
 -21   1  -5    3.13    1.32
 -21   1   5    4.84    1.34
   0   0   6   59.25    2.07
   0  -1  -6    0.19    0.33
   0   1   6    0.03    0.26
   0   1  -6    0.27    0.28
   0  -2  -6   17.23    1.00
   0   2  -6   17.07    0.81
   0   2   6   16.47    0.96
   0   3   6    0.26    0.31
   0   3  -6   -0.15    0.20
   0  -3  -6   -0.28    0.30
   0  -3   6   -0.09    0.10
   0  -4  -6    0.65    0.37
   0  -4   6    0.22    0.14
   0   4   6    0.83    0.40
   0   4  -6    0.30    0.22
   0  -5  -6    0.36    0.36
   0   5   6   -0.02    0.31
   0  -5   6   -0.12    0.16
   0   5  -6    0.20    0.20
   0   6   6   36.73    1.80
   0   6  -6   37.71    1.39
   0  -6   6   36.25    1.37
   0  -6  -6   39.58    1.82
   0   6  -6   37.02    1.33
   0  -7   6    0.19    0.22
   0  -7  -6    0.23    0.37
   0   7   6    0.27    0.40
   0  -7   6   -0.51    0.21
   0   7  -6   -0.03    0.21
   0   7  -6    0.10    0.21
   0   8  -6    5.77    0.52
   0  -8   6    6.65    0.63
   0  -8  -6    6.69    0.86
   0   8  -6    6.55    0.57
   0   8   6    5.86    0.84
   0  -8   6    5.35    0.50
   0   9   6   -0.23    0.38
   0  -9  -6   -0.30    0.36
   0   9  -6   -0.12    0.25
   0  -9   6    0.28    0.27
   0   9  -6    0.52    0.32
   0 -10   6   13.47    0.88
   0  10  -6   15.52    0.92
   0  10   6   15.88    1.47
   0  10  -6   15.49    0.93
   0 -10  -6   13.83    1.32
   0  11  -6    0.07    0.33
   0  11   6   -0.18    0.49
   0 -11  -6   -0.41    0.47
   0 -11   6    0.27    0.34
   0 -12  -6    0.32    0.65
   0  12  -6   -0.14    0.41
   0  12   6    1.38    0.69
   0 -13  -6   -0.59    0.55
   0  13  -6   -0.27    0.41
   0  13   6   -0.58    0.47
   0 -14  -6   13.26    1.55
   0  14   6    9.15    1.32
   0  15   6   -0.20    0.67
   0 -15  -6   -0.94    0.68
   0 -16  -6    7.43    1.35
   0  16   6    3.78    0.99
   0 -17  -6    0.08    0.90
   0  17   6    0.37    0.74
   0  18   6    0.43    0.90
   1   0  -6   28.54    1.20
  -1   0   6   25.99    1.04
  -1   0  -6   26.93    1.21
   1   0  -6   25.13    1.05
  -1  -1   6  265.67    7.79
   1  -1  -6  267.16    8.31
  -1   1  -6  264.15    8.26
   1  -1  -6  258.98    7.96
  -1  -1  -6  251.54    8.35
   1   1  -6  267.93    8.23
  -1   1   6  274.00    8.00
   1  -2  -6  165.18    5.18
  -1  -2   6  165.70    4.82
  -1   2  -6  171.36    5.26
   1  -2  -6  162.89    5.38
  -1  -2  -6  159.00    5.46
  -1   2   6  168.38    5.22
   1   2  -6  161.75    5.16
   1   3   6   46.05    1.94
   1  -3  -6   44.87    1.91
  -1   3  -6   46.79    1.73
  -1   3   6   50.00    1.91
   1   3  -6   48.13    1.61
  -1  -3  -6   48.09    2.05
   1   4   6  142.14    4.90
  -1   4  -6  147.91    4.70
   1  -4   6  143.06    4.44
  -1   4   6  154.36    4.90
   1   4  -6  145.61    4.53
  -1  -4  -6  151.17    5.06
   1  -5  -6   48.15    2.04
  -1   5  -6   48.38    1.77
   1   5   6   46.82    2.09
  -1   5   6   50.95    2.08
  -1  -5  -6   46.32    2.11
   1  -5   6   48.31    1.65
   1   5  -6   47.46    1.58
   1   5  -6   48.48    1.52
  -1  -6   6   33.04    1.15
  -1   6  -6   33.47    1.33
   1  -6  -6   31.07    1.60
   1   6   6   30.91    1.67
  -1   6   6   32.96    1.64
   1   6  -6   33.16    1.16
   1  -6   6   34.08    1.28
  -1  -6  -6   33.27    1.70
   1   6  -6   30.86    1.14
  -1   7  -6   31.81    1.29
  -1   7  -6   32.73    1.34
   1  -7  -6   32.46    1.65
  -1  -7   6   30.33    1.16
   1   7   6   32.88    1.73
  -1   7   6   30.61    1.66
   1   7  -6   31.50    1.16
   1  -7   6   31.58    1.31
  -1  -7  -6   30.84    1.68
   1   7  -6   31.71    1.20
  -1   8  -6   31.92    1.34
  -1  -8   6   31.72    1.22
  -1   8  -6   31.24    1.37
   1  -8  -6   34.50    1.74
   1   8   6   32.78    1.80
  -1   8   6   31.36    1.73
   1   8  -6   31.89    1.27
   1   8  -6   31.20    1.22
  -1  -8  -6   27.00    1.64
   1  -8   6   31.29    1.35
  -1  -9   6   49.88    1.85
  -1   9  -6   51.09    1.96
   1  -9  -6   52.57    2.39
   1   9   6   53.62    2.49
  -1   9  -6   50.96    2.00
  -1  -9  -6   55.47    2.49
   1   9  -6   46.98    1.87
  -1   9   6   49.78    2.41
   1  -9   6   50.48    1.98
   1 -10  -6  106.00    4.28
   1  10   6  115.75    4.40
  -1  10  -6  112.42    3.88
  -1  10  -6  112.25    3.82
  -1 -10   6  112.22    3.75
   1 -10   6  109.47    3.86
   1  10  -6  110.63    3.74
  -1 -10  -6  116.56    4.41
  -1  10   6  113.08    4.35
  -1  11  -6    0.07    0.35
  -1  11  -6   -0.14    0.35
   1 -11  -6   -0.47    0.45
   1  11   6    0.68    0.55
  -1 -11  -6    0.75    0.58
   1 -11   6    0.08    0.33
   1  11  -6   -0.09    0.33
  -1  11   6    0.36    0.48
  -1  12  -6  100.44    3.61
   1 -12  -6   95.51    4.06
  -1  12  -6   97.51    3.62
   1  12   6   93.98    4.08
  -1 -12  -6  101.92    4.17
  -1  12   6  104.14    4.18
   1  12  -6   99.06    3.54
   1 -12   6  100.75    3.63
   1  13   6   30.91    2.03
  -1  13  -6   30.68    1.62
   1 -13  -6   30.29    1.96
   1  13  -6   29.36    1.56
  -1 -13  -6   29.12    2.01
  -1  13   6   32.42    2.05
   1  14   6    6.49    1.18
   1 -14  -6    6.11    1.11
  -1 -14  -6    7.02    1.22
  -1  14   6    7.28    1.16
   1 -15  -6   12.45    1.56
   1  15   6   13.00    1.61
  -1 -15  -6   12.92    1.62
  -1  15   6   17.04    1.81
   1 -16  -6    1.55    0.96
   1  16   6    1.55    0.89
  -1 -16  -6    0.93    0.89
  -1  16   6    3.33    1.00
   1 -17  -6    0.27    0.82
   1  17   6   -0.17    0.71
  -1 -17  -6    1.65    1.01
  -1  17   6    0.34    0.70
   1  18   6   40.44    2.71
  -1  18   6   45.28    2.86
   1  19   6    9.13    1.54
  -2   0  -6    1.25    0.37
  -2   0   6    0.92    0.23
   2   0  -6    0.85    0.23
   2   0  -6    0.94    0.29
   2  -1  -6   80.33    2.65
  -2  -1   6   81.04    2.51
  -2   1  -6   64.32    2.73
   2   1  -6   87.35    2.70
  -2  -1  -6   81.42    2.91
  -2   1   6   87.25    2.70
   2   1  -6   81.36    2.51
  -2   2  -6    9.08    0.65
   2  -2  -6    9.62    0.72
   2  -2  -6   10.19    0.69
  -2   2   6    9.05    0.70
   2   2  -6   11.80    0.60
   2   2  -6    9.93    0.43
  -2  -2  -6    8.92    0.82
  -2   3  -6    2.47    0.40
   2  -3  -6    2.32    0.43
   2   3  -6    3.14    0.28
  -2   3   6    2.72    0.47
  -2  -3  -6    2.87    0.53
   2  -4  -6    3.05    0.53
  -2   4  -6    3.63    0.44
   2  -4   6    4.27    0.39
  -2   4   6    3.51    0.56
  -2  -4  -6    2.60    0.56
   2   5   6    1.55    0.50
  -2   5  -6    1.24    0.35
   2  -5  -6    1.26    0.42
  -2  -5  -6    0.93    0.51
   2   5  -6    1.23    0.18
   2  -5   6    1.69    0.30
  -2   5   6    1.24    0.43
   2   6   6   -0.13    0.36
  -2   6  -6    0.11    0.27
   2  -6  -6    0.24    0.35
   2  -6   6    0.01    0.21
   2   6  -6    0.15    0.17
  -2  -6  -6   -0.74    0.34
  -2   6   6    0.09    0.34
   2  -7  -6   29.54    1.61
   2   7   6   29.37    1.68
  -2   7  -6   28.96    1.37
  -2  -7  -6   30.91    1.70
   2   7  -6   30.71    1.16
  -2   7   6   34.05    1.69
  -2   8  -6   10.51    0.73
   2  -8  -6   12.48    1.13
  -2   8  -6   10.56    0.79
   2   8   6    9.58    1.10
   2   8  -6   10.70    0.65
  -2  -8  -6    9.71    1.10
  -2   8   6   10.24    1.08
  -2   9  -6   19.36    1.10
   2  -9  -6   17.02    1.31
  -2   9  -6   18.66    1.03
  -2  -9   6   16.64    0.83
   2   9   6   18.30    1.39
   2  -9   6   17.18    1.02
  -2  -9  -6   18.80    1.42
  -2   9   6   21.90    1.45
   2   9  -6   17.86    0.92
   2  10   6    4.01    0.87
  -2  10  -6    2.22    0.50
   2 -10  -6    2.14    0.63
  -2  10  -6    1.69    0.49
  -2 -10   6    2.05    0.39
   2  10  -6    2.02    0.44
   2 -10   6    2.55    0.50
  -2  10   6    1.97    0.68
  -2 -10  -6    2.49    0.74
  -2  11  -6    2.54    0.55
  -2  11  -6    1.31    0.47
   2  11   6    2.67    0.77
   2 -11  -6    1.55    0.61
   2  11  -6    1.78    0.46
  -2 -11  -6    2.32    0.74
  -2  11   6    2.31    0.68
   2 -11   6    2.10    0.49
  -2  12  -6   -0.03    0.41
   2 -12  -6    0.91    0.63
   2  12   6    0.33    0.61
  -2  12  -6    0.08    0.42
   2  12  -6    0.53    0.43
  -2  12   6   -0.01    0.53
   2 -12   6    0.35    0.43
  -2 -12  -6    0.34    0.66
   2 -13  -6   13.42    1.48
  -2  13  -6   13.80    1.09
  -2  13  -6   11.00    1.10
   2  13   6   14.27    1.56
  -2  13   6   13.13    1.50
  -2 -13  -6   15.37    1.62
  -2  14  -6    0.12    0.46
   2  14   6   -0.19    0.58
   2 -14  -6    0.86    0.69
  -2 -14  -6   -0.32    0.74
  -2  14   6    0.91    0.66
   2 -15  -6    0.85    0.78
   2  15   6    1.38    0.78
  -2  15   6   -0.55    0.64
  -2 -15  -6   -0.18    0.82
   2 -16  -6    0.93    0.82
   2  16   6    0.25    0.78
  -2  16   6   -0.22    0.70
  -2 -16  -6    2.28    1.06
   2 -17  -6    1.44    0.90
   2  17   6    0.29    0.80
  -2  17   6   -0.19    0.71
   2  18   6    0.79    0.81
   2 -18  -6    0.25    0.95
  -2  18   6    0.18    0.82
   2  19   6   -0.06    0.87
  -3   0   6   57.15    1.95
  -3   0  -6   58.10    2.22
   3   0  -6   56.22    1.95
   3   0  -6   57.22    2.06
  -3   1  -6   18.15    1.01
  -3  -1   6   17.92    0.78
   3  -1  -6   17.34    0.87
   3   1  -6   19.77    0.87
  -3  -1  -6   17.06    1.01
  -3   1   6   18.08    0.89
   3   1  -6   18.82    0.78
  -3   2  -6   70.57    2.59
   3  -2  -6   68.51    2.61
   3   2  -6   71.09    2.37
   3   2  -6   69.85    2.25
  -3   2   6   83.36    2.58
  -3  -2  -6   69.43    2.70
   3  -3  -6  112.64    3.89
  -3  -3  -6  111.62    3.97
  -3   3   6  111.99    3.76
   3   3  -6  112.78    3.37
   3   3  -6  110.40    3.49
  -3   4  -6   38.85    1.61
   3  -4  -6   37.01    1.70
  -3  -4  -6   40.36    1.82
  -3   4   6   37.38    1.68
   3  -5  -6   38.27    1.80
  -3   5  -6   38.89    1.65
  -3   5   6   42.51    1.83
  -3  -5  -6   38.56    1.90
   3  -6  -6  205.61    6.83
  -3   6  -6  206.45    6.60
   3   6  -6  204.03    6.11
  -3   6   6  206.42    6.68
  -3  -6  -6  192.71    6.87
  -3   7  -6    0.26    0.34
   3  -7  -6   -0.03    0.35
   3   7   6   -0.50    0.37
  -3  -7  -6    0.40    0.46
  -3   7   6   -0.19    0.32
   3   7  -6    0.19    0.22
   3  -8  -6   86.36    3.45
   3   8   6   93.58    3.60
  -3   8  -6   87.01    3.20
  -3  -8  -6   87.34    3.58
   3   8  -6   85.53    2.89
   3   9   6   74.32    3.19
  -3   9  -6   72.21    2.79
   3  -9  -6   72.34    3.07
   3   9  -6   73.69    2.54
  -3  -9  -6   69.26    3.13
   3 -10  -6   21.68    1.51
   3  10   6   22.37    1.63
  -3  10  -6   22.73    1.31
  -3  10  -6   19.37    1.20
   3  10  -6   20.55    1.09
  -3  10   6   21.51    1.54
  -3 -10  -6   24.60    1.72
   3 -10   6   22.35    1.28
  -3  11  -6   11.97    1.06
  -3  11  -6   12.42    1.09
   3  11   6   12.50    1.39
   3 -11  -6   12.18    1.31
   3  11  -6   12.57    0.89
  -3  11   6   11.54    1.29
   3 -11   6   13.32    1.02
  -3 -11  -6   10.53    1.33
   3  12   6   11.96    1.47
  -3  12  -6   15.41    1.18
  -3  12  -6   11.38    1.07
   3 -12  -6    9.97    1.27
   3  12  -6   13.68    0.98
  -3  12   6   13.30    1.43
  -3 -12  -6   13.20    1.51
   3 -12   6   15.44    1.12
  -3  13  -6   14.73    1.28
   3  13   6   16.41    1.70
  -3  13  -6   14.77    1.29
   3 -13  -6   16.12    1.56
  -3  13   6   15.23    1.59
  -3 -13  -6   16.83    1.73
   3 -13   6   16.65    1.22
   3  14   6   14.47    1.61
   3 -14  -6   16.04    1.65
  -3  14  -6   13.60    1.29
  -3 -14  -6   14.06    1.69
  -3  14   6   12.47    1.48
   3  15   6    1.08    0.76
   3 -15  -6    0.94    0.75
  -3  15   6   -0.38    0.60
  -3 -15  -6    0.33    0.76
   3 -16  -6   46.81    2.80
   3  16   6   53.69    2.98
  -3  16   6   52.41    2.93
  -3 -16  -6   45.99    2.86
   3 -17  -6   35.18    2.39
   3  17   6   35.05    2.47
  -3  17   6   29.85    2.32
   3 -18  -6    1.84    1.06
   3  18   6    1.41    0.97
  -3  18   6    1.94    1.01
   4   0  -6    2.09    0.36
  -4   0  -6    1.79    0.42
  -4   0   6    2.27    0.39
  -4   0   6    1.62    0.32
   4   0  -6    1.44    0.31
   4  -1  -6    0.05    0.16
  -4   1  -6    0.65    0.36
  -4  -1   6    0.28    0.23
  -4   1   6    0.34    0.28
  -4  -1  -6    0.71    0.35
   4   1  -6    0.25    0.24
   4   1  -6    0.73    0.23
  -4   1   6    0.89    0.29
  -4  -2   6    6.49    0.50
   4  -2  -6    7.40    0.69
  -4   2  -6    8.11    0.75
  -4  -2  -6    7.40    0.75
  -4   2   6    8.10    0.71
  -4   2   6    8.85    0.76
   4   2  -6    7.51    0.49
   4   2  -6    7.62    0.48
   4  -3  -6   13.38    0.89
  -4   3  -6   10.51    0.83
  -4   3   6   11.79    0.88
  -4  -3  -6   12.83    1.05
   4   3  -6   12.89    0.59
  -4   3   6   13.05    0.86
   4  -4  -6    2.62    0.51
  -4   4  -6    1.18    0.35
  -4  -4  -6    2.62    0.57
  -4   4   6    2.63    0.52
  -4   4   6    2.56    0.49
   4  -5  -6   31.86    1.62
  -4   5   6   35.13    1.69
  -4  -5  -6   35.13    1.75
   4  -6  -6   29.10    1.55
  -4   6  -6   28.89    1.44
  -4   6   6   28.91    1.57
  -4   6   6   27.72    1.50
  -4  -6  -6   27.59    1.56
   4  -7  -6    0.47    0.44
  -4   7  -6   -0.40    0.30
   4   7  -6    0.15    0.24
  -4  -7  -6    0.17    0.43
  -4   7   6    0.10    0.34
   4   8   6    0.97    0.50
   4  -8  -6   -0.18    0.36
  -4   8  -6    0.93    0.44
  -4  -8  -6    0.33    0.50
   4   8  -6    0.91    0.31
  -4   8   6    0.19    0.35
   4   9   6    4.74    0.89
   4  -9  -6    5.51    0.86
  -4   9  -6    4.66    0.70
  -4  -9  -6    3.49    0.80
   4   9  -6    3.52    0.51
  -4   9   6    5.45    0.83
  -4  10  -6    7.44    0.86
   4 -10  -6    9.24    1.11
   4  10   6    5.87    1.01
  -4 -10  -6    5.83    0.97
   4  10  -6    6.62    0.66
   4 -10   6    5.95    0.79
  -4  10   6    8.09    1.03
  -4  11  -6    0.94    0.52
   4  11   6    1.63    0.71
   4 -11  -6    0.66    0.52
  -4  11   6    0.31    0.51
   4 -11   6    0.43    0.48
  -4 -11  -6    0.55    0.62
   4  11  -6    1.13    0.42
   4 -12  -6   10.48    1.29
   4  12   6    9.25    1.29
  -4  12  -6    9.88    1.08
  -4  12   6   12.42    1.39
   4  12  -6    9.13    0.90
  -4 -12  -6   10.03    1.33
   4 -12   6   10.38    1.05
  -4  13  -6    0.27    0.49
   4 -13  -6    0.37    0.63
  -4  13  -6    0.44    0.50
   4  13   6   -0.45    0.56
   4 -13   6    0.09    0.48
  -4  13   6   -0.58    0.47
  -4 -13  -6    0.35    0.67
  -4  14  -6    2.81    0.78
   4 -14  -6    2.02    0.83
  -4  14  -6    3.62    0.79
   4  14   6    4.28    1.08
  -4  14   6    2.96    0.92
  -4 -14  -6    3.45    1.00
   4 -15  -6    0.04    0.69
   4  15   6    0.32    0.73
  -4  15   6   -0.59    0.63
  -4 -15  -6    0.17    0.81
   4 -16  -6    1.47    0.86
   4  16   6    1.79    0.92
  -4  16   6    1.86    0.92
   4  17   6    1.00    0.81
   4 -17  -6    0.74    0.86
  -4  17   6    1.50    0.87
   4 -18  -6    3.41    1.16
   4  18   6    2.81    1.04
  -4  18   6    2.20    1.03
   4 -19  -6    1.00    1.06
   5   0  -6  152.09    4.98
  -5   0  -6  150.13    5.15
  -5   0   6  153.82    4.99
  -5  -1   6   17.12    0.90
  -5   1  -6   19.03    1.10
  -5   1   6   17.21    0.97
   5   1  -6   18.51    0.93
  -5  -1  -6   18.39    1.09
  -5   1   6   18.02    1.01
   5   1  -6   18.13    0.91
  -5   2  -6    9.64    0.89
  -5  -2   6   10.86    0.63
   5  -2  -6   10.51    0.82
  -5   2   6   11.19    0.79
  -5  -2  -6   10.72    0.95
   5   2  -6    9.43    0.62
   5   2  -6   10.57    0.64
  -5   2   6   10.03    0.74
   5  -3  -6   26.91    1.40
  -5  -3   6   28.32    1.08
  -5   3  -6   29.25    1.43
  -5   3   6   26.90    1.34
  -5   3   6   24.19    1.33
   5   3  -6   26.62    1.07
  -5  -3  -6   26.00    1.44
  -5  -4   6   12.51    0.60
  -5   4  -6   14.26    0.97
   5  -4  -6   13.67    0.99
  -5   4   6   13.93    0.96
  -5   4   6   13.83    0.94
  -5  -4  -6   12.43    0.97
   5   4  -6   12.95    0.60
  -5   5  -6    4.03    0.60
   5  -5  -6    4.26    0.63
  -5   5   6    4.69    0.68
  -5   5   6    3.73    0.62
  -5  -5  -6    3.10    0.61
  -5   6  -6    0.32    0.32
   5  -6  -6    1.02    0.43
  -5   6   6    0.61    0.38
  -5  -6  -6    0.03    0.40
  -5   6   6   -0.43    0.29
   5  -7  -6   31.60    1.72
  -5   7   6   30.66    1.69
  -5   7   6   34.59    1.78
  -5  -7  -6   29.55    1.69
  -5   8  -6  157.42    5.45
   5  -8  -6  152.83    5.62
   5   8  -6  157.71    5.04
  -5   8   6  157.94    5.65
  -5   8   6  155.87    5.55
  -5  -8  -6  159.47    5.67
   5   9   6    0.62    0.58
  -5   9  -6    0.96    0.49
   5  -9  -6    0.29    0.47
  -5  -9  -6    1.15    0.60
   5   9  -6    0.50    0.36
  -5   9   6    0.71    0.50
   5  10   6    3.47    0.83
  -5  10  -6    4.48    0.74
   5 -10  -6    4.26    0.86
  -5 -10  -6    2.99    0.79
   5  10  -6    2.82    0.54
  -5  10   6    2.06    0.67
   5 -11  -6   16.91    1.60
  -5  11  -6   19.85    1.38
   5  11   6   17.02    1.72
   5 -11   6   17.81    1.27
  -5 -11  -6   18.28    1.65
  -5  11   6   16.00    1.60
   5  11  -6   15.90    1.04
   5 -12  -6    6.05    1.04
   5  12   6    7.30    1.20
  -5  12  -6    5.11    0.89
  -5  12   6    5.91    1.00
  -5 -12  -6    6.89    1.16
   5 -12   6    6.55    0.91
   5 -13  -6   15.36    1.59
  -5  13  -6   18.62    1.55
   5  13   6   15.71    1.70
   5 -13   6   18.78    1.41
  -5 -13  -6   15.85    1.67
  -5  13   6   15.12    1.65
   5  14   6   49.94    2.91
   5 -14  -6   55.82    2.93
  -5  14  -6   57.12    2.69
  -5 -14  -6   53.18    2.90
  -5  14   6   57.15    2.99
   5 -14   6   54.56    2.62
   5  15   6    0.52    0.77
   5 -15  -6   -0.52    0.63
  -5 -15  -6    0.77    0.87
  -5  15   6    1.02    0.79
   5 -16  -6    1.08    0.89
   5  16   6    1.88    0.96
  -5  16   6    1.06    0.80
   5 -17  -6    6.05    1.24
   5  17   6    6.82    1.34
  -5  17   6    5.73    1.25
   5  18   6    0.58    0.83
   5 -18  -6   -1.34    0.76
  -6   0   6    0.84    0.33
   6   0  -6    1.29    0.40
  -6   0  -6    1.25    0.47
   6  -1  -6    3.69    0.53
  -6  -1   6    4.26    0.52
  -6   1  -6    3.56    0.59
  -6   1   6    3.48    0.53
   6   1  -6    3.46    0.49
  -6  -1  -6    3.84    0.64
   6  -2  -6   10.96    0.86
  -6   2  -6    9.71    0.94
  -6  -2   6   10.12    0.67
  -6   2   6   10.37    0.82
   6   2  -6   10.58    0.69
  -6  -2  -6   10.49    0.96
  -6   2   6   11.41    0.93
  -6  -3   6    0.03    0.21
  -6   3  -6    0.22    0.38
   6  -3  -6    0.21    0.32
  -6   3   6   -0.24    0.27
   6   3  -6    0.05    0.24
  -6   3   6   -0.50    0.31
  -6  -3  -6    0.09    0.34
  -6   4  -6   26.80    1.47
   6  -4  -6   27.42    1.47
  -6  -4   6   25.20    1.08
  -6   4   6   26.73    1.48
   6   4  -6   27.99    1.09
  -6  -4  -6   29.36    1.52
  -6   4   6   26.22    1.41
  -6   5  -6    9.56    0.93
   6  -5  -6    8.08    0.91
  -6  -5   6    9.14    0.50
  -6   5   6    7.66    0.87
   6   5  -6    7.84    0.47
  -6  -5  -6   10.48    1.00
  -6   5   6    6.97    0.84
   6  -6  -6    7.01    0.86
  -6   6  -6    6.73    0.84
  -6   6   6    9.82    0.98
  -6  -6  -6    7.01    0.89
  -6   6   6    7.27    0.91
  -6   7  -6    0.73    0.43
   6  -7  -6    0.15    0.40
  -6  -7  -6    0.91    0.52
  -6   7   6    1.28    0.55
  -6   7   6    0.82    0.47
   6  -8  -6   12.56    1.22
  -6   8  -6   10.88    1.09
  -6   8   6   14.18    1.32
  -6   8   6   11.25    1.18
  -6  -8  -6   11.85    1.20
  -6   9  -6   -0.02    0.27
   6  -9  -6    0.78    0.58
  -6  -9  -6    1.36    0.59
  -6   9   6    0.55    0.54
  -6   9   6    0.28    0.45
   6   9  -6    1.74    0.47
   6  10   6    0.17    0.61
   6 -10  -6    1.07    0.61
  -6  10  -6    0.58    0.49
  -6  10   6   -0.69    0.42
   6  10  -6   -0.18    0.37
  -6  10   6    1.02    0.55
  -6 -10  -6    0.37    0.62
   6 -11  -6    2.20    0.76
  -6  11  -6    0.35    0.52
   6  11   6    1.24    0.75
   6  11  -6    0.94    0.49
  -6 -11  -6    1.41    0.71
  -6  11   6    0.83    0.60
   6 -11   6    0.75    0.52
   6 -12  -6    7.61    1.15
   6  12   6    6.16    1.15
  -6  12  -6    6.85    1.02
   6 -12   6    7.12    0.98
  -6  12   6    8.39    1.19
  -6 -12  -6    6.06    1.09
  -6  13  -6    4.18    0.89
   6  13   6    3.98    1.05
   6 -13  -6    5.16    1.07
  -6 -13  -6    4.59    1.02
  -6  13   6    5.93    1.06
   6 -13   6    5.86    0.93
   6  14   6    1.81    0.83
   6 -14  -6    0.14    0.72
  -6  14  -6    1.09    0.68
  -6  14   6    3.58    0.92
  -6 -14  -6    1.20    0.82
   6 -14   6    1.08    0.66
   6 -15  -6    2.20    0.88
   6  15   6    0.69    0.80
  -6  15  -6    1.03    0.71
  -6  15   6   -0.24    0.60
   6 -16  -6    0.13    0.70
   6  16   6    0.15    0.85
  -6  16   6    0.99    0.83
   6 -17  -6    5.55    1.27
   6  17   6    5.02    1.27
  -6  17   6    4.98    1.26
   6  18   6    0.55    0.81
   6 -18  -6    0.62    0.90
  -7   0   6    2.30    0.48
   7   0  -6    1.49    0.44
  -7   0  -6    2.04    0.56
   7  -1  -6   11.46    0.87
  -7  -1   6   10.93    0.78
  -7   1  -6   12.34    1.10
  -7   1   6   12.47    0.91
   7   1  -6   11.02    0.78
  -7  -1  -6   10.68    1.02
  -7  -2   6   -0.12    0.24
   7  -2  -6    0.20    0.34
  -7   2  -6   -0.11    0.35
   7   2  -6    0.16    0.29
  -7   2   6   -0.14    0.28
  -7  -2  -6    0.03    0.40
  -7   3  -6  158.53    5.52
   7  -3  -6  156.74    5.45
  -7  -3   6  157.61    5.11
  -7  -3  -6  160.22    5.51
  -7   3   6  156.73    5.44
  -7   3   6  158.65    5.33
  -7  -4   6   18.31    0.90
  -7   4  -6   19.37    1.25
   7  -4  -6   16.25    1.15
  -7   4   6   17.36    1.17
  -7  -4  -6   19.09    1.26
  -7   4   6   19.96    1.25
   7  -5  -6  266.63    8.92
  -7  -5   6  264.84    8.34
  -7   5  -6  272.80    8.92
  -7   5   6  274.50    8.72
  -7  -5  -6  268.26    8.92
  -7   5   6  273.77    8.95
  -7  -6   6    6.93    0.49
   7  -6  -6    6.30    0.85
  -7   6  -6    7.42    0.92
  -7   6   6    6.81    0.89
  -7   6   6    7.15    0.91
  -7  -6  -6    7.58    0.94
  -7   7  -6    0.21    0.48
  -7  -7   6    0.40    0.19
   7  -7  -6    0.35    0.43
  -7   7   6    0.30    0.41
  -7  -7  -6    0.40    0.49
  -7   7   6    0.50    0.47
   7  -8  -6    2.28    0.66
  -7   8  -6    1.42    0.51
  -7   8   6    1.27    0.55
  -7   8   6    1.25    0.55
  -7  -8  -6    2.25    0.64
  -7   9  -6    7.70    1.01
   7  -9  -6   11.53    1.25
  -7   9   6    9.32    1.14
  -7  -9  -6    9.86    1.16
  -7   9   6    9.13    1.13
   7 -10  -6    2.18    0.71
  -7  10  -6    1.24    0.58
   7  10  -6    2.19    0.56
  -7  10   6    0.91    0.56
  -7 -10  -6    2.45    0.74
  -7  10   6    1.47    0.63
  -7  11  -6    0.28    0.37
   7  11   6    2.79    0.90
   7 -11  -6    2.84    0.86
  -7  11   6    1.46    0.67
  -7  11   6    2.64    0.79
  -7 -11  -6    2.88    0.80
   7 -12  -6    2.49    0.86
  -7  12  -6    0.32    0.61
   7  12   6    1.88    0.85
  -7  12   6    2.84    0.81
  -7 -12  -6    2.43    0.79
   7 -12   6    1.90    0.67
   7  13   6   16.56    1.83
  -7  13  -6   15.94    1.54
   7 -13  -6   16.13    1.70
   7 -13   6   16.81    1.56
  -7 -13  -6   19.24    1.76
  -7  13   6   16.66    1.71
   7 -14  -6    0.77    0.75
  -7  14  -6    1.46    0.82
   7  14   6    2.64    1.00
  -7  14   6    1.23    0.75
  -7 -14  -6    1.81    0.86
   7 -14   6    0.99    0.70
  -7  15  -6   23.52    1.85
   7  15   6   25.54    2.36
   7 -15  -6   22.37    2.09
   7 -15   6   22.62    1.77
  -7  15   6   21.47    2.11
   7 -16  -6    0.15    0.78
   7  16   6    0.28    0.88
  -7  16   6   -0.53    0.67
   7 -17  -6   26.10    2.45
   7  17   6   26.48    2.50
  -7  17   6   26.59    2.49
   7  18   6    5.26    1.31
   7 -18  -6    1.88    1.14
  -8   0   6    0.40    0.34
   8   0  -6    0.70    0.37
  -8   0  -6    0.77    0.49
   8  -1  -6    7.15    0.77
  -8   1  -6    7.31    0.90
  -8  -1   6    7.91    0.76
  -8   1   6    7.33    0.80
  -8  -1  -6    6.47    0.85
  -8   2  -6    2.71    0.61
  -8  -2   6    3.94    0.53
   8  -2  -6    3.00    0.58
  -8  -2  -6    3.09    0.65
  -8   2   6    2.69    0.57
  -8  -3   6   -0.22    0.28
  -8   3  -6    0.11    0.40
   8  -3  -6   -0.11    0.33
  -8   3   6    0.12    0.37
  -8  -3  -6    0.23    0.40
  -8  -4   6    0.62    0.30
   8  -4  -6    0.79    0.42
  -8   4  -6    0.58    0.48
  -8  -4  -6    1.56    0.54
  -8   4   6    0.61    0.42
  -8   4   6    1.10    0.46
   8  -5  -6   10.77    1.13
  -8   5  -6   11.48    1.12
  -8  -5   6   10.66    0.71
  -8  -5  -6   11.64    1.12
  -8   5   6    9.53    1.04
  -8   5   6   12.34    1.15
  -8  -6   6    7.04    0.56
  -8   6  -6    6.15    0.88
   8  -6  -6    6.21    0.93
  -8   6   6    4.60    0.81
  -8  -6  -6    6.57    0.90
  -8   6   6    5.35    0.85
   8  -7  -6    1.91    0.63
  -8   7  -6   -0.02    0.51
  -8  -7   6    0.92    0.28
  -8   7   6    0.41    0.51
  -8  -7  -6    1.52    0.56
  -8   7   6    1.80    0.58
   8  -8  -6    8.01    1.09
  -8   8  -6    8.48    1.04
  -8   8   6    7.88    1.07
  -8   8   6    4.08    0.86
  -8  -8  -6    8.78    1.08
  -8   9  -6    9.62    1.17
   8  -9  -6    8.06    1.12
  -8  -9  -6   11.58    1.24
  -8   9   6    8.96    1.16
  -8   9   6    9.77    1.21
  -8  10  -6    5.79    0.96
   8 -10  -6    4.56    0.90
  -8  10   6    3.84    0.93
  -8  10   6    4.66    0.89
  -8 -10  -6    4.92    0.90
   8 -11  -6   -0.33    0.51
  -8  11  -6    0.16    0.59
  -8  11   6   -0.59    0.56
  -8 -11  -6    0.16    0.61
  -8  11   6   -0.49    0.51
   8  12   6    4.37    1.10
  -8  12  -6    3.05    0.82
   8 -12  -6    5.13    0.98
  -8  12   6    3.18    0.97
   8 -12   6    2.84    0.79
  -8  12   6    3.79    0.94
  -8 -12  -6    4.01    0.92
   8  13   6    0.87    0.83
  -8  13  -6   -0.35    0.47
   8 -13  -6    0.53    0.67
   8 -13   6    0.12    0.59
  -8  13   6    0.28    0.65
  -8 -13  -6    0.15    0.63
   8  14   6    1.13    0.88
   8 -14  -6    1.94    0.89
  -8  14  -6    1.50    0.75
   8 -14   6   -0.03    0.60
  -8  14   6   -0.29    0.67
  -8  15  -6    0.72    0.80
   8 -15  -6    1.61    0.88
   8  15   6    0.12    0.86
  -8  15   6    1.71    0.88
   8 -15   6    0.96    0.78
   8 -16  -6    0.84    0.82
   8  16   6    0.27    0.86
  -8  16   6    0.39    0.81
   8 -17  -6    3.37    1.16
   8  17   6    3.70    1.20
   8 -18  -6    1.02    1.01
  -9   0   6  249.89    8.13
  -9   0  -6  245.60    8.33
  -9   1  -6   37.19    1.96
   9  -1  -6   36.86    1.82
  -9  -1   6   39.89    1.80
  -9   1   6   39.67    1.87
  -9  -1  -6   38.03    1.96
  -9   2  -6    0.23    0.42
  -9  -2   6    0.13    0.33
   9  -2  -6    0.37    0.39
  -9  -2  -6    0.49    0.47
  -9   2   6    0.23    0.37
   9  -3  -6   15.85    1.23
  -9  -3   6   19.58    1.08
  -9   3  -6   18.48    1.32
  -9   3   6   19.09    1.27
  -9  -3  -6   16.49    1.28
  -9  -4   6    0.61    0.34
  -9   4  -6   -0.22    0.45
   9  -4  -6    0.47    0.48
  -9  -4  -6    0.00    0.42
  -9   4   6    0.75    0.48
   9  -5  -6   -0.43    0.38
  -9   5  -6    0.39    0.47
  -9  -5   6   -0.20    0.26
  -9   5   6   -0.25    0.42
  -9  -5  -6    0.49    0.46
   9  -6  -6   20.90    1.70
  -9  -6   6   18.68    1.00
  -9   6  -6   16.66    1.48
  -9  -6  -6   16.90    1.31
  -9   6   6   17.43    1.38
  -9   6   6   18.27    1.35
  -9   7  -6   24.87    1.68
   9  -7  -6   22.58    1.62
  -9   7   6   23.71    1.62
  -9  -7  -6   22.15    1.52
  -9   7   6   24.56    1.65
  -9   8  -6  104.03    4.20
   9  -8  -6  102.21    4.22
  -9   8   6   96.06    4.13
  -9  -8  -6  104.24    4.08
  -9   8   6  110.42    4.34
   9  -9  -6    2.09    0.73
  -9   9  -6    2.89    0.83
  -9   9   6    2.72    0.79
  -9   9   6    2.55    0.77
  -9  -9  -6    3.82    0.84
   9 -10  -6    3.45    0.86
  -9  10  -6    1.06    0.68
  -9 -10  -6    1.29    0.67
  -9  10   6    0.88    0.60
  -9  10   6    1.79    0.78
   9 -11  -6    0.71    0.65
  -9  11  -6    1.13    0.69
  -9  11   6   -0.07    0.65
  -9  11   6   -0.05    0.53
  -9 -11  -6   -0.40    0.51
   9 -12  -6    3.04    0.93
  -9  12  -6    2.81    0.88
  -9  12   6    2.38    0.83
   9 -12   6    2.30    0.75
  -9  12   6    2.44    0.85
  -9 -12  -6    2.24    0.81
   9 -13  -6   10.66    1.51
   9  13   6   15.96    1.93
  -9  13  -6   10.09    1.38
  -9 -13  -6   12.37    1.43
  -9  13   6   11.92    1.51
   9 -13   6   12.63    1.44
  -9  13   6   11.07    1.50
   9  14   6   41.19    2.71
   9 -14  -6   37.49    2.44
  -9  14  -6   36.96    2.37
   9 -14   6   40.84    2.38
  -9  14   6   35.28    2.48
   9 -15  -6    7.41    1.37
   9  15   6    4.97    1.31
  -9  15   6    8.24    1.45
   9 -15   6    5.80    1.20
   9  16   6    1.96    1.04
  -9  16  -6    3.38    1.10
   9 -16  -6    5.34    1.26
  -9  16   6    5.87    1.30
   9 -17  -6    9.86    1.67
   9  17   6   10.61    1.73
 -10   0  -6   18.05    1.39
 -10   0   6   17.35    1.22
 -10   1  -6    6.13    0.92
  10  -1  -6    6.51    0.85
 -10  -1   6    6.07    0.76
 -10  -1  -6    4.92    0.86
 -10   1   6    5.71    0.80
  10  -2  -6    2.82    0.65
 -10   2  -6    2.84    0.74
 -10  -2   6    2.28    0.55
 -10   2   6    3.01    0.67
 -10  -2  -6    3.05    0.73
 -10  -3   6    6.53    0.75
  10  -3  -6    7.32    0.96
 -10   3  -6    6.69    0.95
 -10  -3  -6    5.49    0.87
 -10   3   6    4.57    0.79
  10  -4  -6   33.20    1.88
 -10   4  -6   33.98    1.93
 -10  -4   6   32.93    1.58
 -10  -4  -6   31.26    1.86
 -10   4   6   34.13    1.89
 -10   5  -6    2.30    0.71
 -10  -5   6    3.66    0.56
  10  -5  -6    2.46    0.72
 -10   5   6    3.28    0.76
 -10  -5  -6    1.75    0.63
  10  -6  -6    4.76    0.90
 -10   6  -6    4.88    0.91
 -10  -6   6    4.76    0.61
 -10  -6  -6    4.73    0.86
 -10   6   6    4.06    0.85
 -10   7  -6    0.16    0.60
  10  -7  -6    0.87    0.63
 -10   7   6   -0.03    0.49
 -10  -7  -6   -0.20    0.49
  10  -8  -6    0.30    0.60
 -10   8  -6    1.03    0.67
 -10   8   6    0.88    0.60
 -10   8   6    1.12    0.63
 -10  -8  -6   -0.35    0.50
  10  -9  -6    2.53    0.83
 -10   9  -6    1.79    0.79
 -10  -9  -6    2.63    0.74
 -10   9   6    2.41    0.76
 -10   9   6    0.90    0.72
  10 -10  -6    6.00    1.06
 -10  10  -6    3.61    0.95
 -10  10   6    5.12    1.07
 -10 -10  -6    4.27    0.90
 -10  10   6    3.28    0.88
  10 -11  -6    0.32    0.64
 -10  11  -6   -0.66    0.54
 -10  11   6   -0.89    0.59
 -10 -11  -6    0.80    0.65
 -10  11   6   -0.35    0.54
  10 -12  -6    1.06    0.81
 -10  12  -6    1.30    0.83
 -10  12   6    1.20    0.74
 -10 -12  -6    2.00    0.78
 -10  12   6    1.25    0.81
  10 -13  -6    0.71    0.83
 -10  13  -6    0.02    0.77
  10  13   6    0.31    0.79
 -10  13   6   -0.05    0.63
 -10  13   6   -0.18    0.64
  10 -13   6    0.26    0.65
  10 -14  -6    0.32    0.78
  10  14   6    0.47    0.88
 -10  14  -6    0.33    0.78
  10 -14   6    1.14    0.76
 -10  14   6    0.44    0.72
 -10  14   6    0.28    0.77
 -10  15  -6   -0.13    0.77
  10 -15  -6    0.02    0.77
  10  15   6   -0.42    0.91
  10 -15   6    0.10    0.73
 -10  15   6    0.38    0.84
 -10  16  -6   -0.53    0.79
  10 -16  -6    0.71    0.92
  10  16   6   -0.85    0.74
  10 -16   6    0.00    0.83
  10 -17  -6    1.03    1.04
 -11   0  -6   38.08    2.07
 -11   0   6   35.16    1.87
 -11   1  -6   65.93    3.08
 -11  -1   6   67.40    2.82
 -11  -1  -6   66.36    3.05
 -11   1   6   72.30    2.96
 -11  -2   6  155.13    5.31
  11  -2  -6  147.47    5.46
 -11   2  -6  157.74    5.68
 -11   2   6  148.16    5.46
 -11  -2  -6  145.69    5.55
  11  -3  -6    0.78    0.50
 -11   3  -6    0.96    0.66
 -11  -3   6    0.40    0.43
 -11  -3  -6   -0.30    0.48
 -11   3   6    1.10    0.54
 -11   4  -6   10.51    1.26
 -11  -4   6   10.74    0.97
  11  -4  -6    8.91    1.12
 -11   4   6    9.93    1.20
 -11  -4  -6    8.60    1.11
  11  -5  -6   13.96    1.41
 -11  -5   6   15.67    1.07
 -11   5  -6   14.21    1.43
 -11   5   6   13.38    1.42
 -11  -5  -6   14.44    1.41
 -11  -6   6   78.83    3.03
  11  -6  -6   82.65    3.58
 -11   6  -6   83.13    3.63
 -11   6   6   85.88    3.66
 -11  -6  -6   80.59    3.49
 -11   7  -6   -0.02    0.59
  11  -7  -6    1.42    0.67
 -11  -7  -6    0.57    0.57
 -11   7   6    2.35    0.81
  11  -8  -6   47.93    2.58
 -11   8  -6   50.35    2.64
 -11  -8  -6   45.39    2.42
 -11   8   6   45.96    2.61
  11  -9  -6   22.38    1.72
 -11   9  -6   20.76    1.90
 -11  -9  -6   21.63    1.68
 -11   9   6   25.91    1.91
 -11  10  -6    7.92    1.26
  11 -10  -6    8.33    1.31
 -11 -10  -6    9.53    1.23
 -11  10   6    7.60    1.26
 -11  11  -6    2.06    0.86
  11 -11  -6    3.25    0.96
 -11 -11  -6    2.50    0.81
 -11  11   6    2.02    0.81
 -11  11   6    2.91    0.87
  11 -12  -6    7.20    1.31
 -11  12  -6    5.93    1.15
 -11 -12  -6    5.37    1.02
 -11  12   6    5.38    1.14
 -11  12   6    7.12    1.21
  11 -13  -6    5.20    1.19
 -11  13  -6    3.15    1.03
  11 -13   6    5.27    1.12
 -11  13   6    4.75    1.16
 -11  13   6    4.85    1.17
 -11  14  -6    0.68    0.88
  11 -14  -6    0.27    0.77
  11  14   6    0.85    0.92
  11 -14   6    1.51    0.86
 -11  14   6    0.39    0.72
 -11  14   6    0.20    0.84
  11  15   6    2.00    1.11
 -11  15  -6    0.38    0.95
  11 -15  -6    0.92    0.93
 -11  15   6    0.24    0.95
  11 -15   6   -0.19    0.77
 -11  16  -6   34.46    2.58
  11  16   6   33.97    2.95
  11 -16  -6   37.29    2.69
  11 -16   6   35.36    2.50
 -12   0   6   10.34    1.13
 -12   0  -6    9.63    1.19
 -12  -1   6   11.55    1.18
 -12   1  -6    9.54    1.22
 -12   1   6   13.00    1.29
 -12  -1  -6   13.78    1.40
 -12   2  -6   -0.21    0.55
 -12  -2   6    0.09    0.45
  12  -2  -6    0.07    0.47
 -12  -2  -6    0.77    0.62
 -12   2   6    0.12    0.54
  12  -3  -6    5.26    0.92
 -12  -3   6    2.74    0.64
 -12   3  -6    4.37    0.87
 -12   3   6    3.59    0.82
 -12  -3  -6    5.18    0.91
 -12   4  -6    9.22    1.26
  12  -4  -6    8.65    1.17
 -12  -4   6    6.47    0.84
 -12   4   6    8.26    1.11
 -12  -4  -6    6.71    1.04
  12  -5  -6    2.25    0.78
 -12  -5   6    3.16    0.63
 -12   5  -6    0.80    0.64
 -12  -5  -6    3.38    0.82
 -12   5   6    1.82    0.71
  12  -6  -6    0.00    0.53
 -12   6  -6    0.53    0.69
 -12   6   6    0.46    0.61
 -12  -6  -6    0.84    0.66
 -12   7  -6    0.39    0.74
  12  -7  -6    0.26    0.58
 -12   7   6    0.78    0.70
 -12  -7  -6    0.10    0.55
 -12   8  -6    3.87    0.97
  12  -8  -6    6.54    1.12
 -12   8   6    5.63    1.16
 -12  -8  -6    3.35    0.88
  12  -9  -6    6.08    1.12
 -12   9  -6    6.72    1.21
 -12   9   6    5.09    1.11
 -12  -9  -6    6.75    1.06
  12 -10  -6   -0.25    0.59
 -12  10  -6   -0.05    0.74
 -12 -10  -6   -0.35    0.55
 -12  10   6   -0.03    0.70
 -12  11  -6   -0.32    0.72
  12 -11  -6    0.49    0.68
 -12  11   6    0.90    0.79
 -12 -11  -6    1.30    0.74
  12 -12  -6    0.08    0.72
 -12  12  -6   -0.76    0.77
 -12  12   6    0.13    0.74
  12 -13  -6    4.52    1.20
 -12  13  -6    6.34    1.31
  12 -13   6    4.29    1.08
 -12  13   6    4.56    1.14
  12  14   6   -0.52    0.89
 -12  14  -6   -1.01    0.80
  12 -14  -6   -0.76    0.73
  12 -14   6   -1.19    0.68
 -12  14   6   -0.58    0.73
 -12  15  -6    0.80    0.98
  12 -15  -6   -0.11    0.80
  12  15   6   -1.07    0.89
 -12  15   6    0.97    0.97
  12 -15   6    0.95    0.86
 -12  16  -6   -0.78    1.00
 -13   0   6   41.03    2.17
 -13   0  -6   38.45    2.32
 -13  -1   6   55.46    2.64
 -13   1  -6   62.26    2.99
 -13   1   6   57.69    2.73
 -13  -1  -6   53.03    2.78
 -13   2  -6    8.26    1.18
  13  -2  -6    8.08    1.11
 -13  -2   6    7.62    1.01
 -13   2   6    9.05    1.15
 -13  -2  -6    9.78    1.25
  13  -3  -6    0.19    0.47
 -13   3  -6   -0.55    0.55
 -13  -3   6    0.10    0.52
 -13   3   6    0.37    0.60
 -13  -3  -6    0.11    0.54
 -13  -4   6  143.57    5.16
  13  -4  -6  142.24    5.55
 -13   4  -6  138.70    5.62
 -13  -4  -6  148.21    5.57
 -13   4   6  148.56    5.59
 -13  -5   6    2.89    0.69
  13  -5  -6    2.25    0.77
 -13   5  -6    3.36    0.92
 -13  -5  -6    2.93    0.81
 -13   5   6    3.83    0.94
  13  -6  -6    2.64    0.83
 -13   6  -6    0.75    0.80
 -13  -6  -6    1.32    0.70
 -13   6   6   -0.40    0.62
 -13   7  -6   13.12    1.57
  13  -7  -6   11.33    1.46
 -13   7   6   11.49    1.45
 -13  -7  -6   12.48    1.41
  13  -8  -6    2.71    0.94
 -13   8  -6    2.42    0.89
 -13  -8  -6    2.74    0.86
 -13   8   6    3.82    0.98
 -13   9  -6   11.73    1.55
  13  -9  -6   10.90    1.52
 -13   9   6   10.31    1.44
 -13  -9  -6   10.15    1.33
 -13  10  -6   19.50    1.98
  13 -10  -6   19.82    2.00
 -13  10   6   18.19    1.93
 -13 -10  -6   17.77    1.73
 -13  11  -6    1.88    0.97
  13 -11  -6    0.49    0.80
 -13  11   6    1.59    0.86
 -13 -11  -6    2.16    0.87
  13 -12  -6   22.56    2.25
 -13  12  -6   22.37    2.15
 -13  12   6   20.19    2.10
 -13  13  -6   18.21    2.06
  13 -13  -6   23.10    2.27
 -13  13   6   19.48    2.09
  13 -13   6   18.80    2.01
 -13  14  -6    5.05    1.31
  13 -14  -6    5.72    1.33
  13 -14   6    6.01    1.33
 -13  14   6    5.50    1.26
 -13  15  -6    6.84    1.50
  13 -15  -6    7.76    1.52
 -13  15   6    8.95    1.62
  13 -15   6    8.55    1.54
 -14   0  -6   28.71    1.99
 -14   0   6   28.44    1.85
 -14   1  -6   -0.41    0.62
 -14  -1   6    0.70    0.59
 -14  -1  -6    0.17    0.61
 -14   1   6   -0.16    0.57
 -14   2  -6    4.27    1.00
 -14  -2   6    6.18    0.96
  14  -2  -6    4.35    0.89
 -14  -2  -6    5.71    1.09
 -14   2   6    4.14    0.94
  14  -3  -6    0.40    0.60
 -14   3  -6   -0.10    0.67
 -14  -3   6   -0.18    0.48
 -14  -3  -6   -0.71    0.55
 -14   3   6   -0.46    0.50
  14  -4  -6   10.51    1.36
 -14  -4   6   13.21    1.25
 -14   4  -6   11.75    1.45
 -14  -4  -6   10.14    1.39
 -14   4   6   11.52    1.46
 -14   5  -6    0.84    0.79
  14  -5  -6   -0.63    0.58
 -14   5   6    0.34    0.63
 -14  -5  -6   -0.01    0.65
  14  -6  -6   -0.21    0.62
 -14   6  -6    0.33    0.71
 -14   6   6    1.57    0.82
 -14  -6  -6    0.84    0.66
  14  -7  -6    1.27    0.78
 -14   7  -6    0.17    0.79
 -14  -7  -6   -0.06    0.66
 -14   7   6    0.48    0.76
  14  -8  -6    4.14    1.10
 -14   8  -6    2.16    0.91
 -14  -8  -6    3.32    0.94
 -14   8   6    2.77    0.94
  14  -9  -6   -0.33    0.74
 -14   9  -6   -0.45    0.69
 -14   9   6    0.02    0.75
 -14  -9  -6    1.89    0.86
  14 -10  -6    1.22    0.83
 -14  10  -6    0.62    0.83
 -14  10   6    1.14    0.83
 -14 -10  -6    0.57    0.77
 -14  11  -6    0.66    0.84
  14 -11  -6    0.51    0.76
 -14  11   6    0.74    0.89
  14 -12  -6    1.23    0.88
 -14  12  -6   -0.53    0.76
 -14  12   6    0.69    0.87
  14 -13  -6    1.12    0.88
 -14  13  -6   -0.83    0.83
  14 -13   6   -0.79    0.72
 -14  13   6   -0.48    0.82
  14 -14  -6   -0.42    0.87
 -14  14  -6    1.18    1.12
  14 -14   6    1.92    1.08
 -14  14   6    1.60    1.02
 -15   0   6   13.85    1.49
 -15   0  -6   13.10    1.60
 -15   1  -6   62.58    3.32
 -15  -1   6   69.77    3.14
 -15  -1  -6   68.82    3.39
 -15   1   6   64.03    3.14
  15  -2  -6   20.45    1.84
 -15  -2   6   21.48    1.68
 -15   2  -6   19.25    1.94
 -15   2   6   19.33    1.81
 -15  -2  -6   21.36    1.99
 -15  -3   6   15.12    1.45
 -15   3  -6   17.49    1.84
  15  -3  -6   16.74    1.71
 -15  -3  -6   17.85    1.76
 -15   3   6   15.85    1.66
 -15  -4   6   55.80    2.67
  15  -4  -6   56.54    2.98
 -15   4  -6   58.91    3.14
 -15  -4  -6   55.28    2.97
 -15   4   6   55.96    3.01
 -15   5  -6    4.79    1.12
  15  -5  -6    6.29    1.15
 -15   5   6    3.40    1.02
 -15  -5  -6    5.56    1.11
  15  -6  -6    2.48    0.94
 -15   6  -6    2.05    0.91
 -15  -6  -6    2.78    0.94
 -15   6   6    1.12    0.77
 -15   7  -6    7.19    1.35
  15  -7  -6    8.47    1.33
 -15  -7  -6    8.05    1.28
 -15   7   6    8.59    1.41
 -15   8  -6   -0.64    0.80
  15  -8  -6    0.02    0.76
 -15  -8  -6   -0.08    0.71
 -15   8   6    0.29    0.83
  15  -9  -6   13.68    1.76
 -15   9  -6   11.83    1.63
 -15   9   6    9.92    1.54
 -15  -9  -6   13.17    1.61
  15 -10  -6   26.43    2.38
 -15  10  -6   15.61    1.92
 -15  10   6   22.24    2.23
 -15  11  -6    1.95    1.05
  15 -11  -6    0.68    0.82
 -15  11   6    0.17    0.91
  15 -12  -6   20.02    2.20
 -15  12  -6   15.77    1.99
 -15  12   6   17.42    2.08
  15 -13  -6    6.36    1.39
 -15  13  -6    4.87    1.40
 -15  13   6    4.89    1.34
  15 -13   6    6.35    1.41
 -16   0  -6    3.55    1.04
 -16   0   6    2.50    0.87
 -16   1  -6    4.35    1.07
 -16  -1   6    2.51    0.88
 -16   1   6    4.02    1.04
 -16  -1  -6    3.34    1.07
 -16   2  -6    0.73    0.83
 -16  -2   6   -0.68    0.60
  16  -2  -6    0.07    0.64
 -16  -2  -6   -1.23    0.63
 -16   2   6    0.20    0.72
 -16   3  -6    0.61    0.88
  16  -3  -6    1.07    0.76
 -16  -3   6    0.14    0.67
 -16  -3  -6    1.81    0.92
 -16   3   6   -0.59    0.70
 -16   4  -6   -0.20    0.76
  16  -4  -6    0.60    0.77
 -16   4   6   -0.35    0.70
 -16  -4  -6   -0.81    0.62
  16  -5  -6    1.78    0.88
 -16   5  -6    0.71    0.86
 -16   5   6    0.30    0.78
 -16  -5  -6    0.27    0.79
  16  -6  -6    1.53    0.95
 -16   6  -6    1.77    0.97
 -16   6   6    2.36    0.94
 -16  -6  -6    1.25    0.84
 -16   7  -6   -0.32    0.75
  16  -7  -6    1.32    0.84
 -16   7   6   -0.31    0.77
 -16  -7  -6    1.63    0.86
  16  -8  -6    7.30    1.40
 -16   8  -6    3.39    1.14
 -16   8   6    3.93    1.10
 -16  -8  -6    5.01    1.22
 -16   9  -6    2.02    1.03
  16  -9  -6    1.85    1.00
 -16   9   6    2.27    1.04
 -16  -9  -6    1.84    0.89
 -16  10  -6    0.13    0.93
  16 -10  -6    0.13    0.88
 -16  10   6   -0.26    0.73
 -16  11  -6    1.57    1.10
  16 -11  -6    3.20    1.14
 -16  11   6    2.02    0.97
  16 -12  -6    0.96    1.01
 -16  12  -6   -1.34    0.88
 -16  12   6    0.30    0.97
 -17   0  -6    2.36    1.08
 -17   0   6    2.01    0.86
 -17   1  -6   -0.84    0.64
 -17  -1   6    0.59    0.77
 -17  -1  -6    1.49    0.86
 -17   1   6   -0.75    0.67
 -17   2  -6   22.64    2.22
  17  -2  -6   26.30    2.00
 -17  -2   6   21.21    1.91
 -17   2   6   19.28    1.97
 -17  -2  -6   21.60    2.13
  17  -3  -6   38.14    2.51
 -17  -3   6   37.75    2.36
 -17   3  -6   46.39    2.82
 -17  -3  -6   35.98    2.54
 -17   3   6   39.66    2.56
  17  -4  -6    1.05    0.82
 -17   4  -6    1.28    0.94
 -17  -4  -6    0.66    0.85
 -17   4   6    3.09    1.06
  17  -5  -6   24.67    2.34
 -17   5  -6   25.31    2.35
 -17  -5  -6   22.89    2.18
 -17   5   6   27.36    2.11
 -17   6  -6   10.64    1.64
  17  -6  -6   10.20    1.62
 -17  -6  -6   10.01    1.50
 -17   6   6   13.34    1.73
 -17   7  -6    0.17    0.94
  17  -7  -6   -0.18    0.74
 -17  -7  -6   -0.16    0.78
 -17   7   6    0.00    0.84
  17  -8  -6    4.37    1.28
 -17   8  -6    4.54    1.35
 -17  -8  -6    4.15    1.18
 -17   8   6    3.08    1.16
  17  -9  -6   11.93    1.77
 -17   9  -6   12.71    1.79
 -17   9   6   10.45    1.70
 -17  10  -6    3.84    1.25
  17 -10  -6    3.09    1.27
 -17  10   6    4.33    1.31
  17 -11  -6   -0.34    0.86
 -17  11  -6   -0.22    1.04
 -17  11   6    0.99    1.02
 -18   0   6    4.65    1.10
 -18   0  -6    4.57    1.25
 -18   1  -6    0.59    0.87
 -18  -1   6    0.47    0.78
 -18  -1  -6   -0.21    0.74
 -18   1   6   -0.38    0.74
 -18   2  -6    1.17    0.97
  18  -2  -6    0.62    0.80
 -18  -2   6    0.40    0.71
 -18   2   6   -0.35    0.76
 -18  -2  -6    0.43    0.89
 -18   3  -6    2.03    1.02
  18  -3  -6    1.40    0.94
 -18  -3  -6    1.50    0.91
 -18   3   6    0.17    0.84
  18  -4  -6    1.34    0.89
 -18   4  -6    1.34    0.88
 -18  -4  -6    3.92    1.19
 -18   4   6    1.86    1.00
  18  -5  -6    3.86    1.15
 -18   5  -6    3.98    1.26
 -18   5   6    4.82    1.27
 -18  -5  -6    2.87    1.08
  18  -6  -6    0.86    0.90
 -18   6  -6    0.67    0.88
 -18  -6  -6   -0.17    0.80
 -18   6   6    2.57    1.14
  18  -7  -6   -0.58    0.84
 -18   7  -6    1.84    1.02
 -18  -7  -6    0.44    0.90
 -18   7   6    2.56    1.11
 -18   8  -6    0.15    1.00
  18  -8  -6    1.24    1.09
 -18   8   6    1.04    0.98
 -18  -8  -6    1.90    1.04
  18  -9  -6    1.01    1.01
 -18   9  -6    1.26    1.11
 -18   9   6    0.44    1.02
 -18  10  -6   -0.39    1.03
 -18  10   6   -0.72    0.95
 -19   0  -6   75.63    4.08
 -19   0   6   81.86    3.91
 -19   1  -6    0.70    0.95
 -19  -1   6    0.64    0.95
  19  -1  -6    1.80    0.97
 -19   1   6   -0.31    0.84
 -19  -1  -6    0.55    0.87
 -19   2  -6   11.29    1.71
  19  -2  -6    9.06    1.54
 -19   2   6   11.69    1.68
 -19  -2  -6   11.01    1.71
 -19   3  -6    0.82    0.93
  19  -3  -6    0.54    0.96
 -19   3   6   -0.34    0.84
 -19  -3  -6    0.13    0.88
 -19   4  -6   -0.06    0.88
  19  -4  -6    0.05    0.81
 -19  -4  -6    0.19    0.91
 -19   4   6   -0.62    0.85
 -19   5  -6    0.37    0.98
  19  -5  -6    0.64    0.94
 -19  -5  -6   -0.06    0.89
 -19   5   6   -0.37    0.85
 -19   6  -6   -0.60    0.95
  19  -6  -6   -1.17    0.82
 -19   6   6   -0.47    0.89
 -19  -6  -6   -0.06    0.89
  19  -7  -6    1.30    1.11
 -19   7  -6    1.12    1.07
 -19   7   6    1.37    1.09
 -19  -7  -6    0.95    1.02
 -19   8  -6    9.47    1.78
  19  -8  -6   11.59    1.83
 -19   8   6   12.58    1.90
 -20   0  -6    5.20    1.40
  20   0  -6    1.54    1.04
 -20   0   6    1.94    1.04
 -20   1  -6    1.54    1.11
 -20  -1   6   -0.64    0.83
  20  -1  -6    0.91    1.03
 -20   1   6   -0.33    0.83
 -20  -1  -6    1.90    1.13
  20  -2  -6    0.94    0.98
 -20   2  -6    2.66    1.21
 -20   2   6   -0.76    0.80
 -20  -2  -6    1.75    1.04
  20  -3  -6    0.53    1.02
 -20   3  -6    0.50    0.95
 -20  -3  -6   -0.50    0.91
 -20   3   6    0.06    0.94
  20  -4  -6    2.23    1.14
 -20   4  -6    0.28    0.94
 -20   4   6    0.77    1.03
 -20  -4  -6    0.02    0.96
  20  -5  -6    1.33    1.16
 -20   5  -6    0.83    1.09
 -20  -5  -6    2.56    1.18
 -20   5   6    3.31    1.25
   0   0   7   -0.03    0.23
   0   0  -7   -0.16    0.13
   0   1   7    0.71    0.32
   0  -1  -7   -0.37    0.31
   0   1  -7    0.19    0.33
   0   2  -7   67.01    2.24
   0   2   7   59.70    2.32
   0  -2  -7   61.59    2.45
   0   3   7    0.45    0.36
   0   3  -7    0.50    0.25
   0  -3  -7   -0.22    0.34
   0  -4  -7   66.19    2.61
   0   4   7   63.87    2.54
   0   4  -7   63.62    2.20
   0  -4   7   65.81    1.98
   0  -5  -7   -0.19    0.35
   0  -5   7   -0.08    0.16
   0   5   7   -0.22    0.34
   0   5  -7    0.22    0.21
   0   6   7    5.06    0.74
   0   6  -7    5.39    0.45
   0  -6  -7    4.50    0.70
   0  -6   7    4.97    0.41
   0   7  -7   -0.16    0.21
   0   7   7   -0.33    0.32
   0  -7  -7    0.08    0.38
   0  -7   7   -0.17    0.21
   0   7  -7    0.24    0.22
   0  -8   7   21.66    1.07
   0  -8   7   21.76    1.00
   0   8  -7   22.28    0.99
   0   8   7   22.49    1.47
   0   8  -7   24.44    1.04
   0  -8  -7   21.53    1.40
   0  -9   7    0.00    0.24
   0   9  -7   -0.10    0.26
   0   9   7    0.47    0.48
   0  -9  -7    0.36    0.50
   0   9  -7   -0.35    0.24
   0  10   7  209.63    7.08
   0  10  -7  200.57    6.46
   0  10  -7  201.33    6.32
   0 -10   7  196.08    6.44
   0 -10  -7  203.36    7.12
   0 -11   7   -0.08    0.34
   0 -11  -7    0.08    0.54
   0  11  -7   -0.04    0.35
   0  11   7    0.63    0.56
   0  12   7   46.61    2.53
   0  12  -7   44.62    1.91
   0 -12  -7   41.37    2.41
   0 -13  -7    0.37    0.66
   0  13   7    0.16    0.58
   0  14   7    1.41    0.77
   0 -14  -7    0.97    0.78
   0  15   7    0.33    0.73
   0 -15  -7   -0.23    0.80
   0  16   7    1.80    0.81
   0 -16  -7   -0.38    0.73
   0  17   7    0.16    0.78
   0 -17  -7   -1.33    0.73
   0  18   7    3.42    1.18
  -1   0  -7   -0.68    0.28
   1   0  -7   -0.03    0.25
   1   0  -7   -0.05    0.32
  -1   0   7   -0.30    0.24
  -1  -1   7   28.28    1.08
  -1   1  -7   28.79    1.29
   1  -1  -7   29.02    1.24
   1  -1  -7   30.19    1.37
  -1   1   7   30.19    1.28
   1   1  -7   28.89    1.30
  -1  -1  -7   29.52    1.39
   1  -2  -7   49.62    2.05
  -1   2  -7   57.20    1.98
  -1  -2   7   52.32    1.64
  -1  -2  -7   49.09    2.13
   1   2  -7   51.25    1.88
  -1   2   7   54.94    2.03
   1  -3  -7    1.11    0.39
   1   3   7    0.24    0.33
  -1   3  -7   -0.10    0.24
   1   3  -7    0.25    0.22
  -1   3   7   -0.31    0.30
  -1  -3  -7    0.34    0.41
  -1   4  -7    1.61    0.36
   1  -4  -7    1.91    0.49
   1   4   7    1.51    0.47
   1   4  -7    1.57    0.25
  -1  -4  -7    1.92    0.55
  -1   4   7    2.02    0.49
   1  -4   7    1.68    0.25
   1  -5  -7   32.18    1.62
  -1   5  -7   31.11    1.30
   1   5   7   29.62    1.62
   1  -5   7   31.82    1.16
  -1  -5  -7   31.12    1.64
   1   5  -7   31.87    1.13
  -1   5   7   34.22    1.63
  -1   6  -7   27.74    1.21
   1  -6  -7   27.66    1.51
   1   6   7   26.71    1.56
  -1  -6  -7   28.79    1.59
   1   6  -7   28.20    0.98
   1   6  -7   28.63    1.03
  -1   6   7   29.62    1.57
   1  -6   7   28.56    1.12
   1  -7  -7   80.33    3.23
   1   7   7   83.99    3.32
  -1  -7   7   82.93    2.65
  -1   7  -7   83.33    2.85
  -1   7   7   81.96    3.26
   1  -7   7   83.27    2.74
   1   7  -7   78.54    2.64
   1   7  -7   83.04    2.60
  -1  -7  -7   80.51    3.29
   1   8   7    1.65    0.58
  -1  -8   7    0.94    0.24
   1  -8  -7    0.95    0.50
  -1   8  -7    1.15    0.34
   1   8  -7    1.65    0.31
  -1  -8  -7    0.08    0.41
  -1   8   7    2.05    0.61
   1  -8   7    1.07    0.34
   1   8  -7    1.32    0.26
   1  -9  -7    6.10    0.93
  -1  -9   7    8.21    0.58
  -1   9  -7   10.20    0.71
  -1   9  -7    9.33    0.73
   1   9   7   10.22    1.17
   1  -9   7    9.21    0.74
   1   9  -7    9.41    0.64
  -1  -9  -7    9.88    1.16
  -1   9   7    8.64    1.09
  -1  10  -7   17.36    1.00
  -1 -10   7   16.89    0.88
  -1  10  -7   17.63    1.02
   1  10   7   16.75    1.57
   1 -10  -7   15.12    1.45
   1  10  -7   17.24    0.94
  -1  10   7   16.71    1.55
  -1 -10  -7   16.06    1.50
   1 -10   7   17.22    1.00
   1  11   7    8.42    1.19
  -1  11  -7    9.19    0.84
  -1  11  -7    8.90    0.83
   1 -11  -7   10.89    1.23
   1  11  -7    9.63    0.81
  -1 -11  -7    9.48    1.24
  -1  11   7   10.59    1.27
   1 -11   7    8.95    0.81
  -1  12  -7   46.23    2.05
   1 -12  -7   49.16    2.55
   1  12   7   49.45    2.62
  -1  12   7   48.91    2.63
  -1 -12  -7   50.54    2.64
   1  12  -7   48.15    2.01
   1 -13  -7    4.04    0.95
   1  13   7    3.44    0.92
  -1 -13  -7    3.08    0.93
  -1  13   7    3.25    0.92
   1 -14  -7    6.45    1.14
   1  14   7    7.10    1.23
  -1 -14  -7    4.73    1.07
  -1  14   7    7.26    1.20
   1 -15  -7   52.77    2.87
   1  15   7   43.90    2.78
  -1 -15  -7   53.06    2.92
  -1  15   7   47.06    2.80
   1 -16  -7    2.06    0.97
   1  16   7    1.69    0.94
  -1  16   7    1.77    0.91
  -1 -16  -7    1.07    0.93
   1 -17  -7    1.26    0.91
   1  17   7   -0.08    0.81
  -1  17   7    0.18    0.76
  -1 -17  -7    1.26    1.00
   1 -18  -7   -0.84    0.86
   1  18   7    1.42    0.99
  -1  18   7    1.06    0.84
  -2   0   7   -0.08    0.20
   2   0  -7    0.09    0.20
  -2   0  -7   -0.28    0.27
   2   0  -7   -0.25    0.27
   2  -1  -7   59.66    2.05
   2  -1  -7   47.40    2.10
  -2   1  -7   46.13    2.11
  -2  -1   7   61.17    1.90
  -2  -1  -7   59.66    2.31
   2   1  -7   63.72    2.11
  -2   1   7   66.12    2.12
   2   1  -7   59.56    1.90
  -2  -2   7   76.11    2.28
   2  -2  -7   74.85    2.74
  -2   2  -7   71.36    2.64
   2   2  -7   73.52    2.29
  -2  -2  -7   70.20    2.81
   2   2  -7   75.85    2.54
  -2   2   7   79.90    2.67
  -2   3  -7   14.27    0.83
   2  -3  -7   15.33    0.94
   2   3  -7   13.46    0.66
  -2   3   7   16.50    0.96
  -2  -3  -7   12.66    1.02
   2  -4  -7   11.46    0.86
  -2   4  -7   10.84    0.74
   2   4  -7   11.03    0.49
  -2  -4  -7   10.39    1.03
  -2   4   7   13.41    0.91
  -2   5  -7    2.72    0.43
   2  -5  -7    1.26    0.47
   2   5   7    2.28    0.56
  -2  -5  -7    2.62    0.59
  -2   5   7    2.33    0.52
   2  -5   7    2.45    0.34
   2  -6  -7   23.40    1.36
  -2   6  -7   25.33    1.16
   2   6   7   26.13    1.49
  -2   6   7   23.18    1.38
   2   6  -7   22.02    0.81
  -2  -6  -7   23.21    1.46
   2  -6   7   23.25    1.02
  -2   7  -7   53.40    2.09
   2  -7  -7   52.51    2.37
   2   7   7   54.18    2.49
   2   7  -7   53.75    1.78
  -2  -7  -7   56.33    2.55
  -2   7   7   55.90    2.43
   2   8   7    9.15    1.10
   2  -8  -7    7.28    0.91
  -2   8  -7    8.45    0.74
   2   8  -7    8.06    0.52
  -2   8   7    7.55    0.95
  -2  -8  -7    6.96    1.01
   2   9   7    3.64    0.80
   2  -9  -7    4.43    0.78
  -2   9  -7    4.02    0.58
  -2   9   7    5.19    0.88
  -2  -9  -7    4.55    0.91
   2   9  -7    4.11    0.47
   2  10   7    1.95    0.68
  -2  10  -7    1.15    0.42
   2 -10  -7    0.85    0.54
  -2  10  -7    1.38    0.43
   2 -10   7    1.47    0.44
  -2  10   7    1.50    0.63
  -2 -10  -7    1.21    0.65
   2  10  -7    1.55    0.38
  -2  11  -7   17.75    1.10
   2 -11  -7   19.61    1.49
  -2  11  -7   16.00    1.11
   2  11   7   18.91    1.70
  -2 -11  -7   17.77    1.66
  -2  11   7   17.27    1.59
   2  11  -7   17.03    0.98
   2 -11   7   16.70    1.10
   2 -12  -7    6.57    1.02
   2  12   7    5.84    1.08
  -2  12  -7    6.47    0.81
  -2  12  -7    7.10    0.83
  -2 -12  -7    9.43    1.28
  -2  12   7    7.42    1.14
   2 -12   7    6.97    0.81
   2 -13  -7    5.44    1.03
  -2  13  -7    4.29    0.74
   2  13   7    4.66    1.05
  -2 -13  -7    4.90    1.09
  -2  13   7    5.18    1.07
   2  14   7   22.48    2.04
   2 -14  -7   23.06    1.82
  -2  14   7   20.80    1.98
  -2 -14  -7   24.61    2.17
   2 -15  -7   15.37    1.72
   2  15   7   15.23    1.79
  -2 -15  -7   15.42    1.82
  -2  15   7   13.56    1.67
   2  16   7    8.11    1.34
   2 -16  -7    5.40    1.25
  -2  16   7    3.25    1.02
  -2 -16  -7    3.35    1.11
   2 -17  -7   -0.67    0.79
   2  17   7   -0.80    0.73
  -2 -17  -7   -0.75    0.82
  -2  17   7    0.01    0.73
   2 -18  -7    0.12    1.03
   2  18   7    0.91    0.83
  -2  18   7   -1.09    0.65
   3   0  -7   -0.07    0.18
  -3   0   7   -0.14    0.19
  -3   0  -7   -0.09    0.32
   3   0  -7    0.02    0.25
   3  -1  -7   81.76    2.80
  -3   1  -7   90.33    3.05
  -3  -1   7   82.92    2.67
   3   1  -7   82.26    2.83
   3   1  -7   82.08    2.67
  -3   1   7   85.29    2.83
  -3  -1  -7   82.49    3.07
  -3   2  -7   13.27    0.88
   3  -2  -7   16.36    0.97
  -3  -2  -7   16.45    1.07
   3   2  -7   16.07    0.77
  -3   2   7   16.19    0.89
   3   2  -7   15.75    0.66
   3  -3  -7   -0.41    0.33
  -3   3  -7    0.14    0.22
  -3   3   7   -0.33    0.30
   3   3  -7    0.32    0.22
   3   3  -7   -0.28    0.14
  -3  -3  -7    0.64    0.43
  -3   4  -7   48.26    1.87
   3  -4  -7   44.41    1.98
   3   4  -7   44.96    1.42
  -3  -4  -7   41.32    2.03
  -3   4   7   48.05    1.99
  -3   5  -7    2.33    0.45
   3  -5  -7    2.45    0.54
  -3   5   7    1.94    0.49
   3   5  -7    2.32    0.22
  -3  -5  -7    2.30    0.59
   3  -6  -7   11.99    1.07
  -3   6  -7   13.07    0.87
  -3  -6  -7   12.05    1.15
  -3   6   7   12.59    1.12
   3   6  -7   12.31    0.55
   3   7   7   99.01    3.75
   3  -7  -7   91.67    3.61
  -3   7  -7   94.42    3.36
  -3  -7  -7   95.44    3.76
   3   7  -7   90.38    2.93
  -3   7   7   92.42    3.60
   3  -8  -7   19.98    1.41
   3   8   7   25.72    1.60
  -3   8  -7   21.43    1.22
  -3   8   7   22.98    1.46
  -3  -8  -7   20.16    1.46
   3   8  -7   21.95    0.94
  -3   9  -7   71.19    2.73
   3   9   7   72.41    3.18
   3  -9  -7   66.72    2.99
  -3  -9  -7   73.43    3.20
   3   9  -7   67.95    2.38
  -3   9   7   69.12    3.05
  -3  10  -7   58.70    2.45
   3 -10  -7   63.08    2.82
   3  10   7   58.30    2.86
  -3 -10  -7   64.22    2.96
   3  10  -7   58.26    2.17
  -3  10   7   58.36    2.83
   3 -10   7   60.63    2.44
   3 -11  -7    2.08    0.69
   3  11   7    2.23    0.78
  -3  11  -7    2.84    0.61
  -3 -11  -7    1.92    0.76
  -3  11   7    1.45    0.66
   3 -11   7    1.75    0.51
   3  11  -7    1.70    0.45
   3 -12  -7   23.10    1.68
   3  12   7   19.78    1.86
  -3  12  -7   21.47    1.42
  -3 -12  -7   24.57    1.89
   3 -12   7   22.27    1.34
  -3  12   7   18.28    1.73
   3  13   7   17.61    1.79
   3 -13  -7   17.08    1.68
  -3  13  -7   17.05    1.30
  -3 -13  -7   19.40    1.86
  -3  13   7   16.00    1.66
   3  14   7   16.88    1.81
   3 -14  -7   17.55    1.79
  -3 -14  -7   16.06    1.79
  -3  14   7   16.61    1.78
   3  15   7   22.62    2.16
   3 -15  -7   24.65    2.17
  -3  15   7   22.46    2.13
  -3 -15  -7   30.98    2.23
   3  16   7   -0.83    0.65
   3 -16  -7    0.15    0.82
  -3 -16  -7    0.28    0.92
  -3  16   7   -0.66    0.67
   3  17   7    5.75    1.33
   3 -17  -7    7.24    1.39
  -3  17   7    6.86    1.31
   3 -18  -7    7.29    1.44
   3  18   7    5.17    1.30
  -3  18   7    8.04    1.47
   3 -19  -7    1.03    1.14
   4   0  -7   -0.16    0.24
  -4   0  -7   -0.08    0.30
  -4   0   7    0.16    0.23
   4   0  -7   -0.07    0.21
  -4   1  -7   42.61    1.85
   4   1  -7   42.99    1.54
   4   1  -7   41.28    1.63
  -4  -1  -7   44.62    1.89
  -4   1   7   42.26    1.75
  -4   1   7   41.25    1.66
   4  -2  -7    5.22    0.61
  -4   2  -7    5.27    0.65
  -4   2   7    4.23    0.54
  -4   2   7    4.70    0.59
  -4  -2  -7    5.69    0.70
   4   2  -7    5.10    0.46
   4   2  -7    3.97    0.39
   4  -3  -7    8.88    0.82
  -4   3  -7    8.87    0.81
  -4  -3  -7    9.60    0.94
   4   3  -7    8.78    0.50
  -4   3   7    9.49    0.86
  -4   3   7    8.91    0.82
   4   3  -7    9.56    0.54
   4  -4  -7   12.04    0.89
   4   4  -7   10.92    0.51
  -4  -4  -7   11.34    1.07
  -4   4   7   10.04    0.91
  -4   5  -7    4.01    0.60
   4  -5  -7    3.78    0.62
  -4   5   7    3.77    0.61
  -4  -5  -7    3.87    0.69
   4  -6  -7   33.56    1.71
  -4   6  -7   35.47    1.61
  -4  -6  -7   32.58    1.81
  -4   6   7   30.07    1.65
   4  -7  -7    0.98    0.48
  -4   7  -7   -0.04    0.35
   4   7  -7    0.25    0.24
  -4  -7  -7    0.00    0.48
  -4   7   7    0.20    0.37
   4   8   7    6.84    1.02
  -4   8  -7    7.54    0.82
   4  -8  -7    7.36    0.96
  -4  -8  -7    7.20    1.04
  -4   8   7    5.96    0.88
   4   8  -7    8.07    0.58
  -4   9  -7    7.25    0.82
   4   9   7    7.63    1.15
   4  -9  -7    7.15    0.95
  -4   9   7    5.07    0.86
   4   9  -7    7.60    0.62
  -4  -9  -7    6.53    1.01
  -4  10  -7   10.02    1.00
   4  10   7   10.56    1.30
   4 -10  -7   10.17    1.17
  -4 -10  -7   12.24    1.36
  -4  10   7   10.61    1.25
   4  10  -7   10.10    0.75
   4 -11  -7   17.27    1.60
  -4  11  -7   20.79    1.35
   4  11   7   18.97    1.79
   4  11  -7   18.63    1.06
  -4  11   7   17.32    1.63
   4 -11   7   18.24    1.24
  -4 -11  -7   21.45    1.66
   4  12   7    8.24    1.27
   4 -12  -7   11.30    1.33
  -4  12  -7    9.13    1.05
  -4  12   7   11.93    1.34
   4 -12   7    9.59    1.02
  -4 -12  -7    9.59    1.35
   4 -13  -7    4.69    1.02
  -4  13  -7    5.03    0.86
   4  13   7    4.31    1.05
   4 -13   7    5.24    0.84
  -4 -13  -7    6.52    1.19
  -4  13   7    3.78    0.94
   4  14   7    1.74    0.85
   4 -14  -7    1.51    0.80
  -4  14   7    0.46    0.74
  -4 -14  -7    1.62    0.80
   4 -15  -7    0.76    0.71
   4  15   7   -0.22    0.65
  -4  15   7    0.19    0.73
  -4 -15  -7   -0.81    0.67
   4  16   7    5.70    1.25
   4 -16  -7    7.81    1.38
  -4  16   7    2.84    1.02
  -4 -16  -7    4.09    1.22
   4 -17  -7    0.75    0.86
   4  17   7    0.37    0.87
  -4  17   7   -1.12    0.70
   4 -18  -7    0.95    1.02
   4  18   7    2.38    1.04
   4 -19  -7    0.44    1.04
   5   0  -7    0.55    0.29
  -5   0   7    0.08    0.27
  -5   0  -7    0.31    0.36
  -5  -1   7   96.51    3.25
  -5   1  -7   99.27    3.51
   5   1  -7   92.08    3.11
  -5   1   7   95.90    3.37
  -5   1   7   95.12    3.26
  -5  -1  -7   93.81    3.51
   5   1  -7   93.90    3.24
  -5   2  -7   15.69    1.03
   5  -2  -7   16.15    1.00
  -5  -2   7   15.56    0.81
   5   2  -7   15.57    0.81
  -5  -2  -7   15.67    1.09
  -5   2   7   15.45    1.01
  -5   2   7   18.25    0.99
   5   2  -7   14.54    0.77
   5  -3  -7   83.13    3.06
  -5  -3   7   80.43    2.69
  -5   3  -7   77.23    3.03
  -5   3   7   80.25    3.05
   5   3  -7   82.37    2.65
  -5  -3  -7   82.87    3.15
  -5   3   7   82.66    2.99
   5   3  -7   78.21    2.68
   5  -4  -7    1.91    0.50
  -5   4  -7    1.00    0.43
  -5  -4  -7    2.11    0.53
  -5   4   7    1.32    0.44
   5   4  -7    1.59    0.25
  -5   4   7    1.40    0.47
  -5   5  -7   55.36    2.24
   5  -5  -7   50.81    2.28
  -5  -5  -7   52.13    2.37
  -5   5   7   52.84    2.30
  -5   5   7   52.29    2.27
   5  -6  -7  137.31    4.92
  -5  -6  -7  137.07    4.99
  -5   6   7  132.47    4.81
  -5   6   7  137.90    4.94
   5  -7  -7   23.90    1.47
  -5   7  -7   26.25    1.39
  -5  -7  -7   24.22    1.57
  -5   7   7   22.06    1.50
  -5   7   7   22.56    1.44
  -5   8  -7   27.60    1.54
   5  -8  -7   27.85    1.65
   5   8  -7   26.74    1.21
  -5  -8  -7   24.87    1.67
  -5   8   7   25.68    1.61
   5   9   7  114.20    4.58
  -5   9  -7  115.52    4.22
   5  -9  -7  117.01    4.46
  -5   9   7  112.33    4.41
   5   9  -7  113.72    3.77
  -5  -9  -7  112.43    4.49
   5 -10  -7    0.18    0.53
   5  10   7    1.00    0.62
  -5  10  -7   -0.11    0.46
   5  10  -7    0.47    0.33
  -5 -10  -7    0.02    0.56
  -5  10   7    0.28    0.48
   5 -11  -7    7.08    1.11
   5  11   7    5.74    1.08
  -5  11  -7    5.70    0.87
  -5 -11  -7    6.78    1.13
  -5  11   7    4.99    0.95
   5 -11   7    5.21    0.82
   5  12   7    5.26    1.07
  -5  12  -7    2.83    0.68
   5 -12  -7    2.90    0.83
   5 -12   7    2.38    0.67
  -5 -12  -7    1.44    0.80
  -5  12   7    2.79    0.82
   5  13   7   21.66    2.04
  -5  13  -7   22.00    1.59
   5 -13  -7   25.58    1.87
  -5 -13  -7   25.12    1.96
   5 -13   7   22.64    1.56
  -5  13   7   25.60    2.15
   5 -14  -7   27.63    1.99
   5  14   7   23.22    2.23
  -5  14  -7   26.97    1.76
  -5 -14  -7   25.51    2.20
  -5  14   7   23.74    2.14
   5 -15  -7    1.98    0.84
   5  15   7    1.04    0.81
  -5 -15  -7    1.07    0.94
  -5  15   7    1.39    0.82
   5 -16  -7   26.08    2.12
   5  16   7   31.04    2.64
  -5  16   7   34.27    2.39
   5  17   7   11.98    1.76
   5 -17  -7   14.71    1.85
  -5  17   7   21.67    2.20
   5 -18  -7   -0.34    0.82
   5  18   7   -0.91    0.72
   6   0  -7    0.48    0.31
  -6   0   7   -0.24    0.27
  -6   0  -7    0.01    0.34
  -6  -1   7   12.83    0.81
  -6   1  -7   12.37    0.96
   6   1  -7   11.72    0.78
  -6   1   7   13.38    0.91
  -6  -1  -7   12.73    0.98
  -6   1   7   13.26    0.85
  -6  -2   7   12.68    0.77
   6  -2  -7   11.80    0.87
  -6   2  -7   13.87    1.04
   6   2  -7   12.69    0.76
  -6  -2  -7   11.14    1.06
  -6   2   7   12.72    0.90
  -6   2   7   13.16    0.91
  -6  -3   7   24.80    1.04
   6  -3  -7   21.72    1.29
  -6   3  -7   22.13    1.34
  -6   3   7   23.65    1.30
  -6  -3  -7   20.99    1.37
   6   3  -7   22.48    1.01
  -6   3   7   23.44    1.33
   6  -4  -7   22.40    1.36
  -6   4  -7   23.63    1.35
  -6  -4   7   22.69    0.99
  -6   4   7   27.77    1.41
  -6   4   7   22.19    1.37
   6   4  -7   23.25    0.99
  -6  -4  -7   27.57    1.50
   6  -5  -7    0.84    0.44
  -6  -5   7    0.54    0.19
  -6   5  -7    0.28    0.41
  -6   5   7    0.46    0.41
  -6   5   7    0.80    0.45
   6   5  -7    0.56    0.20
  -6  -5  -7    0.61    0.47
   6  -6  -7   50.52    2.35
  -6   6  -7   53.22    2.33
  -6  -6  -7   52.97    2.43
  -6   6   7   50.89    2.36
  -6   6   7   56.66    2.46
  -6   7  -7    9.08    0.96
   6  -7  -7    8.47    0.99
  -6  -7  -7    8.59    1.07
  -6   7   7    6.10    0.90
  -6   7   7    9.34    1.05
   6  -8  -7   16.98    1.34
  -6  -8  -7   17.32    1.37
  -6   8   7   20.14    1.39
  -6   8   7   13.29    1.31
   6  -9  -7    2.51    0.68
  -6   9  -7    2.20    0.60
   6   9  -7    2.28    0.50
  -6   9   7    1.93    0.71
  -6  -9  -7    2.72    0.76
  -6   9   7    2.08    0.64
   6  10   7    2.42    0.80
   6 -10  -7    1.31    0.67
  -6  10  -7    1.57    0.62
  -6 -10  -7    3.08    0.84
  -6  10   7    2.31    0.72
   6  10  -7    2.54    0.52
  -6  11  -7   21.17    1.46
   6 -11  -7   18.57    1.70
   6  11   7   18.95    1.85
  -6 -11  -7   20.20    1.80
  -6  11   7   19.12    1.75
   6  12   7   -0.24    0.65
  -6  12  -7    0.27    0.58
   6 -12  -7    1.04    0.73
   6 -12   7    0.54    0.54
  -6 -12  -7    2.25    0.84
  -6  12   7    0.39    0.61
   6  13   7    0.16    0.65
  -6  13  -7    0.48    0.60
   6 -13  -7    1.47    0.76
  -6 -13  -7    1.05    0.80
  -6  13   7    1.40    0.70
   6 -13   7    0.96    0.60
   6 -14  -7   23.47    1.84
   6  14   7   22.20    2.14
  -6  14  -7   24.05    1.78
  -6  14   7   24.64    2.17
   6 -14   7   22.13    1.65
  -6 -14  -7   23.41    2.10
   6  15   7    3.31    1.09
   6 -15  -7    6.15    1.21
  -6  15   7    2.94    0.98
  -6 -15  -7    4.32    1.12
   6 -16  -7    8.98    1.46
   6  16   7   10.21    1.60
  -6  16   7    8.89    1.43
   6  17   7    0.27    0.89
   6 -17  -7    0.22    0.86
  -6  17   7    0.95    0.85
   6 -18  -7    0.65    1.00
   7   0  -7   -0.39    0.27
  -7   0   7   -0.29    0.27
  -7   0  -7   -0.07    0.38
  -7   1  -7   40.29    1.92
  -7  -1   7   41.48    1.71
   7  -1  -7   31.23    1.67
  -7   1   7   42.26    1.82
   7   1  -7   42.13    1.72
  -7  -1  -7   43.69    1.97
   7  -2  -7    0.10    0.31
  -7   2  -7    0.15    0.41
  -7  -2   7    0.32    0.29
   7   2  -7   -0.45    0.25
  -7   2   7   -0.12    0.36
  -7  -2  -7   -0.36    0.37
   7  -3  -7  329.76   10.58
  -7  -3   7  323.22   10.20
  -7   3  -7  323.87   10.63
  -7   3   7  328.64   10.28
   7   3  -7  332.64   10.21
  -7   3   7  333.19   10.59
  -7  -3  -7  327.19   10.65
  -7   4  -7    1.00    0.50
   7  -4  -7    0.37    0.40
  -7  -4   7    0.75    0.29
  -7   4   7    0.73    0.42
  -7   4   7    1.20    0.44
  -7  -4  -7    0.71    0.44
   7   4  -7    0.58    0.27
  -7   5  -7   33.83    1.78
   7  -5  -7   32.34    1.77
  -7  -5   7   32.78    1.27
   7   5  -7   33.22    1.28
  -7   5   7   30.99    1.73
  -7  -5  -7   35.69    1.86
  -7   5   7   33.14    1.74
  -7  -6   7    0.31    0.20
  -7   6  -7    0.03    0.41
   7  -6  -7   -0.05    0.44
  -7  -6  -7    0.18    0.46
  -7   6   7   -0.33    0.42
   7   6  -7    0.13    0.20
  -7   6   7   -0.11    0.37
   7  -7  -7   33.72    1.88
  -7   7  -7   35.17    1.86
  -7   7   7   36.02    1.94
  -7   7   7   36.64    1.94
  -7  -7  -7   35.30    1.97
   7  -8  -7    1.11    0.56
  -7   8  -7    1.59    0.61
  -7   8   7    2.37    0.71
  -7   8   7    0.58    0.46
  -7  -8  -7    1.10    0.59
  -7   9  -7    0.25    0.47
   7  -9  -7    0.09    0.56
  -7   9   7    0.02    0.46
  -7   9   7    0.42    0.54
  -7  -9  -7    0.06    0.56
   7 -10  -7    0.87    0.58
  -7  10  -7    0.44    0.38
  -7  10   7    0.88    0.61
  -7 -10  -7    1.31    0.67
   7  10  -7    1.22    0.48
  -7  10   7    0.57    0.63
   7 -11  -7  160.56    6.05
   7  11   7  150.94    6.08
  -7 -11  -7  166.99    6.05
  -7  11   7  153.88    5.97
   7 -12  -7    1.40    0.72
  -7  12  -7    0.82    0.65
   7  12   7    1.10    0.79
   7 -12   7    1.11    0.59
  -7 -12  -7    0.33    0.65
  -7  12   7    2.15    0.81
   7 -13  -7    0.46    0.71
  -7  13  -7    1.26    0.71
   7  13   7   -0.49    0.64
   7 -13   7    0.68    0.60
  -7 -13  -7    0.69    0.71
  -7  13   7    0.77    0.67
  -7  14  -7    0.77    0.69
   7 -14  -7    0.20    0.73
   7  14   7   -0.84    0.69
   7 -14   7   -0.43    0.54
  -7  14   7    1.36    0.74
  -7 -14  -7   -0.01    0.76
   7 -15  -7    8.14    1.40
   7  15   7   10.92    1.62
  -7  15   7   12.57    1.66
   7 -16  -7    1.03    0.86
   7  16   7    0.27    0.80
  -7  16   7    0.20    0.75
   7 -17  -7    5.20    1.28
   7  17   7    4.44    1.20
   7 -18  -7   -1.09    0.82
  -8   0  -7   -0.53    0.36
  -8   0   7    0.02    0.32
   8   0  -7    0.13    0.32
  -8  -1   7   11.57    0.91
  -8   1  -7   11.76    1.17
   8  -1  -7   11.45    0.91
  -8  -1  -7   12.53    1.17
  -8   1   7   14.75    1.03
   8   1  -7   14.67    0.96
  -8  -2   7   19.36    1.08
  -8   2  -7   22.05    1.40
   8  -2  -7   15.85    1.14
  -8  -2  -7   21.00    1.34
   8   2  -7   20.05    1.08
  -8   2   7   18.70    1.25
   8  -3  -7   11.33    1.09
  -8  -3   7   12.55    0.81
  -8   3  -7   12.63    1.17
  -8  -3  -7   11.31    1.12
   8   3  -7   12.99    0.83
  -8   3   7   11.83    1.09
   8  -4  -7    1.20    0.50
  -8   4  -7    0.45    0.49
  -8  -4   7    0.55    0.31
  -8  -4  -7   -0.07    0.38
   8   4  -7    0.23    0.28
  -8   4   7    0.72    0.46
  -8   4   7    0.51    0.41
  -8  -5   7   23.72    1.09
  -8   5  -7   24.62    1.56
   8  -5  -7   25.21    1.52
  -8   5   7   22.87    1.47
  -8   5   7   24.58    1.53
  -8  -5  -7   21.99    1.46
   8   5  -7   25.63    1.11
  -8  -6   7   35.14    1.35
  -8   6  -7   34.18    1.88
   8  -6  -7   36.12    1.95
  -8  -6  -7   33.69    1.92
  -8   6   7   35.32    1.95
   8   6  -7   34.83    1.35
  -8   6   7   33.91    1.89
  -8   7  -7   28.05    1.72
   8  -7  -7   27.56    1.74
  -8   7   7   27.27    1.71
  -8  -7  -7   28.63    1.71
  -8   7   7   26.35    1.69
   8  -8  -7   37.45    2.10
  -8   8  -7   38.36    2.08
  -8  -8  -7   37.87    2.11
  -8   8   7   39.23    2.17
  -8   8   7   34.97    2.06
  -8   9  -7    1.31    0.62
   8  -9  -7    1.40    0.64
  -8   9   7    1.60    0.71
  -8   9   7    1.64    0.65
  -8  -9  -7    0.94    0.63
  -8  10  -7   10.72    1.23
   8 -10  -7    9.87    1.29
  -8  10   7    8.50    1.19
  -8  10   7    9.23    1.21
  -8 -10  -7    9.99    1.24
   8 -11  -7   20.00    1.85
  -8  11  -7   17.67    1.59
  -8  11   7   15.06    1.61
  -8 -11  -7   12.91    1.47
  -8  11   7   15.76    1.65
   8  12   7    1.00    0.76
  -8  12  -7    0.39    0.49
   8 -12  -7    0.18    0.65
  -8 -12  -7    0.70    0.73
  -8  12   7    0.72    0.66
   8  13   7    2.46    0.99
  -8  13  -7    1.24    0.69
   8 -13  -7    2.35    0.86
  -8 -13  -7    2.48    0.88
  -8  13   7    2.42    0.87
   8 -13   7    3.49    0.89
   8 -14  -7   11.27    1.53
  -8  14  -7   12.19    1.49
   8  14   7   10.34    1.55
   8 -14   7    8.82    1.27
  -8  14   7   14.07    1.69
  -8 -14  -7   12.53    1.52
  -8  15  -7    3.71    1.09
   8 -15  -7    2.41    0.94
   8  15   7    1.68    1.04
  -8  15   7    2.36    0.96
   8 -15   7    3.20    0.96
   8 -16  -7   10.29    1.62
   8  16   7    8.30    1.52
  -8  16   7    8.70    1.52
   8  17   7    0.64    0.96
   8 -17  -7   -0.34    0.89
  -9   0   7   -0.09    0.37
  -9   0  -7   -0.34    0.38
   9   0  -7    0.90    0.44
  -9   1  -7   49.41    2.42
   9  -1  -7   52.95    2.30
  -9  -1   7   51.82    2.21
  -9  -1  -7   52.68    2.47
   9   1  -7   54.25    2.23
  -9   1   7   53.54    2.31
  -9   2  -7   19.45    1.43
  -9  -2   7   19.77    1.14
   9  -2  -7   18.96    1.28
   9   2  -7   20.61    1.16
  -9  -2  -7   21.05    1.40
  -9   2   7   19.93    1.33
  -9   3  -7   37.74    2.02
  -9  -3   7   38.35    1.70
   9  -3  -7   39.50    1.95
  -9   3   7   36.17    1.95
  -9  -3  -7   39.70    2.05
   9   3  -7   41.01    1.71
  -9   4  -7    3.72    0.81
   9  -4  -7    4.12    0.76
  -9  -4   7    4.13    0.55
  -9  -4  -7    3.86    0.79
  -9   4   7    3.92    0.74
  -9   5  -7   94.58    3.86
   9  -5  -7   97.90    3.86
  -9  -5   7   94.25    3.31
  -9   5   7   95.70    3.79
  -9   5   7  102.25    3.92
  -9  -5  -7   93.83    3.83
   9  -6  -7   48.70    2.47
  -9   6  -7   52.62    2.54
  -9  -6   7   51.13    1.91
  -9  -6  -7   54.69    2.50
  -9   6   7   49.53    2.46
  -9   6   7   49.05    2.50
  -9   7  -7    3.06    0.79
   9  -7  -7    2.93    0.80
  -9  -7  -7    3.41    0.76
  -9   7   7    3.14    0.75
  -9   7   7    4.25    0.84
  -9   8  -7   33.99    2.08
   9  -8  -7   37.81    2.13
  -9   8   7   39.32    2.22
  -9  -8  -7   36.67    2.10
  -9   8   7   33.54    2.06
   9  -9  -7   49.60    2.52
  -9   9  -7   46.73    2.45
  -9  -9  -7   43.48    2.37
  -9   9   7   44.40    2.48
  -9   9   7   41.86    2.41
   9 -10  -7    0.74    0.67
  -9  10  -7    1.44    0.70
  -9  10   7    1.19    0.67
  -9  10   7    0.90    0.65
  -9 -10  -7    0.52    0.59
   9 -11  -7    9.49    1.37
  -9  11  -7   11.72    1.39
  -9  11   7    7.20    1.22
  -9 -11  -7    9.64    1.30
  -9  11   7    8.01    1.27
  -9  12  -7   -0.14    0.62
   9 -12  -7    1.96    0.84
  -9  12   7    0.17    0.71
  -9 -12  -7    2.47    0.82
  -9  12   7    1.13    0.74
  -9  13  -7   32.36    2.21
   9 -13  -7   33.58    2.36
   9  13   7   40.92    2.61
  -9 -13  -7   39.07    2.34
  -9  13   7   36.53    2.44
   9 -13   7   37.39    2.24
   9  14   7   11.43    1.74
   9 -14  -7    8.41    1.43
   9 -14   7   11.96    1.47
  -9  14   7   11.58    1.62
  -9  15  -7    0.56    0.83
   9 -15  -7    2.14    1.03
   9  15   7    1.19    0.92
  -9  15   7    0.47    0.86
   9 -15   7    1.46    0.87
   9 -16  -7   16.02    2.02
   9  16   7   15.85    1.95
   9 -17  -7    9.80    1.70
 -10   0   7    0.34    0.39
  10   0  -7   -0.06    0.36
 -10   0  -7    0.39    0.50
  10  -1  -7    5.81    0.81
 -10  -1   7    6.39    0.80
 -10   1  -7    5.39    0.92
  10   1  -7    5.88    0.77
 -10   1   7    5.43    0.81
 -10  -1  -7    4.66    0.84
  10  -2  -7   26.17    1.57
 -10  -2   7   29.02    1.50
 -10   2  -7   28.75    1.73
 -10   2   7   25.42    1.56
 -10  -2  -7   26.68    1.72
 -10   3  -7    2.85    0.74
 -10  -3   7    2.54    0.52
  10  -3  -7    2.67    0.69
 -10  -3  -7    2.79    0.74
 -10   3   7    2.70    0.68
  10  -4  -7    6.30    0.92
 -10   4  -7    6.96    1.05
 -10  -4   7    7.69    0.77
 -10  -4  -7    7.69    1.06
 -10   4   7    8.90    1.08
 -10   5  -7    1.24    0.68
 -10  -5   7    1.81    0.46
  10  -5  -7    1.76    0.66
 -10   5   7    0.40    0.56
 -10  -5  -7    1.73    0.66
  10  -6  -7    5.18    0.95
 -10   6  -7    5.42    0.95
 -10  -6  -7    5.16    0.91
 -10   6   7    4.48    0.88
 -10   7  -7    3.76    0.88
  10  -7  -7    5.44    0.97
 -10   7   7    5.78    1.00
 -10   7   7    5.19    0.95
 -10  -7  -7    3.70    0.83
  10  -8  -7    0.02    0.56
 -10   8  -7    0.50    0.65
 -10  -8  -7   -0.04    0.53
 -10   8   7    0.60    0.54
 -10   8   7   -0.58    0.56
  10  -9  -7    2.65    0.82
 -10   9  -7    4.57    0.96
 -10   9   7    2.10    0.77
 -10  -9  -7    4.57    0.92
 -10   9   7    4.09    0.93
  10 -10  -7   26.19    1.92
 -10  10  -7   28.36    1.88
 -10 -10  -7   27.40    1.84
 -10  10   7   24.38    1.86
 -10  10   7   26.39    1.91
 -10  11  -7   16.77    1.68
  10 -11  -7   14.87    1.68
 -10  11   7   16.74    1.77
 -10 -11  -7   17.01    1.65
 -10  11   7   17.84    1.79
  10 -12  -7   12.96    1.61
 -10  12  -7   15.54    1.65
 -10  12   7   14.29    1.70
 -10 -12  -7   15.96    1.64
 -10  12   7   18.18    1.90
 -10  13  -7    2.08    0.90
  10 -13  -7    1.52    0.82
  10  13   7    1.55    1.01
 -10  13   7    1.33    0.87
  10 -13   7    2.21    0.85
 -10  13   7    0.75    0.75
 -10 -13  -7    1.70    0.88
 -10  14  -7    0.22    0.79
  10  14   7    2.07    1.11
  10 -14  -7    1.95    0.94
  10 -14   7    1.14    0.79
 -10  14   7    1.37    0.86
 -10  15  -7    0.18    0.84
  10  15   7    0.23    0.94
  10 -15  -7    0.59    0.86
  10 -15   7    2.18    0.95
 -10  15   7    1.25    0.91
  10  16   7    0.76    0.96
 -10  16  -7   -0.19    0.68
  10 -16  -7    2.73    1.12
 -11   0  -7    0.55    0.53
  11   0  -7    0.20    0.32
 -11   0   7    0.86    0.49
 -11   1  -7   51.13    2.63
  11  -1  -7   56.54    2.51
 -11  -1   7   56.09    2.42
 -11   1   7   52.66    2.48
  11   1  -7   52.76    2.37
 -11  -1  -7   54.64    2.67
  11  -2  -7   51.57    2.41
 -11   2  -7   48.07    2.52
 -11  -2   7   47.73    2.20
 -11  -2  -7   49.34    2.46
 -11   2   7   49.58    2.40
  11  -3  -7    1.49    0.59
 -11  -3   7    0.99    0.47
 -11   3  -7    0.92    0.66
 -11   3   7    0.22    0.56
 -11  -3  -7    0.42    0.57
  11  -4  -7    9.96    1.21
 -11   4  -7   12.69    1.38
 -11  -4   7   12.24    1.03
 -11   4   7    9.73    1.16
 -11  -4  -7   11.12    1.23
 -11  -5   7    0.19    0.39
  11  -5  -7    0.19    0.52
 -11   5  -7   -0.67    0.52
 -11   5   7    0.51    0.59
 -11  -5  -7    0.60    0.54
  11  -6  -7   10.54    1.31
 -11   6  -7   10.15    1.25
 -11   6   7    7.44    1.15
 -11  -6  -7   10.71    1.25
  11  -7  -7   62.73    3.10
 -11   7  -7   65.09    3.12
 -11   7   7   61.83    3.09
 -11  -7  -7   68.54    3.08
 -11   8  -7    2.33    0.85
  11  -8  -7    2.66    0.82
 -11   8   7    2.03    0.80
 -11  -8  -7    2.25    0.76
 -11   9  -7    6.05    1.14
  11  -9  -7    6.17    1.08
 -11   9   7    4.67    1.01
 -11  -9  -7    4.71    0.97
 -11  10  -7   45.05    2.61
  11 -10  -7   43.41    2.60
 -11  10   7   45.13    2.65
 -11 -10  -7   45.00    2.47
 -11  10   7   46.51    2.69
 -11  11  -7    1.79    0.85
  11 -11  -7   -0.47    0.63
 -11  11   7   -0.06    0.66
 -11 -11  -7    0.18    0.65
 -11  11   7    0.51    0.70
 -11  12  -7   20.54    1.99
  11 -12  -7   19.60    2.00
 -11  12   7   15.28    1.79
 -11  12   7   15.06    1.76
 -11 -12  -7   17.79    1.73
  11 -13  -7    0.51    0.78
 -11  13  -7    1.67    0.95
 -11  13   7    0.72    0.84
 -11  13   7    1.66    0.90
  11 -13   7    0.39    0.71
  11 -14  -7    8.68    1.54
  11  14   7    7.77    1.59
 -11  14  -7    7.99    1.38
 -11  14   7    8.94    1.45
  11 -14   7    8.91    1.39
 -11  14   7    7.45    1.41
  11 -15  -7   11.31    1.74
 -11  15  -7   13.42    1.76
  11  15   7   11.69    1.76
  11 -15   7   12.91    1.68
  11 -16  -7    1.31    0.95
 -11  16  -7    0.36    0.99
  11 -16   7   -0.56    0.87
 -12   0   7    0.00    0.49
  12   0  -7    0.13    0.28
 -12   0  -7   -0.72    0.46
  12  -1  -7    8.99    1.09
 -12  -1   7    6.83    0.97
 -12   1  -7    8.91    1.18
 -12   1   7    8.04    1.08
 -12  -1  -7    7.97    1.13
  12  -2  -7    1.82    0.63
 -12  -2   7    2.64    0.62
 -12   2  -7    1.50    0.74
 -12  -2  -7    1.77    0.73
 -12   2   7    2.38    0.70
 -12  -3   7   27.54    1.54
  12  -3  -7   24.37    1.70
 -12   3  -7   23.13    1.74
 -12   3   7   25.25    1.69
 -12  -3  -7   26.87    1.78
 -12   4  -7    0.48    0.65
  12  -4  -7   -0.38    0.48
 -12  -4   7    0.45    0.49
 -12   4   7   -0.05    0.55
 -12  -4  -7   -0.55    0.41
 -12   5  -7   17.62    1.70
  12  -5  -7   19.99    1.55
 -12  -5   7   20.70    1.26
 -12  -5  -7   20.67    1.61
 -12   5   7   18.29    1.70
 -12   6  -7    2.96    0.84
  12  -6  -7    0.76    0.68
 -12  -6  -7    0.77    0.64
 -12   6   7    0.36    0.61
  12  -7  -7   22.87    1.76
 -12   7  -7   28.07    1.99
 -12   7   7   23.74    1.80
 -12  -7  -7   23.31    1.76
  12  -8  -7    0.62    0.65
 -12   8  -7   -0.43    0.67
 -12   8   7   -0.29    0.63
 -12  -8  -7    0.33    0.58
 -12   9  -7    1.08    0.78
  12  -9  -7    1.15    0.83
 -12   9   7    1.22    0.69
 -12  -9  -7    1.75    0.78
  12 -10  -7    0.31    0.74
 -12  10  -7    0.49    0.78
 -12  10   7    0.80    0.74
 -12 -10  -7    0.17    0.69
 -12  11  -7    2.99    1.03
  12 -11  -7    1.77    0.85
 -12  11   7    3.01    1.00
 -12 -11  -7    1.07    0.77
 -12  12  -7    0.02    0.82
  12 -12  -7    0.11    0.66
 -12 -12  -7   -0.59    0.65
 -12  12   7    0.04    0.78
 -12  13  -7    3.80    1.13
  12 -13  -7    4.23    1.14
 -12  13   7    4.55    1.21
  12 -13   7    6.13    1.26
  12 -14  -7    0.58    0.82
  12  14   7    0.57    0.97
 -12  14  -7    0.04    0.91
 -12  14   7    1.36    0.96
  12 -14   7   -0.71    0.70
 -12  15  -7   12.83    1.84
  12 -15  -7   13.17    1.83
  12 -15   7   11.58    1.68
 -13   0  -7    0.25    0.60
  13   0  -7    0.19    0.36
 -13   0   7    0.17    0.54
  13  -1  -7    2.42    0.72
 -13   1  -7    3.10    0.87
 -13  -1   7    2.00    0.67
 -13  -1  -7    2.00    0.80
 -13   1   7    2.63    0.76
 -13   2  -7   15.40    1.60
 -13  -2   7   14.99    1.34
  13  -2  -7   14.84    1.46
 -13   2   7   13.44    1.43
 -13  -2  -7   15.27    1.57
 -13   3  -7    1.17    0.72
 -13  -3   7   -0.48    0.48
  13  -3  -7    1.34    0.63
 -13  -3  -7    1.61    0.71
 -13   3   7    1.17    0.69
  13  -4  -7    2.73    0.83
 -13   4  -7    5.70    1.11
 -13  -4   7    5.80    0.85
 -13  -4  -7    4.34    0.98
 -13   4   7    4.31    0.94
  13  -5  -7   15.23    1.61
 -13   5  -7   14.06    1.61
 -13  -5  -7   15.27    1.60
 -13   5   7   14.45    1.58
 -13   6  -7    0.06    0.62
  13  -6  -7   -0.08    0.56
 -13   6   7    0.50    0.70
 -13  -6  -7    0.23    0.62
  13  -7  -7   18.82    1.87
 -13   7  -7   17.19    1.76
 -13  -7  -7   18.66    1.74
 -13   7   7   21.68    1.94
  13  -8  -7    9.20    1.37
 -13   8  -7   11.64    1.54
 -13   8   7   10.79    1.47
 -13  -8  -7   10.19    1.33
  13  -9  -7    5.57    1.11
 -13   9  -7    3.97    1.06
 -13  -9  -7    3.79    0.95
 -13   9   7    3.68    1.08
 -13  10  -7    1.20    0.89
  13 -10  -7    1.32    0.86
 -13  10   7    2.00    0.83
 -13 -10  -7    2.53    0.94
 -13  11  -7    2.98    1.05
  13 -11  -7   -0.19    0.76
 -13 -11  -7    0.98    0.81
 -13  11   7    1.37    0.86
 -13  12  -7   20.64    2.10
  13 -12  -7   22.19    2.23
 -13  12   7   19.42    2.08
  13 -13  -7    1.21    0.90
 -13  13  -7    1.44    1.02
 -13  13   7    1.56    1.00
  13 -13   7    1.88    0.95
 -13  14  -7    0.88    1.02
  13 -14  -7    1.18    0.93
  13 -14   7   -0.46    0.77
 -13  14   7   -0.14    0.92
 -13  15  -7    7.08    1.51
  13 -15  -7    7.32    1.44
  13 -15   7    8.15    1.50
 -13  15   7    5.88    1.43
 -14   0  -7    0.78    0.73
 -14   0   7   -0.26    0.54
  14   0  -7   -0.08    0.42
 -14  -1   7   -0.06    0.54
  14  -1  -7    0.09    0.56
 -14   1  -7   -0.73    0.57
 -14   1   7   -0.25    0.55
 -14  -1  -7    0.09    0.70
 -14   2  -7   25.49    1.91
 -14  -2   7   28.52    1.77
  14  -2  -7   23.58    1.76
 -14   2   7   27.13    1.88
 -14  -2  -7   24.76    1.91
  14  -3  -7    7.09    1.16
 -14  -3   7    7.74    1.03
 -14   3  -7    7.91    1.28
 -14   3   7    8.61    1.20
 -14  -3  -7    6.02    1.08
 -14  -4   7    9.73    1.12
  14  -4  -7    8.64    1.29
 -14   4  -7    8.04    1.32
 -14   4   7    9.75    1.31
 -14  -4  -7    8.51    1.26
  14  -5  -7    0.40    0.69
 -14   5  -7   -0.13    0.65
 -14  -5  -7    0.78    0.71
 -14   5   7   -0.35    0.66
 -14   6  -7    0.44    0.72
  14  -6  -7    0.62    0.67
 -14   6   7    0.99    0.80
 -14  -6  -7    0.35    0.67
 -14   7  -7    0.23    0.72
  14  -7  -7   -0.64    0.66
 -14   7   7   -0.81    0.57
 -14  -7  -7    0.06    0.65
  14  -8  -7    0.60    0.71
 -14   8  -7   -0.30    0.69
 -14   8   7    0.53    0.79
 -14  -8  -7    1.18    0.79
  14  -9  -7    0.18    0.77
 -14   9  -7   -0.63    0.65
 -14   9   7    0.18    0.64
 -14  -9  -7    0.58    0.72
  14 -10  -7   37.01    2.56
 -14  10  -7   37.42    2.52
 -14  10   7   37.66    2.59
 -14 -10  -7   35.92    2.33
  14 -11  -7    0.44    0.75
 -14  11  -7    1.23    0.93
 -14  11   7    1.33    0.93
  14 -12  -7    8.89    1.54
 -14  12  -7    8.26    1.48
 -14  12   7   11.14    1.63
  14 -13  -7   -0.22    0.85
 -14  13  -7   -0.83    0.88
  14 -13   7   -0.19    0.78
 -14  13   7   -0.95    0.65
 -14  14  -7   -1.75    0.86
  14 -14  -7    0.36    0.96
  14 -14   7   -0.01    0.83
 -14  14   7   -0.32    0.85
 -15   0  -7   -0.02    0.68
  15   0  -7   -0.50    0.51
 -15   0   7   -0.95    0.51
 -15   1  -7   10.61    1.44
 -15  -1   7    9.96    1.25
  15  -1  -7   11.21    1.34
 -15  -1  -7    9.81    1.42
 -15   1   7    9.98    1.28
  15  -2  -7   11.15    1.40
 -15   2  -7   13.35    1.60
 -15  -2   7   13.07    1.39
 -15   2   7   14.87    1.59
 -15  -2  -7   13.97    1.63
  15  -3  -7    7.49    1.20
 -15   3  -7    7.43    1.29
 -15  -3   7    8.60    1.13
 -15  -3  -7    8.37    1.36
 -15   3   7    9.99    1.37
  15  -4  -7    1.87    0.79
 -15   4  -7    1.44    0.88
 -15   4   7    1.80    0.88
 -15  -4  -7    1.66    0.82
  15  -5  -7    1.79    0.81
 -15   5  -7    0.21    0.82
 -15  -5  -7    1.68    0.81
 -15   5   7    2.03    0.89
 -15   6  -7   11.72    1.59
  15  -6  -7   17.79    1.83
 -15   6   7   14.28    1.68
 -15  -6  -7   12.69    1.55
  15  -7  -7   44.15    2.68
 -15   7  -7   38.04    2.64
 -15  -7  -7   40.80    2.52
 -15   7   7   41.66    2.66
 -15   8  -7    0.63    0.92
  15  -8  -7    0.55    0.76
 -15  -8  -7    0.84    0.83
 -15   8   7    0.50    0.81
 -15   9  -7    0.70    0.84
  15  -9  -7    2.23    0.99
 -15  -9  -7   -0.19    0.70
 -15   9   7    0.66    0.78
  15 -10  -7    2.54    1.06
 -15  10  -7    0.88    0.87
 -15  10   7    1.97    1.01
 -15 -10  -7    1.64    0.88
 -15  11  -7   12.70    1.82
  15 -11  -7   12.41    1.72
 -15  11   7   11.75    1.72
 -15  12  -7    6.88    1.51
  15 -12  -7    5.77    1.41
 -15  12   7    4.81    1.28
  15 -13  -7    4.46    1.29
 -15  13  -7    0.57    1.02
  15 -13   7    3.95    1.23
 -15  13   7    1.32    1.12
  16   0  -7    1.15    0.71
 -16   0  -7   -0.11    0.76
 -16   0   7    0.06    0.74
  16  -1  -7    4.96    1.05
 -16   1  -7    6.29    1.26
 -16  -1   7    6.31    1.12
 -16   1   7    6.63    1.19
 -16  -1  -7    4.41    1.05
 -16   2  -7    4.78    1.16
 -16  -2   7    3.76    0.93
  16  -2  -7    4.51    1.04
 -16  -2  -7    4.14    1.08
 -16   2   7    6.35    1.15
 -16   3  -7    9.92    1.50
  16  -3  -7    9.80    1.38
 -16  -3   7    9.92    1.24
 -16  -3  -7    8.23    1.37
 -16   3   7    5.49    1.16
 -16   4  -7    1.30    0.85
  16  -4  -7    2.53    0.97
 -16   4   7    2.17    0.93
 -16  -4  -7    1.97    0.89
  16  -5  -7    4.99    1.09
 -16   5  -7    6.76    1.36
 -16   5   7    6.72    1.26
 -16  -5  -7    6.98    1.30
 -16   6  -7    9.14    1.57
  16  -6  -7    9.83    1.48
 -16  -6  -7   10.62    1.50
 -16   6   7    7.97    1.40
 -16   7  -7    5.39    1.29
  16  -7  -7    8.89    1.48
 -16   7   7    7.79    1.40
 -16  -7  -7    7.27    1.33
  16  -8  -7   10.29    1.59
 -16   8  -7   10.53    1.63
 -16  -8  -7   11.26    1.57
 -16   8   7    9.32    1.50
 -16   9  -7    0.31    0.95
  16  -9  -7    1.62    0.93
 -16   9   7    1.11    0.89
 -16  -9  -7    1.07    0.88
  16 -10  -7    3.66    1.24
 -16  10  -7    2.13    1.06
 -16  10   7    1.76    1.01
 -16  11  -7    0.08    1.05
  16 -11  -7    0.84    0.92
 -16  11   7    0.29    0.97
  16 -12  -7    1.70    1.08
 -16  12  -7   -0.27    0.93
 -16  12   7    0.06    0.94
  17   0  -7   -0.23    0.63
 -17   0   7    1.39    0.80
 -17   0  -7   -0.01    0.81
  17  -1  -7   35.50    2.29
 -17   1  -7   35.49    2.53
 -17  -1   7   33.90    2.22
 -17   1   7   33.22    2.35
 -17  -1  -7   33.28    2.43
  17  -2  -7    7.12    1.29
 -17   2  -7    9.28    1.50
 -17  -2   7    8.61    1.28
 -17   2   7    7.83    1.33
 -17  -2  -7   11.13    1.62
  17  -3  -7    1.36    0.87
 -17   3  -7    0.03    0.85
 -17  -3  -7    0.67    0.79
 -17   3   7    0.06    0.74
 -17   4  -7    2.07    0.98
  17  -4  -7    1.14    0.91
 -17   4   7    0.83    0.87
 -17  -4  -7    3.30    1.09
  17  -5  -7   14.42    1.81
 -17   5  -7   13.61    1.77
 -17   5   7   12.25    1.73
 -17  -5  -7   16.23    1.87
  17  -6  -7    5.61    1.23
 -17   6  -7    5.64    1.31
 -17  -6  -7    5.91    1.17
 -17   6   7    3.71    1.18
 -17   7  -7    9.91    1.61
  17  -7  -7   11.12    1.67
 -17  -7  -7   14.10    1.79
 -17   7   7   11.99    1.71
  17  -8  -7    3.61    1.23
 -17   8  -7    2.54    1.13
 -17  -8  -7    2.68    1.06
 -17   8   7    3.92    1.17
  17  -9  -7   28.60    2.69
 -17   9  -7   29.02    2.71
 -17  -9  -7   31.50    2.32
 -17   9   7   26.90    2.58
 -17  10  -7    9.08    1.66
  17 -10  -7    9.96    1.66
 -17  10   7    8.78    1.64
  17 -11  -7    4.69    1.42
 -17  11  -7    6.34    1.56
 -17  11   7    5.38    1.35
 -18   0   7    0.93    0.82
  18   0  -7    0.99    0.82
 -18   0  -7    0.08    0.86
 -18   1  -7   -0.58    0.77
 -18  -1   7    1.02    0.84
  18  -1  -7    0.97    0.84
  18   1  -7   -0.09    0.64
 -18  -1  -7    0.47    0.85
 -18   1   7    0.84    0.83
 -18   2  -7    3.40    1.15
  18  -2  -7    1.73    0.98
 -18  -2  -7    3.85    1.15
 -18   2   7    1.97    0.97
  18  -3  -7    5.50    1.22
 -18   3  -7    2.67    1.09
 -18  -3  -7    5.86    1.34
 -18   3   7    6.31    1.33
  18  -4  -7    0.12    0.85
 -18   4  -7    0.73    0.87
 -18  -4  -7    0.89    0.92
 -18   4   7    0.33    0.88
  18  -5  -7   -0.68    0.80
 -18   5  -7   -0.19    0.82
 -18   5   7    0.86    0.86
 -18  -5  -7   -0.19    0.86
  18  -6  -7   12.88    1.81
 -18   6  -7   13.24    1.94
 -18   6   7   13.29    1.79
 -18  -6  -7    9.36    1.57
  18  -7  -7    1.54    1.02
 -18   7  -7    0.45    0.91
 -18  -7  -7    0.37    0.87
 -18   7   7    0.14    0.89
  18  -8  -7    3.23    1.21
 -18   8  -7    2.92    1.18
 -18   8   7    3.19    1.17
 -18  -8  -7    3.54    1.17
  18  -9  -7    8.13    1.59
 -18   9  -7    1.59    1.17
 -18   9   7    3.50    1.24
 -19   0   7    0.00    0.84
 -19   0  -7   -0.07    0.85
  19   0  -7    0.61    0.89
  19  -1  -7   20.85    2.17
 -19  -1   7   22.81    2.12
 -19   1  -7   18.64    2.15
 -19  -1  -7   20.48    2.23
 -19   1   7   21.27    2.10
 -19   2  -7    2.09    1.02
  19  -2  -7    3.50    1.15
 -19  -2  -7    1.74    1.04
 -19   2   7    2.79    1.13
 -19   3  -7    5.33    1.34
  19  -3  -7    5.03    1.31
 -19  -3  -7    5.82    1.39
 -19   3   7    7.03    1.46
  19  -4  -7   -0.10    0.89
 -19   4  -7   -0.18    0.82
 -19  -4  -7    0.87    0.93
 -19   4   7    0.29    0.83
  19  -5  -7    7.69    1.47
 -19   5  -7    6.75    1.52
 -19   5   7    8.67    1.59
 -19  -5  -7    6.57    1.40
 -19   6  -7   23.48    2.48
  19  -6  -7   22.62    2.36
 -19  -6  -7   23.66    2.36
 -19   6   7   18.26    2.22
  19  -7  -7   15.60    2.07
 -19   7  -7   10.41    1.81
 -19   7   7    7.52    1.51
 -19  -7  -7   11.36    1.74
  20   0  -7   -0.38    0.91
 -20   0  -7   -0.03    1.00
 -20   0   7    1.12    0.95
 -20   1  -7    0.25    0.84
  20  -1  -7    1.92    1.04
 -20   1   7    0.07    0.93
 -20  -1  -7    0.37    0.99
 -20   2  -7    7.80    1.68
  20  -2  -7    9.07    1.63
 -20  -2  -7    5.91    1.38
 -20   2   7    8.02    1.55
  20  -3  -7    4.48    1.32
 -20   3  -7    3.11    1.25
 -20   3   7    6.62    1.48
 -20  -3  -7    5.36    1.41
 -20   4  -7    1.83    1.17
  20  -4  -7   -0.51    0.89
 -20  -4  -7   -0.94    0.92
 -20   4   7    0.04    0.89
 -20   5  -7   -0.04    1.01
 -20  -5  -7    0.71    1.02
 -20   5   7    2.23    1.18
   0  -1   8   -0.10    0.23
   0   1   8   -0.71    0.25
   0   1  -8    0.07    0.32
   0  -1  -8   -0.38    0.35
   0  -2  -8  229.88    7.73
   0   2  -8  244.06    7.52
   0   2   8  239.86    7.45
   0   3  -8   -0.14    0.25
   0   3   8   -0.34    0.33
   0  -3  -8   -0.12    0.39
   0   4   8  129.98    4.52
   0  -4   8  128.04    3.87
   0   4  -8  131.27    4.21
   0  -4  -8  134.57    4.66
   0   5   8    0.41    0.40
   0   5  -8    0.32    0.23
   0  -5   8    0.14    0.14
   0  -5  -8    0.23    0.38
   0   6   8  132.05    4.77
   0   6  -8  135.69    4.31
   0  -6  -8  140.52    4.90
   0  -6   8  129.78    4.08
   0  -7  -8   -0.29    0.37
   0   7  -8   -0.02    0.21
   0   7   8    0.16    0.39
   0  -7   8   -0.08    0.21
   0   8   8   39.26    2.08
   0  -8   8   37.06    1.47
   0   8  -8   37.59    1.47
   0  -8  -8   38.90    2.04
   0   9   8    0.11    0.49
   0   9  -8    0.10    0.27
   0   9  -8    0.00    0.25
   0  -9   8    0.17    0.32
   0  -9  -8   -0.70    0.43
   0  -9   8    0.27    0.27
   0  10   8   10.43    1.27
   0 -10  -8   10.71    1.26
   0  10  -8   12.03    0.78
   0  10  -8   10.33    0.77
   0 -10   8   10.43    0.75
   0 -11  -8    0.71    0.59
   0  11  -8    0.53    0.35
   0  11   8   -0.18    0.53
   0  12   8    9.99    1.35
   0 -12  -8   12.54    1.45
   0 -13  -8    0.14    0.67
   0  13   8   -0.22    0.54
   0  14   8   -0.02    0.71
   0 -14  -8    0.56    0.74
   0  15   8   -0.70    0.61
   0 -15  -8    0.08    0.78
   0 -16  -8   49.05    3.00
   0  16   8   56.30    3.16
   0 -17  -8   -0.71    0.84
   0  17   8    0.60    0.86
   0  18   8   30.78    2.74
   0 -18  -8   32.36    2.55
  -1   0   8  335.32   10.18
  -1   0  -8  338.88   10.71
   1   0  -8  347.44   10.68
   1  -1  -8    3.21    0.44
  -1  -1   8    3.18    0.35
   1  -1  -8    2.06    0.45
  -1   1  -8    1.96    0.40
  -1   1   8    2.57    0.42
  -1  -1  -8    3.02    0.53
   1   1  -8    2.88    0.46
  -1  -2   8   19.15    0.77
   1  -2  -8   20.53    1.14
  -1   2  -8   21.24    1.05
  -1  -2  -8   20.84    1.21
   1   2  -8   21.23    1.01
  -1   2   8   19.02    1.06
   1  -3  -8    6.83    0.76
   1   3   8    7.24    0.80
  -1   3  -8    6.75    0.60
   1   3  -8    5.72    0.50
  -1  -3  -8    6.16    0.80
  -1   3   8    6.57    0.76
  -1   4  -8   34.06    1.40
   1   4   8   34.12    1.67
   1  -4  -8   32.24    1.62
  -1  -4  -8   34.48    1.74
  -1   4   8   34.72    1.65
   1   4  -8   32.51    1.25
  -1   5  -8    4.44    0.47
   1  -5  -8    3.45    0.60
   1   5   8    3.32    0.65
   1   5  -8    3.60    0.34
  -1   5   8    3.00    0.62
  -1  -5  -8    2.23    0.59
   1  -5   8    3.30    0.32
  -1   6  -8  126.71    4.11
   1   6   8  122.35    4.51
   1  -6  -8  128.38    4.55
  -1   6   8  116.24    4.43
  -1  -6  -8  128.24    4.62
   1  -6   8  123.92    3.87
   1   6  -8  124.53    3.91
  -1   7  -8    5.94    0.58
   1   7   8    6.79    0.92
   1  -7  -8    5.92    0.86
  -1  -7  -8    6.22    0.88
  -1   7   8    7.90    0.96
   1  -7   8    6.61    0.55
   1   7  -8    6.11    0.43
   1   8   8  114.08    4.44
   1  -8  -8  118.11    4.42
  -1  -8   8  117.11    3.70
  -1   8  -8  116.04    3.91
  -1  -8  -8  122.08    4.53
   1   8  -8  117.74    3.62
   1   8  -8  112.91    3.71
   1  -8   8  116.08    3.80
  -1   8   8  116.55    4.42
   1  -9  -8    4.28    0.81
   1   9   8    3.40    0.76
  -1   9  -8    4.49    0.55
  -1  -9   8    4.44    0.40
   1   9  -8    4.60    0.45
  -1  -9  -8    4.07    0.84
   1  -9   8    3.52    0.50
  -1   9   8    3.09    0.78
   1   9  -8    3.47    0.39
  -1  10  -8   44.72    1.83
   1  10   8   45.56    2.42
   1 -10  -8   43.90    2.28
   1  10  -8   43.28    1.69
   1 -10   8   43.86    1.82
  -1 -10  -8   45.85    2.41
  -1  10   8   44.30    2.37
  -1  11  -8    0.28    0.39
   1 -11  -8    0.00    0.56
   1  11   8    0.05    0.52
  -1  11  -8   -0.10    0.33
  -1  11   8   -0.53    0.44
   1 -11   8    0.57    0.37
  -1 -11  -8   -0.15    0.54
   1  11  -8    0.41    0.32
   1 -12  -8    8.76    1.25
  -1  12  -8    9.51    0.90
   1  12   8   11.88    1.42
  -1 -12  -8   11.06    1.36
  -1  12   8   10.71    1.34
   1  13   8   11.34    1.49
   1 -13  -8   13.58    1.54
  -1  13   8   13.26    1.56
  -1 -13  -8   11.84    1.53
   1 -14  -8   32.91    2.24
   1  14   8   37.28    2.44
  -1 -14  -8   34.14    2.33
  -1  14   8   37.26    2.40
   1 -15  -8    1.21    0.83
   1  15   8   -0.47    0.71
  -1 -15  -8   -0.06    0.77
  -1  15   8    1.56    0.82
   1  16   8   21.21    2.17
   1 -16  -8   17.56    1.97
  -1 -16  -8   21.58    2.19
  -1  16   8   18.34    2.01
   1  17   8    0.23    0.85
   1 -17  -8    0.31    0.91
  -1  17   8   -0.08    0.77
  -1 -17  -8    1.42    1.12
   1  18   8    5.28    1.37
   1 -18  -8    6.09    1.47
  -1  18   8    5.28    1.30
   2   0  -8  117.99    4.03
  -2   0  -8  123.00    4.17
   2   0  -8  115.43    3.78
  -2   0   8  122.37    3.82
   2  -1  -8   38.35    1.53
  -2  -1   8   42.24    1.41
  -2   1  -8   35.97    1.64
   2  -1  -8   33.42    1.60
   2   1  -8   41.95    1.61
  -2  -1  -8   39.06    1.75
  -2   1   8   40.57    1.58
   2   1  -8   40.24    1.40
  -2   2  -8    0.95    0.35
  -2  -2   8    1.27    0.19
   2  -2  -8    1.61    0.43
  -2   2   8    0.72    0.34
  -2  -2  -8    0.90    0.42
   2   2  -8    1.32    0.34
   2   2  -8    1.12    0.21
  -2   3  -8    0.06    0.29
   2  -3  -8   -0.22    0.29
  -2  -3  -8   -0.01    0.38
   2   3  -8    0.15    0.23
  -2   3   8    0.31    0.31
   2  -4  -8   55.72    2.34
  -2   4  -8   55.95    2.15
  -2  -4  -8   54.06    2.44
  -2   4   8   58.71    2.35
   2   4  -8   58.66    1.90
   2  -5  -8    1.97    0.51
   2   5   8    1.23    0.48
  -2   5  -8    1.18    0.36
  -2   5   8    2.06    0.51
   2  -5   8    1.37    0.28
  -2  -5  -8    1.04    0.50
   2  -6  -8    5.64    0.79
   2   6   8    5.28    0.81
  -2   6  -8    5.45    0.59
  -2   6   8    6.73    0.86
   2  -6   8    5.49    0.51
  -2  -6  -8    4.47    0.77
   2  -7  -8   17.75    1.23
  -2   7  -8   18.22    1.00
   2   7   8   15.86    1.43
  -2   7   8   16.85    1.24
   2  -7   8   18.09    0.92
  -2  -7  -8   19.21    1.42
   2   7  -8   17.37    0.66
  -2   8  -8   39.41    1.66
   2  -8  -8   37.45    1.97
   2   8   8   40.77    2.15
   2   8  -8   38.18    1.34
  -2  -8  -8   37.92    2.14
  -2   8   8   37.12    2.01
   2   9   8   44.48    2.37
   2  -9  -8   41.46    2.24
  -2   9  -8   46.25    1.92
   2   9  -8   48.33    1.65
  -2  -9  -8   47.06    2.46
  -2   9   8   44.44    2.31
   2 -10  -8    0.72    0.52
   2  10   8    0.58    0.54
  -2  10  -8    0.48    0.40
  -2 -10  -8    1.19    0.67
  -2  10   8    1.93    0.70
   2 -10   8    1.15    0.40
   2  10  -8    0.80    0.31
   2  11   8    0.07    0.51
   2 -11  -8    0.00    0.43
  -2  11  -8   -0.19    0.38
   2 -11   8    0.01    0.38
  -2 -11  -8    0.24    0.62
  -2  11   8    0.07    0.49
   2  12   8   -0.17    0.58
   2 -12  -8    0.77    0.64
  -2  12   8   -0.40    0.48
  -2 -12  -8    1.08    0.79
   2  13   8   76.22    3.66
   2 -13  -8   78.32    3.59
  -2  13   8   78.67    3.67
  -2 -13  -8   76.05    3.70
   2 -14  -8    9.43    1.38
   2  14   8    7.41    1.32
  -2 -14  -8    6.24    1.27
  -2  14   8    6.51    1.22
   2 -15  -8    9.53    1.43
   2  15   8    7.57    1.34
  -2  15   8   10.47    1.51
  -2 -15  -8    9.53    1.55
   2  16   8    0.04    0.78
   2 -16  -8   -1.04    0.71
  -2 -16  -8   -0.38    0.80
  -2  16   8    0.07    0.83
   2 -17  -8    2.26    1.04
   2  17   8    1.91    1.02
  -2 -17  -8    3.46    1.25
  -2  17   8    2.85    1.09
   2 -18  -8    4.07    1.31
   2  18   8    4.43    1.23
  -2  18   8    5.94    1.32
   2 -19  -8    1.74    1.20
  -3   0   8   47.65    1.75
   3   0  -8   47.72    1.72
  -3   0  -8   48.54    2.04
   3   0  -8   47.59    1.87
  -3  -1   8    7.18    0.49
  -3   1  -8    8.91    0.80
  -3  -1  -8    6.76    0.77
  -3   1   8    8.30    0.61
   3   1  -8    7.84    0.52
   3   1  -8    8.10    0.63
   3  -2  -8   77.12    2.81
  -3   2  -8   68.80    2.74
  -3   2   8   79.58    2.73
   3   2  -8   75.86    2.57
  -3  -2  -8   72.65    2.92
   3   2  -8   74.27    2.37
   3  -3  -8    0.25    0.39
  -3   3  -8   -0.05    0.25
  -3  -3  -8    0.36    0.45
   3   3  -8    0.00    0.25
   3   3  -8    0.49    0.16
  -3   3   8    0.60    0.35
   3  -4  -8   22.59    1.28
  -3   4  -8   20.71    1.15
   3   4  -8   23.29    0.87
  -3  -4  -8   22.22    1.41
  -3   4   8   23.41    1.28
   3  -5  -8    4.67    0.69
  -3   5  -8    4.77    0.60
  -3   5   8    5.26    0.75
  -3  -5  -8    4.31    0.76
   3   6   8   15.41    1.41
  -3   6  -8   17.52    1.03
   3  -6  -8   16.31    1.15
  -3   6   8   16.18    1.15
  -3  -6  -8   13.42    1.28
   3   7   8   11.91    1.25
  -3   7  -8   14.37    0.95
   3  -7  -8   11.96    1.16
  -3   7   8   13.36    1.25
  -3  -7  -8   14.60    1.36
   3   7  -8   13.38    0.56
   3   8   8   16.71    1.52
   3  -8  -8   15.74    1.38
  -3   8  -8   15.67    1.03
   3   8  -8   14.54    0.68
  -3  -8  -8   14.26    1.41
  -3   8   8   14.60    1.34
   3   9   8    2.08    0.69
  -3   9  -8    2.72    0.54
   3  -9  -8    2.10    0.68
  -3  -9  -8    1.64    0.70
   3   9  -8    2.69    0.36
  -3   9   8    2.47    0.68
   3 -10  -8   30.22    1.84
   3  10   8   25.83    1.89
  -3  10  -8   32.47    1.61
   3  10  -8   31.22    1.27
  -3  10   8   28.82    1.87
  -3 -10  -8   34.35    2.08
  -3  11  -8    0.29    0.47
   3  11   8    1.32    0.70
   3 -11  -8    1.21    0.66
   3 -11   8    1.01    0.45
  -3 -11  -8    1.20    0.77
  -3  11   8    1.39    0.70
  -3  12  -8   25.87    1.49
   3  12   8   22.88    2.03
   3 -12  -8   27.62    1.80
  -3 -12  -8   26.32    1.95
   3 -12   8   23.12    1.41
  -3  12   8   24.98    1.87
   3 -13  -8   21.05    1.90
   3  13   8   17.74    1.86
  -3 -13  -8   22.72    2.07
  -3  13   8   23.70    2.07
   3  14   8    7.25    1.29
   3 -14  -8    8.30    1.30
  -3  14   8    7.74    1.27
  -3 -14  -8    7.55    1.31
   3 -15  -8    3.71    1.00
   3  15   8    3.21    1.08
  -3 -15  -8    2.44    1.06
  -3  15   8    2.59    0.96
   3  16   8    9.38    1.54
   3 -16  -8    7.88    1.40
  -3 -16  -8   10.18    1.62
  -3  16   8    9.49    1.46
   3  17   8    1.27    1.01
   3 -17  -8    0.69    0.89
  -3  17   8    0.73    0.84
   3 -18  -8    3.59    1.29
   3  18   8    4.21    1.29
   3 -19  -8    0.67    1.08
   4   0  -8   52.79    1.97
  -4   0  -8   56.06    2.31
  -4   0   8   56.14    2.02
   4   0  -8   58.03    2.14
  -4  -1   8   90.35    2.93
  -4   1  -8   90.54    3.31
   4   1  -8   91.82    3.09
  -4   1   8   88.10    3.06
   4   1  -8   85.77    2.90
  -4  -1  -8   90.88    3.37
   4  -2  -8   19.49    1.17
  -4   2  -8   22.76    1.24
   4   2  -8   22.37    0.91
  -4   2   8   20.02    1.13
   4   2  -8   22.34    1.00
  -4  -2  -8   20.10    1.26
  -4   3  -8   89.06    3.24
   4  -3  -8   88.63    3.29
  -4  -3  -8   84.93    3.36
   4   3  -8   85.99    2.75
   4   3  -8   87.99    2.90
  -4   3   8   92.43    3.22
   4  -4  -8   70.71    2.75
   4   4  -8   65.47    2.23
   4   4  -8   68.85    2.14
  -4  -4  -8   63.82    2.80
  -4   4   8   72.89    2.70
   4  -5  -8  117.56    4.28
  -4   5  -8  116.69    4.11
  -4  -5  -8  117.27    4.40
  -4   5   8  116.25    4.18
   4  -6  -8    4.81    0.77
  -4   6  -8    4.50    0.63
  -4  -6  -8    4.44    0.81
   4   6  -8    4.73    0.37
  -4   6   8    5.63    0.80
  -4   7  -8    6.92    0.77
   4  -7  -8    8.08    0.97
  -4  -7  -8    5.40    0.88
   4   7  -8    7.39    0.46
  -4   7   8    6.56    0.90
  -4   8  -8   18.51    1.19
   4  -8  -8   18.68    1.40
   4   8   8   20.50    1.51
   4   8  -8   20.52    0.86
  -4   8   8   19.84    1.39
  -4  -8  -8   19.91    1.47
   4  -9  -8    2.77    0.69
   4   9   8    3.34    0.82
  -4   9  -8    3.43    0.65
   4   9  -8    2.67    0.39
  -4  -9  -8    3.95    0.85
  -4   9   8    2.70    0.69
   4  10   8   26.43    1.89
  -4  10  -8   25.30    1.51
   4 -10  -8   27.68    1.80
  -4 -10  -8   28.04    1.90
  -4  10   8   27.81    1.81
   4  10  -8   27.25    1.18
   4 -11  -8    0.75    0.67
  -4  11  -8    0.85    0.52
   4  11   8    2.32    0.80
   4 -11   8    0.73    0.48
  -4 -11  -8    1.24    0.74
  -4  11   8    0.85    0.60
   4  12   8   22.04    1.96
  -4  12  -8   17.55    1.32
   4 -12  -8   17.92    1.71
  -4  12   8   17.77    1.78
  -4 -12  -8   21.73    1.93
   4 -12   8   17.31    1.27
  -4  13  -8   -0.23    0.51
   4 -13  -8   -0.60    0.62
   4  13   8    0.64    0.69
  -4  13   8    0.54    0.61
  -4 -13  -8    0.29    0.74
   4  14   8    2.43    0.96
   4 -14  -8    3.55    0.95
  -4 -14  -8    2.88    1.00
  -4  14   8    2.02    0.86
   4 -15  -8    8.87    1.41
   4  15   8    6.17    1.29
  -4  15   8    7.68    1.31
  -4 -15  -8    7.53    1.36
   4 -16  -8    3.13    1.07
   4  16   8    5.41    1.28
  -4  16   8    3.79    1.11
  -4 -16  -8    5.34    1.29
   4 -17  -8   14.38    1.87
   4  17   8   15.87    1.98
  -4  17   8   16.02    1.95
   4 -18  -8    7.03    1.45
   4  18   8    8.36    1.60
  -5   0  -8    1.23    0.46
  -5   0   8    1.31    0.39
   5   0  -8    1.30    0.39
  -5   0   8    0.28    0.28
  -5   1  -8    5.93    0.73
  -5  -1  -8    5.19    0.72
  -5   1   8    5.63    0.61
   5   1  -8    4.88    0.55
  -5   1   8    5.31    0.64
   5  -2  -8    0.16    0.30
  -5   2  -8   -0.53    0.33
  -5   2   8   -0.05    0.29
   5   2  -8    0.13    0.25
   5   2  -8   -0.17    0.20
  -5  -2  -8   -0.28    0.34
  -5   2   8   -0.21    0.28
   5  -3  -8    3.12    0.57
  -5   3  -8    4.36    0.66
  -5   3   8    3.77    0.61
   5   3  -8    4.34    0.41
   5   3  -8    3.71    0.42
  -5  -3  -8    3.36    0.67
  -5   3   8    4.03    0.62
  -5   4  -8  101.30    3.66
   5  -4  -8   98.79    3.70
   5   4  -8  100.80    3.19
  -5   4   8   97.36    3.61
   5   4  -8   97.50    3.13
  -5   4   8   97.86    3.70
  -5  -4  -8   99.19    3.82
  -5   5  -8    0.70    0.40
   5  -5  -8    1.18    0.47
  -5   5   8    1.43    0.49
  -5  -5  -8    0.71    0.48
   5  -6  -8   -0.02    0.36
  -5   6  -8    0.27    0.26
  -5  -6  -8    0.44    0.46
  -5   6   8    0.03    0.34
  -5   7  -8    0.23    0.45
   5  -7  -8    0.44    0.46
  -5   7   8    0.94    0.47
  -5  -7  -8    0.93    0.58
   5  -8  -8    0.49    0.47
  -5   8  -8    0.53    0.47
  -5  -8  -8   -0.24    0.53
   5   8  -8    0.72    0.30
  -5   8   8    0.23    0.45
  -5   9  -8   12.11    1.14
   5  -9  -8   12.33    1.30
   5   9   8   16.09    1.63
  -5  -9  -8   12.50    1.37
  -5   9   8   16.14    1.48
   5   9  -8   12.67    0.76
   5  10   8   20.78    1.86
   5 -10  -8   20.73    1.52
  -5  10  -8   20.45    1.33
  -5  10   8   19.26    1.71
  -5 -10  -8   18.35    1.74
   5 -11  -8    0.48    0.57
  -5  11  -8    1.02    0.57
   5  11   8    1.95    0.75
  -5 -11  -8    0.26    0.64
  -5  11   8    1.92    0.75
  -5  12  -8    7.36    1.00
   5  12   8    7.34    1.24
   5 -12  -8    6.87    1.12
  -5 -12  -8    5.55    1.13
  -5  12   8    8.06    1.22
   5 -12   8    7.36    0.94
  -5  13  -8    0.71    0.60
   5 -13  -8   -0.61    0.62
   5  13   8   -0.49    0.58
  -5 -13  -8   -0.09    0.77
   5 -13   8   -0.05    0.51
  -5  13   8    0.74    0.66
   5  14   8    1.55    0.85
   5 -14  -8    0.28    0.75
  -5  14   8    0.71    0.73
  -5 -14  -8    0.47    0.85
   5  15   8    2.71    0.97
   5 -15  -8    3.22    1.03
  -5  15   8    2.83    0.95
  -5 -15  -8    0.36    0.90
   5  16   8    0.18    0.78
   5 -16  -8    0.80    0.86
  -5  16   8    1.31    0.82
  -5 -16  -8    0.77    1.00
   5 -17  -8    5.11    1.31
   5  17   8    2.61    1.14
  -5  17   8    5.81    1.33
   5 -18  -8    2.36    1.21
   6   0  -8  164.61    5.50
  -6   0   8  163.82    5.50
  -6   0  -8  170.28    5.76
  -6   1  -8    5.02    0.74
  -6  -1   8    5.56    0.59
  -6   1   8    5.01    0.61
  -6   1   8    5.51    0.66
   6   1  -8    6.37    0.62
  -6  -1  -8    3.87    0.68
   6  -2  -8   55.64    2.30
  -6  -2   8   55.55    2.08
  -6   2  -8   53.98    2.39
  -6   2   8   54.39    2.30
  -6   2   8   57.36    2.26
   6   2  -8   55.09    2.08
  -6  -2  -8   59.48    2.46
   6  -3  -8   57.43    2.39
  -6   3  -8   57.56    2.46
  -6  -3   8   58.19    2.08
  -6   3   8   54.87    2.39
   6   3  -8   58.41    2.06
  -6  -3  -8   56.75    2.53
  -6   3   8   60.84    2.41
   6   3  -8   57.01    2.07
  -6   4  -8    2.62    0.61
   6  -4  -8    2.58    0.55
  -6  -4  -8    2.47    0.62
  -6   4   8    2.49    0.56
   6   4  -8    2.00    0.36
  -6   4   8    2.12    0.52
   6   4  -8    2.73    0.35
   6  -5  -8   82.34    3.30
  -6   5  -8   83.27    3.23
  -6   5   8   85.32    3.28
  -6  -5  -8   83.35    3.38
   6   5  -8   80.91    2.66
  -6   5   8   81.03    3.28
   6  -6  -8   10.18    1.07
[truncated: 485,648 more chars]
