# Supplementary material for: Crystal structure of aceto­nitrile­[η6-1-methyl-4-(1-methyl­eth­yl)benzene][1-(pyrimidin-2-yl)-3H-indol-1-ium-2-yl-κ2 N,C]ruthenium(II) bis­(hexa­fluorido­anti­monate)
Source: Acta Crystallogr E Crystallogr Commun. 2015 Sep 17;71(Pt 10):1190–2. doi: 10.1107/S2056989015016710 (PMC4647386; doi:10.1107/S2056989015016710)
Supplement: Supplementary file 2 [file e-71-01190-Isup2.hkl]

data_I                                                                          
_shelx_title ' AO_LP_cationicSBF6_1_0ma in Pbca'                                
_shelx_refln_list_code          4                                               
_shelx_F_calc_maximum      827.31                                               
_exptl_crystal_F_000      3616.00                                               
_reflns_d_resolution_high  0.7775                                               
                                                                                
loop_                                                                           
 _space_group_symop_operation_xyz                                               
 'x, y, z'                                                                      
 'x+1/2, -y+1/2, -z'                                                            
 '-x, y+1/2, -z+1/2'                                                            
 '-x+1/2, -y, z+1/2'                                                            
 '-x, -y, -z'                                                                   
 '-x-1/2, y-1/2, z'                                                             
 'x, -y-1/2, z-1/2'                                                             
 'x-1/2, y, -z-1/2'                                                             
                                                                                
_cell_length_a    16.6046                                                       
_cell_length_b    15.5955                                                       
_cell_length_c    23.2786                                                       
_cell_angle_alpha  90.000                                                       
_cell_angle_beta   90.000                                                       
_cell_angle_gamma  90.000                                                       
                                                                                
_shelx_F_squared_multiplier     1.000                                           
                                                                                
loop_                                                                           
 _refln_index_h                                                                 
 _refln_index_k                                                                 
 _refln_index_l                                                                 
 _refln_F_squared_calc                                                          
 _refln_F_squared_meas                                                          
 _refln_F_squared_sigma                                                         
 _refln_observed_status                                                         
   2   0   0      38215.12      43358.12      1424.72 o                         
   4   0   0     251031.47     260248.00      8009.59 o                         
   6   0   0     295227.44     326557.50     10107.68 o                         
   8   0   0      67175.09      70867.19      2580.08 o                         
  10   0   0       3401.36       4018.97       559.96 o                         
  12   0   0      20392.41      19563.26      1197.90 o                         
  14   0   0     127330.80     130450.05      4777.40 o                         
  16   0   0       4288.26       4876.64       864.75 o                         
  18   0   0        382.54       -106.32       531.61 o                         
  20   0   0       2381.68       1410.54       779.69 o                         
   2   1   0       7622.69       8134.82       265.07 o                         
   4   1   0     274844.72     293042.78      6355.25 o                         
   6   1   0       7149.47       6008.47       357.95 o                         
   8   1   0      92829.69      99135.36      2428.31 o                         
  10   1   0      75036.43      74419.05      1984.70 o                         
  12   1   0      12238.24      11700.65       697.55 o                         
  14   1   0       1849.12       2043.07       405.61 o                         
  16   1   0       6614.38       5429.68      1336.11 o                         
  18   1   0      18082.39      16704.38      1102.35 o                         
  20   1   0      11498.10      11015.03       969.83 o                         
   0   2   0       8193.13       8017.39       178.02 o                         
   2   2   0     513437.47     546916.75      8108.17 o                         
   4   2   0      25278.94      26702.68       610.21 o                         
   6   2   0      26958.11      26715.45       815.81 o                         
   8   2   0      32359.25      32450.06      1265.23 o                         
  10   2   0     119521.63     119526.39      2951.79 o                         
  12   2   0      46762.67      47541.17      1492.69 o                         
  14   2   0         53.72        -35.44       280.68 o                         
  16   2   0      27092.24      26591.14      1180.14 o                         
  18   2   0        174.24         91.63       378.39 o                         
  20   2   0       3130.28       3558.23       648.70 o                         
   2   3   0     134671.98     136405.59      2100.15 o                         
   4   3   0       6499.78       5731.55       542.24 o                         
   6   3   0       9983.14       9813.89       441.00 o                         
   8   3   0      14606.27      16900.65       670.98 o                         
  10   3   0      22210.26      23144.10       868.72 o                         
  12   3   0      42671.79      40641.79      1516.86 o                         
  14   3   0       1330.21        999.43       338.29 o                         
  16   3   0       8795.69       8864.75       763.97 o                         
  18   3   0       1619.56        737.17       441.06 o                         
  20   3   0       2451.68       2385.19       603.42 o                         
   0   4   0     151023.39     157032.20      2781.03 o                         
   2   4   0       2015.95       1703.49       187.60 o                         
   4   4   0     146548.52     146330.56      2675.59 o                         
   6   4   0     127141.68     127493.05      2973.27 o                         
   8   4   0     162729.02     165189.45      3847.61 o                         
  10   4   0      72891.51      76267.83      2045.00 o                         
  12   4   0      18388.46      21808.61       974.62 o                         
  14   4   0       4499.88       4406.40       516.17 o                         
  16   4   0       4199.38       4103.01       566.30 o                         
  18   4   0      26303.79      27047.35      1292.65 o                         
  20   4   0      13221.78      15883.26      1172.44 o                         
   2   5   0     134999.56     128913.43      2242.17 o                         
   4   5   0       1484.56       1769.78       177.30 o                         
   6   5   0      21268.15      22418.04      1166.00 o                         
   8   5   0      23098.88      25015.35       856.80 o                         
  10   5   0        379.17        535.48       333.14 o                         
  12   5   0      39573.65      40410.03      1378.64 o                         
  14   5   0          6.56         58.10       289.34 o                         
  16   5   0       8810.86       9338.43       775.89 o                         
  18   5   0        424.77       1182.14       464.69 o                         
  20   5   0       1038.65        517.43       680.46 o                         
   0   6   0      13088.50      12674.28       472.67 o                         
   2   6   0     270333.34     267726.88      4101.18 o                         
   4   6   0      31006.66      33179.26       677.83 o                         
   6   6   0      76808.74      75022.47      1542.37 o                         
   8   6   0        345.27        237.54       200.95 o                         
  10   6   0      11618.66      11134.55       638.19 o                         
  12   6   0      14695.75      16432.80      1279.41 o                         
  14   6   0       8277.27       8029.03      1144.73 o                         
  16   6   0      25012.45      24706.27      1970.50 o                         
  18   6   0       4283.97       2842.34       878.93 o                         
  20   6   0       2658.22       2225.67       893.11 o                         
   2   7   0       2007.03       2094.76       157.90 o                         
   4   7   0       7883.86       7877.62       313.83 o                         
   6   7   0      16444.57      15427.06       453.35 o                         
   8   7   0          3.78        199.07       198.97 o                         
  10   7   0      10967.05      10828.40       635.23 o                         
  12   7   0         43.08        256.71       280.91 o                         
  14   7   0        998.81       1052.56       357.71 o                         
  16   7   0       4347.70       2608.43       744.25 o                         
  18   7   0       5808.68       4621.46      1020.69 o                         
  20   7   0       3922.65       3147.13       971.07 o                         
   0   8   0     390209.50     378177.75      8139.97 o                         
   2   8   0      85940.87      85364.91      1324.93 o                         
   4   8   0       4535.07       4127.05       232.05 o                         
   6   8   0      10983.99      11038.28       384.70 o                         
   8   8   0       1601.14       1606.14       239.92 o                         
  10   8   0        647.75        918.39       275.44 o                         
  12   8   0      23411.12      23573.56       981.46 o                         
  14   8   0      48675.10      48156.80      2431.23 o                         
  16   8   0       6960.53       9313.81      1204.98 o                         
  18   8   0        718.80       -113.41       637.93 o                         
   2   9   0      11962.44      10932.66       333.23 o                         
   4   9   0      12165.28      10970.91       349.60 o                         
   6   9   0      42765.60      41286.20       887.04 o                         
   8   9   0      64156.98      60839.84      1409.08 o                         
  10   9   0        807.13       1184.92       262.15 o                         
  12   9   0      18253.38      17165.29       935.29 o                         
  14   9   0        319.97        202.75       359.93 o                         
  16   9   0      15283.45      17610.74      1175.26 o                         
  18   9   0       3917.11       3522.00       687.55 o                         
   0  10   0       4645.39       5257.75       627.30 o                         
   2  10   0      24908.71      25795.13       567.38 o                         
   4  10   0      44654.40      44712.91       841.40 o                         
   6  10   0       8492.91       8800.77       365.65 o                         
   8  10   0       9324.57       8913.40       477.53 o                         
  10  10   0      56166.16      55576.85      6652.21 o                         
  12  10   0      18390.15      16511.10      1095.12 o                         
  14  10   0       1280.18       1408.04       459.07 o                         
  16  10   0       3249.98       5186.49       696.19 o                         
  18  10   0       2245.83       2671.56      2367.44 o                         
   2  11   0        562.55        746.65       269.07 o                         
   4  11   0       3643.17       3346.27       278.28 o                         
   6  11   0      14646.79      14045.33       441.96 o                         
   8  11   0       2306.83       2305.04       375.58 o                         
  10  11   0        558.96        975.37       355.75 o                         
  12  11   0       1023.18        370.93       400.12 o                         
  14  11   0        294.47        116.02       421.74 o                         
  16  11   0        236.89        224.26       458.42 o                         
   0  12   0        193.70        -17.17       207.59 o                         
   2  12   0       4431.49       4454.04       312.97 o                         
   4  12   0       6618.18       7312.93       398.58 o                         
   6  12   0       4017.50       4109.36       340.85 o                         
   8  12   0      10007.61       9532.77       525.10 o                         
  10  12   0      72124.76      72226.67      2212.62 o                         
  12  12   0       2756.36       2080.19       478.16 o                         
  14  12   0       8329.75       9133.10      1173.09 o                         
  16  12   0       1359.33       1549.00       527.96 o                         
   2  13   0      41410.90      41302.12       948.87 o                         
   4  13   0      20982.33      19799.31       624.59 o                         
   6  13   0      15189.30      15559.10       748.90 o                         
   8  13   0        212.75        370.97       234.24 o                         
  10  13   0       7298.24       8330.81       621.21 o                         
  12  13   0       3989.87       4021.69       621.44 o                         
  14  13   0       6817.41       5339.66       722.67 o                         
  16  13   0       4531.40       4750.52       878.93 o                         
   0  14   0      66061.62      64272.69      1864.41 o                         
   2  14   0       2357.76       1876.71       307.02 o                         
   4  14   0        221.80        241.67       222.86 o                         
   6  14   0          2.25       -194.91       194.91 o                         
   8  14   0       8540.17       9041.57       532.45 o                         
  10  14   0       7303.55       6722.26       575.62 o                         
  12  14   0       2519.02       2823.91       578.49 o                         
  14  14   0      40874.61      40226.28      1679.04 o                         
   2  15   0       1870.26       1974.66       324.33 o                         
   4  15   0       1995.32       1294.80       326.33 o                         
   6  15   0      12552.57      12897.38       614.83 o                         
   8  15   0       3589.34       4096.17       395.71 o                         
  10  15   0       1218.05        729.35       438.53 o                         
  12  15   0       3457.62       2874.44       832.86 o                         
  14  15   0        235.25       -279.09       434.67 o                         
   0  16   0       4418.12       4614.38       751.34 o                         
   2  16   0      26104.57      24204.16      1601.92 o                         
   4  16   0        295.22        348.06       281.58 o                         
   6  16   0      10963.14      10880.77       846.33 o                         
   8  16   0       3601.86       4163.62       479.84 o                         
  10  16   0        771.45         80.77       401.45 o                         
  12  16   0       4914.62       4781.71       716.73 o                         
   2  17   0      13689.76      14031.68       921.57 o                         
   4  17   0       4815.72       7945.80      1041.96 o                         
   6  17   0       5358.14       5794.83       673.44 o                         
   8  17   0      15320.75      15753.48      1095.06 o                         
  10  17   0       4886.29       4371.00       953.35 o                         
   2  18   0        821.22       1049.04       581.23 o                         
   4  18   0       8153.69       8711.32      1134.10 o                         
   6  18   0      20340.22      21129.73      1772.03 o                         
   8  18   0      28362.09      32935.50      2328.45 o                         
   1   1   1      42271.47      44590.43       714.71 o                         
   2   1   1      12310.31      13440.84       218.98 o                         
   3   1   1      88970.71      94882.77      1341.72 o                         
   4   1   1      78601.24      81139.82      1333.30 o                         
   5   1   1      28179.18      31399.59       618.89 o                         
   6   1   1      91518.54      88550.30      1500.70 o                         
   7   1   1        231.94        219.80       122.75 o                         
   8   1   1     164375.58     165780.34      2715.54 o                         
   9   1   1       3439.33       4102.26       272.89 o                         
  10   1   1      35849.08      36439.35       822.82 o                         
  11   1   1      26828.77      27858.93       718.24 o                         
  12   1   1       2493.77       2478.63       267.23 o                         
  13   1   1      15595.27      16288.69       912.64 o                         
  14   1   1         20.98        425.87       234.29 o                         
  15   1   1       7229.66       7887.84       488.53 o                         
  16   1   1       3749.71       4065.84       421.74 o                         
  17   1   1       7003.18       7022.44       562.70 o                         
  18   1   1      12479.02      14328.19       721.74 o                         
  19   1   1       1359.67        987.91       483.92 o                         
  20   1   1       5370.80       5099.73       509.55 o                         
  21   1   1        481.76        378.93       346.33 o                         
   0   2   1       3264.32       3577.80        87.43 o                         
   1   2   1     100434.30     108828.62      1109.13 o                         
   2   2   1       8950.12      10112.28       174.04 o                         
   3   2   1       5928.00       5831.99       147.30 o                         
   4   2   1      17070.00      16774.58       501.44 o                         
   5   2   1     100246.85      99673.87      1640.42 o                         
   6   2   1       1489.21       1295.43       143.87 o                         
   7   2   1       2154.78       2726.39       200.09 o                         
   8   2   1       5135.91       5092.88       279.37 o                         
   9   2   1      38685.15      37984.43       823.18 o                         
  10   2   1        733.58        912.31       183.21 o                         
  11   2   1      10776.76      12586.77       610.27 o                         
  12   2   1        106.52        132.63       182.81 o                         
  13   2   1      13702.94      13342.73       552.19 o                         
  14   2   1       4059.10       3760.30       348.07 o                         
  15   2   1      26090.32      26279.09       800.51 o                         
  16   2   1       3201.36       3302.67       369.78 o                         
  17   2   1         13.05         78.51       252.02 o                         
  18   2   1        907.72        627.72       313.27 o                         
  19   2   1      12016.75      11547.24       682.76 o                         
  20   2   1       1167.08       1492.41       373.52 o                         
  21   2   1        209.70        113.88       341.57 o                         
   1   3   1     156059.78     160891.06      1544.26 o                         
   2   3   1     135297.25     141647.88      1541.17 o                         
   3   3   1      82437.30      83764.39      1104.32 o                         
   4   3   1      22790.19      23287.39       509.92 o                         
   5   3   1      33744.45      33869.10       667.05 o                         
   6   3   1      60388.01      59804.02      1076.94 o                         
   7   3   1      31074.24      31263.70       673.89 o                         
   8   3   1      16982.47      16872.07       478.80 o                         
   9   3   1      19628.37      20334.02       549.19 o                         
  10   3   1       2253.42       2103.59       227.57 o                         
  11   3   1      12869.57      12774.76       609.76 o                         
  12   3   1      17614.75      17589.12       576.62 o                         
  13   3   1      17543.27      18521.46       618.31 o                         
  14   3   1       1708.43       1784.88       273.96 o                         
  15   3   1       4498.92       5183.95       412.27 o                         
  16   3   1       7876.60       8740.12       543.26 o                         
  17   3   1        921.07        430.71       264.34 o                         
  18   3   1       5705.94       5614.08       482.08 o                         
  19   3   1        716.28        798.82       361.15 o                         
  20   3   1       5136.34       5347.59       525.78 o                         
  21   3   1       3243.99       3136.46       556.17 o                         
   0   4   1      51292.83      54237.63       683.93 o                         
   1   4   1        536.21        554.22        56.44 o                         
   2   4   1       8254.83       8293.16       172.05 o                         
   3   4   1      11991.66      12493.54       239.15 o                         
   4   4   1      18002.07      18385.81       374.18 o                         
   5   4   1      26233.29      25436.07       490.88 o                         
   6   4   1      25297.99      25477.38       825.36 o                         
   7   4   1        845.55       1032.15       149.96 o                         
   8   4   1       8694.62       9477.22       351.62 o                         
   9   4   1       7170.43       7238.23       582.13 o                         
  10   4   1       2648.98       2608.85       250.66 o                         
  11   4   1       2187.77       2324.78       248.18 o                         
  12   4   1         24.58         -8.99       170.04 o                         
  13   4   1        676.30        997.34       231.45 o                         
  14   4   1       3481.39       3387.12       338.85 o                         
  15   4   1       2253.99       2082.88       313.06 o                         
  16   4   1       1308.81       1026.27       291.19 o                         
  17   4   1       2269.62       2174.94       378.22 o                         
  18   4   1        206.02        469.08       305.90 o                         
  19   4   1       5040.10       4367.84       477.56 o                         
  20   4   1       1271.57       1110.58       629.32 o                         
   1   5   1       3789.12       4183.25       121.42 o                         
   2   5   1      15006.91      14643.46       228.47 o                         
   3   5   1       4604.37       4490.04       157.40 o                         
   4   5   1      53467.70      53128.12       725.67 o                         
   5   5   1       7299.31       7255.38       297.44 o                         
   6   5   1       1567.21       1587.82       177.92 o                         
   7   5   1     100112.53     100040.34      1723.08 o                         
   8   5   1      24590.29      26084.97       627.29 o                         
   9   5   1         23.65        -99.27       133.08 o                         
  10   5   1      67087.49      69062.93      1341.07 o                         
  11   5   1        246.79        254.47       175.18 o                         
  12   5   1        938.89        698.82       309.16 o                         
  13   5   1          7.41       -168.88       168.88 o                         
  14   5   1          1.54       -190.93       190.93 o                         
  15   5   1       2879.93       2978.23       532.00 o                         
  16   5   1       2656.11       2671.20       382.63 o                         
  17   5   1       9026.64       8927.83       572.28 o                         
  18   5   1      23005.89      23240.04      1182.39 o                         
  19   5   1        219.41         61.06       355.70 o                         
  20   5   1        957.50       1096.26       581.23 o                         
   0   6   1      17463.67      17530.08       495.87 o                         
   1   6   1       3508.51       2766.37       116.85 o                         
   2   6   1      33578.20      32327.71       409.65 o                         
   3   6   1      61214.38      56820.52       772.35 o                         
   4   6   1      12437.07      11382.51       306.79 o                         
   5   6   1      55717.93      56187.75       786.51 o                         
   6   6   1       5785.84       5925.15       236.69 o                         
   7   6   1       6166.23       6828.03       311.45 o                         
   8   6   1      13094.66      12887.05       414.55 o                         
   9   6   1      24691.70      25960.71       652.45 o                         
  10   6   1      19509.77      18912.04       566.56 o                         
  11   6   1      31216.68      31841.83       800.81 o                         
  12   6   1        388.15        567.17       201.72 o                         
  13   6   1      16740.52      16386.97       639.43 o                         
  14   6   1       9258.30       9667.49       520.97 o                         
  15   6   1      11894.85      11520.07       583.98 o                         
  16   6   1       2276.66       2461.71       341.60 o                         
  17   6   1       5142.83       4911.85       523.43 o                         
  18   6   1        639.60        268.89       424.61 o                         
  19   6   1       3442.67       3067.43       631.52 o                         
  20   6   1         85.37       -456.10       456.10 o                         
   1   7   1        929.44       1281.62        95.40 o                         
   2   7   1      19778.51      19270.60       314.57 o                         
   3   7   1     108569.27     108020.80      1203.50 o                         
   4   7   1         31.57        119.56        78.00 o                         
   5   7   1       9342.16       9170.29       237.27 o                         
   6   7   1     107007.45     102844.92      1341.21 o                         
   7   7   1     139144.78     135292.56      1864.21 o                         
   8   7   1      95823.02      96674.89      1548.64 o                         
   9   7   1       6069.53       6729.59       491.08 o                         
  10   7   1         38.18        182.25       159.51 o                         
  11   7   1      10365.16      10467.87       711.04 o                         
  12   7   1       7538.83       7695.52       438.29 o                         
  13   7   1         74.10       -160.29       187.36 o                         
  14   7   1       4106.67       4364.48       456.30 o                         
  15   7   1       1670.97       1072.13       399.72 o                         
  16   7   1       5160.31       5442.54       970.40 o                         
  17   7   1      26490.27      25819.38      1277.02 o                         
  18   7   1        122.93        248.82       408.46 o                         
  19   7   1       1856.82       1734.93       585.38 o                         
  20   7   1      16243.57      15435.03      1211.80 o                         
   0   8   1     176746.14     175468.89      2787.80 o                         
   1   8   1      18260.63      16896.32       296.16 o                         
   2   8   1       4655.66       4912.08       177.37 o                         
   3   8   1      22601.90      22451.70       367.20 o                         
   4   8   1         40.81        104.17        77.19 o                         
   5   8   1          3.42        -74.74        77.61 o                         
   6   8   1      21768.76      21127.59       392.42 o                         
   7   8   1       4007.90       4091.49       224.88 o                         
   8   8   1       9038.74      10364.13       369.66 o                         
   9   8   1        730.66       1001.72       172.15 o                         
  10   8   1       3133.47       3374.92       257.91 o                         
  11   8   1      20713.67      20626.10       572.79 o                         
  12   8   1       2318.05       2167.43       330.55 o                         
  13   8   1       3098.74       2764.19       326.62 o                         
  14   8   1      13123.65      14040.02       950.25 o                         
  15   8   1       4931.99       4144.81       603.42 o                         
  16   8   1       1219.81       1283.38       427.80 o                         
  17   8   1       2558.48       2826.77       463.87 o                         
  18   8   1        725.51        513.83       558.83 o                         
  19   8   1         95.65       -358.91       369.35 o                         
   1   9   1      82367.09      82172.03      1021.95 o                         
   2   9   1       2181.04       2162.50       147.00 o                         
   3   9   1       2925.01       3093.42       150.03 o                         
   4   9   1     123824.70     120800.59      1368.46 o                         
   5   9   1      16425.11      16727.36       311.93 o                         
   6   9   1      31837.46      31993.48       525.36 o                         
   7   9   1      24143.70      24152.56       452.76 o                         
   8   9   1      32486.52      31341.51       577.48 o                         
   9   9   1        814.32        659.57       153.36 o                         
  10   9   1      39872.13      40005.11       872.52 o                         
  11   9   1       3559.75       3503.68       327.14 o                         
  12   9   1       7753.75       8541.42       491.55 o                         
  13   9   1       9289.99       9386.49       643.80 o                         
  14   9   1        274.86        403.45       291.79 o                         
  15   9   1      12095.46      12669.18      1410.69 o                         
  16   9   1        337.14        198.65       370.85 o                         
  17   9   1        144.40          0.58       351.75 o                         
  18   9   1      17032.57      17643.42      2180.50 o                         
  19   9   1          1.74       -438.02       438.02 o                         
   0  10   1       8030.82       8032.60       352.25 o                         
   1  10   1      11386.04      11119.06       275.54 o                         
   2  10   1      42758.64      42175.87       588.49 o                         
   3  10   1       1875.64       2026.37       162.97 o                         
   4  10   1        144.14        108.84        82.97 o                         
   5  10   1      74468.92      72706.16       870.30 o                         
   6  10   1       9821.99       9805.63       272.22 o                         
   7  10   1        209.92        326.07       117.11 o                         
   8  10   1      36136.61      36583.79       653.50 o                         
   9  10   1      29567.48      28814.07       699.92 o                         
  10  10   1       7163.64       6691.23       504.67 o                         
  11  10   1       1732.83       1936.97       303.02 o                         
  12  10   1       1243.62       1211.24       289.13 o                         
  13  10   1         41.39       -186.95       229.17 o                         
  14  10   1        148.70       -113.57       238.85 o                         
  15  10   1       7751.84       8253.40       707.97 o                         
  16  10   1      14715.65      14819.16       780.85 o                         
  17  10   1       1765.40       1457.41       381.45 o                         
  18  10   1       1187.64        644.45       366.26 o                         
   1  11   1      51662.81      49214.99       712.26 o                         
   2  11   1      47464.10      46425.56       690.16 o                         
   3  11   1       7786.49       7761.24       257.89 o                         
   4  11   1        718.78        940.11       117.93 o                         
   5  11   1       6060.56       6227.45       227.15 o                         
   6  11   1      30718.69      29702.33       474.25 o                         
   7  11   1       1780.42       1785.44       169.03 o                         
   8  11   1      10594.39      10395.37       568.38 o                         
   9  11   1      34959.56      33967.62       913.26 o                         
  10  11   1         40.49         59.79       215.21 o                         
  11  11   1      15984.43      17324.61      1053.43 o                         
  12  11   1      22753.48      23162.69       796.91 o                         
  13  11   1      25744.72      24752.35       842.96 o                         
  14  11   1       2196.22       2623.06       385.69 o                         
  15  11   1      15013.59      15472.60       784.77 o                         
  16  11   1      13578.28      14484.52       781.54 o                         
  17  11   1       1131.23       1546.82       556.00 o                         
   0  12   1      16716.49      16899.14       529.53 o                         
   1  12   1       9435.83       9891.07       313.80 o                         
   2  12   1        944.71        712.33       134.80 o                         
   3  12   1       2189.57       2301.56       168.34 o                         
   4  12   1       4728.18       4877.01       256.09 o                         
   5  12   1      21575.89      21366.07       449.29 o                         
   6  12   1      12943.19      12768.51       416.67 o                         
   7  12   1       1989.28       1838.49       192.18 o                         
   8  12   1       8972.84       9013.09       382.97 o                         
   9  12   1       8306.06       8790.35       512.92 o                         
  10  12   1        118.67        295.79       248.56 o                         
  11  12   1       1240.19       1373.75       309.83 o                         
  12  12   1        694.01       1300.09       308.07 o                         
  13  12   1        182.65        169.57       256.89 o                         
  14  12   1       2112.63       1959.53       380.92 o                         
  15  12   1       4895.74       4388.31       525.65 o                         
  16  12   1       2252.73       2543.38       416.99 o                         
  17  12   1        739.98        106.32       513.89 o                         
   1  13   1       3586.24       3351.89       233.00 o                         
   2  13   1         67.49         18.41       121.63 o                         
   3  13   1       1256.83       1185.89       173.92 o                         
   4  13   1      20727.02      20613.57       447.73 o                         
   5  13   1        642.58        511.26       134.64 o                         
   6  13   1        811.58        767.23       165.11 o                         
   7  13   1       5199.04       5084.18       275.75 o                         
   8  13   1      10088.48       9905.49       410.37 o                         
   9  13   1       9770.33       9699.04       417.72 o                         
  10  13   1      21396.59      21239.99       614.71 o                         
  11  13   1       3295.41       3427.28       399.35 o                         
  12  13   1       2415.97       2136.18       392.86 o                         
  13  13   1        316.47        370.53       303.56 o                         
  14  13   1          1.63       -268.83       380.59 o                         
  15  13   1      10602.69      10177.62       676.52 o                         
  16  13   1        540.75        557.97       368.31 o                         
   0  14   1       2882.40       2613.57       288.18 o                         
   1  14   1       7887.33       7912.61       348.05 o                         
   2  14   1       3595.41       4092.65       256.80 o                         
   3  14   1       1135.72       1227.16       192.48 o                         
   4  14   1       2032.13       2116.10       224.13 o                         
   5  14   1       2892.47       2616.91       226.08 o                         
   6  14   1        196.90       -136.17       136.17 o                         
   7  14   1       1560.47       1244.29       189.40 o                         
   8  14   1       3117.89       2697.13       232.78 o                         
   9  14   1       7814.50       8126.92       395.56 o                         
  10  14   1       9834.44       9695.76       521.36 o                         
  11  14   1       5901.04       5597.03       640.32 o                         
  12  14   1       1084.01        923.06       328.59 o                         
  13  14   1      14107.20      16106.72       810.50 o                         
  14  14   1       2346.71       2224.55       393.82 o                         
  15  14   1        760.08        748.67       367.72 o                         
   1  15   1         74.22          1.90       168.93 o                         
   2  15   1       1711.19       1663.24       229.82 o                         
   3  15   1      17554.38      17990.62       549.45 o                         
   4  15   1        795.31        630.78       190.64 o                         
   5  15   1       1119.15        925.31       205.90 o                         
   6  15   1      25264.50      26247.21       815.17 o                         
   7  15   1      19953.56      20758.18       544.97 o                         
   8  15   1      14312.62      14581.85       507.44 o                         
   9  15   1        428.04        430.74       229.90 o                         
  10  15   1        245.43        270.25       247.73 o                         
  11  15   1       7908.49       8339.47       868.60 o                         
  12  15   1        489.22        607.34       298.33 o                         
  13  15   1       4076.26       3625.83       488.01 o                         
  14  15   1       1980.61       1463.68       387.98 o                         
   0  16   1      20717.50      18494.03      1729.50 o                         
   1  16   1       6351.91       7464.16       465.67 o                         
   2  16   1        259.75        203.57       267.73 o                         
   3  16   1       6698.02       6989.49       472.95 o                         
   4  16   1        236.51        477.24       223.53 o                         
   5  16   1       3719.11       3705.22       331.51 o                         
   6  16   1        392.19        639.71       231.28 o                         
   7  16   1        610.66        122.24       197.72 o                         
   8  16   1       2332.01       1998.64       301.11 o                         
   9  16   1       2168.79       3030.86       669.54 o                         
  10  16   1        292.93        413.28       296.46 o                         
  11  16   1       7148.17       6289.04       716.16 o                         
  12  16   1       1031.23        966.94       357.66 o                         
   1  17   1       2469.65       2704.69       457.07 o                         
   2  17   1        881.60        759.44       305.81 o                         
   3  17   1        446.85        246.35       284.29 o                         
   4  17   1      13218.74      13788.11       664.43 o                         
   5  17   1        217.20        131.50       300.10 o                         
   6  17   1       3403.07       3267.27       490.98 o                         
   7  17   1       5834.65       5780.86       489.04 o                         
   8  17   1       4840.77       4708.91       470.62 o                         
   9  17   1        298.13        657.45       315.12 o                         
  10  17   1       8389.17       8971.25       638.05 o                         
  11  17   1          4.52         98.92       317.33 o                         
   0  18   1       1860.91       1197.90       602.49 o                         
   1  18   1        467.84        382.76       365.88 o                         
   2  18   1       2859.24       3437.75       758.43 o                         
   3  18   1       1975.64       2636.79       758.43 o                         
   4  18   1         30.40        269.35       517.43 o                         
   5  18   1       5395.79       6810.82       724.13 o                         
   6  18   1        162.35        708.81       438.02 o                         
   7  18   1         73.10        165.69       337.41 o                         
   8  18   1        542.43        892.78       484.93 o                         
   9  18   1       2021.94       2282.77       584.10 o                         
   4  19   1       3613.44       3841.77       871.84 o                         
   5  19   1        368.37       -212.64       545.79 o                         
   6  19   1       3053.29       2672.23       829.31 o                         
   0   0   2      18961.68      17514.78       623.76 o                         
   1   0   2      75841.63      76753.65      1164.37 o                         
   2   0   2     113428.46     116988.23      1793.36 o                         
   3   0   2     398295.91     416040.66      8913.91 o                         
   4   0   2     684449.75     708756.75     15133.91 o                         
   5   0   2      58943.38      62185.56      1531.03 o                         
   6   0   2      21010.70      22811.38       928.55 o                         
   7   0   2       5495.56       6267.26       405.14 o                         
   8   0   2      94729.41      92223.37      2290.25 o                         
   9   0   2         31.36        -60.35       175.21 o                         
  10   0   2      30794.34      28422.86      1222.70 o                         
  11   0   2     232657.77     238694.88      5520.71 o                         
  12   0   2      49266.95      53625.84      1630.96 o                         
  13   0   2       2068.52       2383.83       403.45 o                         
  14   0   2       3164.23       2757.75       450.09 o                         
  15   0   2       6352.75       6282.45       626.27 o                         
  16   0   2        493.94       -155.73       334.80 o                         
  17   0   2      23403.05      25695.22      1195.18 o                         
  18   0   2      10846.11       9982.14       871.41 o                         
  19   0   2        371.13          2.52       421.72 o                         
  20   0   2       2553.41       2502.48       580.28 o                         
  21   0   2        899.68       -147.66       463.60 o                         
   1   1   2      74796.47      79710.05       870.02 o                         
   2   1   2      36965.07      39799.50       500.87 o                         
   3   1   2      47347.19      51757.00       706.06 o                         
   4   1   2      62011.61      66439.97       994.21 o                         
   5   1   2      27939.79      28214.18       572.53 o                         
   6   1   2       1908.59       1794.30       186.49 o                         
   7   1   2     154838.09     162198.67      2635.68 o                         
   8   1   2      19441.54      20239.05       522.12 o                         
   9   1   2      23924.42      24073.81       606.81 o                         
  10   1   2       4026.06       3615.72       327.39 o                         
  11   1   2       2897.84       2759.86       304.88 o                         
  12   1   2      37969.88      38586.85       919.09 o                         
  13   1   2       1091.26       1245.37       272.76 o                         
  14   1   2          1.46        -71.50       195.83 o                         
  15   1   2      12936.53      13800.07       636.30 o                         
  16   1   2       3238.52       2693.12       345.80 o                         
  17   1   2      20894.76      21182.58       764.48 o                         
  18   1   2        176.54        -31.52       265.36 o                         
  19   1   2        156.85       -217.19       281.00 o                         
  20   1   2         47.44       -262.94       302.40 o                         
  21   1   2      11577.03      12051.66       838.44 o                         
   0   2   2     124040.48     133296.45      1635.67 o                         
   1   2   2     125578.33     134674.14      1688.31 o                         
   2   2   2     229423.36     240812.00      3645.51 o                         
   3   2   2      20596.54      20810.15       318.13 o                         
   4   2   2      24433.39      25015.27       471.24 o                         
   5   2   2      13896.24      12748.86       350.92 o                         
   6   2   2       8080.54       8440.37       492.10 o                         
   7   2   2      36595.66      38884.05       784.96 o                         
   8   2   2       2260.73       2252.26       197.92 o                         
   9   2   2      35288.52      34336.16       768.16 o                         
  10   2   2      28604.67      29057.24       712.69 o                         
  11   2   2      16545.55      15955.83       520.99 o                         
  12   2   2       9467.34       9448.33       468.57 o                         
  13   2   2      16527.01      16922.97       647.61 o                         
  14   2   2      22633.02      22284.92       707.32 o                         
  15   2   2       2198.20       2479.79       319.23 o                         
  16   2   2       6846.67       6405.96       466.83 o                         
  17   2   2       5092.85       4919.36       438.79 o                         
  18   2   2        367.39        653.89       325.34 o                         
  19   2   2       8138.72       8669.15       610.85 o                         
  20   2   2        568.19        524.91       363.08 o                         
  21   2   2       1397.52       1305.58       398.11 o                         
   1   3   2     114335.25     118177.98      1153.56 o                         
   2   3   2      45620.23      45204.93       543.36 o                         
   3   3   2       6280.16       5844.28       144.64 o                         
   4   3   2       2359.11       2633.83       195.48 o                         
   5   3   2       2814.33       2629.70       154.67 o                         
   6   3   2      19170.82      18879.08       459.51 o                         
   7   3   2      35537.38      36590.94       756.28 o                         
   8   3   2       6498.58       6845.40       319.21 o                         
   9   3   2      34958.76      34933.87       781.85 o                         
  10   3   2      11037.94      11110.69       415.52 o                         
  11   3   2      13207.56      12838.42       497.74 o                         
  12   3   2       3076.98       3405.03       299.28 o                         
  13   3   2      17972.60      19942.81       802.20 o                         
  14   3   2         16.80          2.96       200.89 o                         
  15   3   2      26694.07      26138.22       801.10 o                         
  16   3   2       1785.87       1058.66       280.33 o                         
  17   3   2       1025.46       1130.76       302.53 o                         
  18   3   2       3152.45       3310.69       416.87 o                         
  19   3   2        572.55        556.30       315.87 o                         
  20   3   2        309.91        277.67       325.13 o                         
  21   3   2       1026.11        833.24       455.65 o                         
   0   4   2     382625.09     385805.28      4343.12 o                         
   1   4   2     116048.99     119244.23      1125.09 o                         
   2   4   2      56833.16      58554.41       698.75 o                         
   3   4   2      38259.48      40987.08       558.57 o                         
   4   4   2      31307.03      30598.36       539.08 o                         
   5   4   2     117878.80     112890.16      1517.74 o                         
   6   4   2      12085.74      12312.44       323.53 o                         
   7   4   2        709.21        633.09       135.58 o                         
   8   4   2       3943.88       3852.30       314.06 o                         
   9   4   2      30642.81      30279.58       710.73 o                         
  10   4   2        216.47       -109.12       138.91 o                         
  11   4   2      19437.85      19549.67       591.64 o                         
  12   4   2       9327.00       8770.93       449.00 o                         
  13   4   2       1926.95       1779.84       267.21 o                         
  14   4   2      27420.32      28228.32       804.13 o                         
  15   4   2       7832.40       7639.54       497.82 o                         
  16   4   2      17845.68      16632.65       704.13 o                         
  17   4   2       3183.61       2522.98       397.07 o                         
  18   4   2       2135.78       2035.00       366.97 o                         
  19   4   2      19774.34      19515.02      1028.82 o                         
  20   4   2       6044.02       6030.06       676.17 o                         
   1   5   2      85646.28      85433.76       878.28 o                         
   2   5   2       4791.59       4359.77       144.09 o                         
   3   5   2      30142.87      29878.06       484.80 o                         
   4   5   2      12597.13      12511.15       278.94 o                         
   5   5   2       1866.82       1707.54       128.30 o                         
   6   5   2      48997.00      49006.87       767.06 o                         
   7   5   2       3990.76       4951.67       428.67 o                         
   8   5   2      59893.25      61466.91      1168.67 o                         
   9   5   2      29822.24      30487.94       967.84 o                         
  10   5   2       2811.02       3128.88       266.68 o                         
  11   5   2      13652.94      12828.98       476.92 o                         
  12   5   2       7012.97       7416.94       416.95 o                         
  13   5   2      12125.43      12454.09       528.19 o                         
  14   5   2        286.11        154.87       212.97 o                         
  15   5   2      14129.01      13817.42       639.88 o                         
  16   5   2       2853.88       2755.09       354.11 o                         
  17   5   2         54.43        297.60       264.56 o                         
  18   5   2       3667.07       2684.93       460.48 o                         
  19   5   2         81.18         40.59       345.16 o                         
  20   5   2       2750.96       3541.67       815.14 o                         
   0   6   2     125571.20     126806.42      1643.38 o                         
   1   6   2      10081.45      10752.05       205.31 o                         
   2   6   2      22449.78      23126.71       321.75 o                         
   3   6   2       3955.37       4135.88       175.31 o                         
   4   6   2       4988.73       5133.60       183.61 o                         
   5   6   2      47025.09      45568.25       718.21 o                         
   6   6   2      22270.77      23298.77       455.49 o                         
   7   6   2       1513.78       1274.92       135.84 o                         
   8   6   2       6105.38       7010.32       437.32 o                         
   9   6   2      27161.43      26402.41       659.69 o                         
  10   6   2      47741.53      48287.68      1025.87 o                         
  11   6   2        738.83        574.88       195.08 o                         
  12   6   2      17218.33      17959.94       590.67 o                         
  13   6   2      14860.30      15023.51       570.10 o                         
  14   6   2        854.17       1134.84       257.35 o                         
  15   6   2        224.13        134.60       233.86 o                         
  16   6   2       1253.79        941.33       343.88 o                         
  17   6   2        554.15        770.72       349.10 o                         
  18   6   2       4674.99       3967.71       510.17 o                         
  19   6   2       9778.57       8589.76       892.29 o                         
  20   6   2         79.25       -361.65       361.65 o                         
   1   7   2       9102.26       8868.58       195.40 o                         
   2   7   2       8950.50       8735.92       194.34 o                         
   3   7   2       3766.26       3874.77       158.30 o                         
   4   7   2      10739.99      10307.89       252.39 o                         
   5   7   2        223.57        306.57        91.50 o                         
   6   7   2      21287.67      21655.15       443.99 o                         
   7   7   2      26088.87      25510.12       512.68 o                         
   8   7   2      16141.53      15945.63       435.66 o                         
   9   7   2       1175.15        981.12       167.70 o                         
  10   7   2       3147.17       3532.28       406.16 o                         
  11   7   2        276.49         66.58       154.65 o                         
  12   7   2       1750.57       1772.05       231.64 o                         
  13   7   2        456.98        221.09       209.51 o                         
  14   7   2          7.59        209.88       269.57 o                         
  15   7   2       2003.42       2145.71       382.62 o                         
  16   7   2        590.11        692.33       372.40 o                         
  17   7   2       8013.36       7999.27      1267.29 o                         
  18   7   2        199.59        218.61       362.48 o                         
  19   7   2        895.78        572.23       458.22 o                         
   0   8   2      50287.26      52799.31       981.57 o                         
   1   8   2       4828.98       4781.18       166.21 o                         
   2   8   2      48051.60      47676.25       612.19 o                         
   3   8   2      28657.09      27248.49       393.73 o                         
   4   8   2      76747.02      73667.84       970.70 o                         
   5   8   2      23318.66      23757.59       410.56 o                         
   6   8   2      22089.29      21859.83       534.66 o                         
   7   8   2        216.74        200.29       120.10 o                         
   8   8   2      26389.35      27258.10       560.15 o                         
   9   8   2      32415.97      32843.48       709.66 o                         
  10   8   2      68341.82      67923.34      1212.73 o                         
  11   8   2      26287.64      25346.24       635.25 o                         
  12   8   2      20173.00      19154.19       977.64 o                         
  13   8   2        460.08        627.00       250.21 o                         
  14   8   2         14.54       -106.27       226.41 o                         
  15   8   2          4.44       -197.94       234.75 o                         
  16   8   2        574.86        408.12       346.64 o                         
  17   8   2       2456.19       2006.43       443.32 o                         
  18   8   2       8629.01       9262.39       853.30 o                         
  19   8   2       1248.97       1988.11       499.63 o                         
   1   9   2        481.52        515.32        91.90 o                         
   2   9   2      44128.12      42592.39       577.08 o                         
   3   9   2      20742.24      20961.88       345.85 o                         
   4   9   2      23059.49      22659.52       421.62 o                         
   5   9   2         75.65        158.82        87.73 o                         
   6   9   2       2033.11       2072.67       149.76 o                         
   7   9   2      13692.31      13021.03       341.17 o                         
   8   9   2       7858.91       8174.28       323.80 o                         
   9   9   2       1723.05       1760.52       207.00 o                         
  10   9   2       1629.89       2723.38       389.22 o                         
  11   9   2       5717.85       5962.41       416.02 o                         
  12   9   2      15723.36      15860.42       617.21 o                         
  13   9   2       2822.25       2759.70       336.33 o                         
  14   9   2        204.01         14.10       276.77 o                         
  15   9   2        623.79        364.04       328.73 o                         
  16   9   2       9625.26       9626.25       723.63 o                         
  17   9   2       9619.24       9040.85       716.21 o                         
  18   9   2       3614.68       2954.87       533.30 o                         
  19   9   2        134.94        628.07       517.28 o                         
   0  10   2      89026.05      90022.09      1587.68 o                         
   1  10   2      42232.90      43514.88       632.94 o                         
   2  10   2      32838.83      32140.88       487.89 o                         
   3  10   2       4808.56       5094.30       194.06 o                         
   4  10   2          4.01        -66.89        85.42 o                         
   5  10   2        321.26        542.59       105.85 o                         
   6  10   2       3762.06       3686.76       177.22 o                         
   7  10   2       2566.93       2485.21       292.04 o                         
   8  10   2        639.18        777.95       173.09 o                         
   9  10   2        968.27        673.41       176.83 o                         
  10  10   2       2942.49       2963.50       283.89 o                         
  11  10   2        137.29        183.89       215.30 o                         
  12  10   2      17718.00      18658.49       809.40 o                         
  13  10   2       3478.43       3199.38       605.84 o                         
  14  10   2      19558.00      18886.38      1098.49 o                         
  15  10   2       5171.93       4531.27       533.78 o                         
  16  10   2       4884.46       3904.35       523.61 o                         
  17  10   2         72.18        -44.35       343.09 o                         
  18  10   2        110.19        140.43       338.12 o                         
   1  11   2        990.70       1203.36       131.69 o                         
   2  11   2      12693.13      12508.04       289.93 o                         
   3  11   2        959.57        819.67       122.98 o                         
   4  11   2        663.88        556.29       110.24 o                         
   5  11   2       4769.78       4709.60       208.22 o                         
   6  11   2        142.25        287.94       119.67 o                         
   7  11   2         22.54         83.93       125.54 o                         
   8  11   2       3728.29       3855.92       274.97 o                         
   9  11   2        379.87        333.76       170.94 o                         
  10  11   2      10541.99      10630.15       572.23 o                         
  11  11   2         97.75         91.35       226.02 o                         
  12  11   2        219.07         -9.54       243.69 o                         
  13  11   2        240.88        327.44       327.39 o                         
  14  11   2        694.81        502.48       273.53 o                         
  15  11   2         62.97        333.54       300.75 o                         
  16  11   2        183.75        325.34       304.12 o                         
  17  11   2        957.29       1143.48       384.69 o                         
   0  12   2      45630.94      44802.78       964.62 o                         
   1  12   2      20689.18      19707.58       406.52 o                         
   2  12   2      33697.02      34001.71       754.49 o                         
   3  12   2         12.48        -68.62       105.51 o                         
   4  12   2         28.95         91.28       120.01 o                         
   5  12   2        207.57        175.23       116.92 o                         
   6  12   2      10964.49      10677.69       335.16 o                         
   7  12   2         36.54          9.67       119.43 o                         
   8  12   2        383.14        178.95       151.33 o                         
   9  12   2       2128.95       2108.78       268.48 o                         
  10  12   2        831.85       1080.45       277.35 o                         
  11  12   2        154.68        245.69       243.93 o                         
  12  12   2       7804.76       8611.54       566.48 o                         
  13  12   2      10735.56      11659.38       669.73 o                         
  14  12   2      28927.45      29837.79      1102.88 o                         
  15  12   2       4719.24       4789.68       562.01 o                         
  16  12   2       2582.68       2097.52       450.16 o                         
  17  12   2          0.24          5.01       478.16 o                         
   1  13   2        603.57        606.14       138.16 o                         
   2  13   2      17637.19      17899.71       437.78 o                         
   3  13   2      12132.77      11529.57       353.13 o                         
   4  13   2        574.96        477.57       169.79 o                         
   5  13   2        166.37        -28.31       176.48 o                         
   6  13   2       6304.93       6927.34       328.55 o                         
   7  13   2      21717.75      22350.03       499.11 o                         
   8  13   2      10352.96      10002.56       409.12 o                         
   9  13   2        122.74        145.06       175.61 o                         
  10  13   2         67.57        157.42       198.34 o                         
  11  13   2       1143.72       1115.60       297.36 o                         
  12  13   2       9010.01       9645.93       606.42 o                         
  13  13   2       1737.04       1774.42       365.58 o                         
  14  13   2       2152.88       1478.72       373.34 o                         
  15  13   2        321.59        396.17       317.38 o                         
  16  13   2       2304.79       2286.35       424.76 o                         
   0  14   2       1552.02       1649.94       293.27 o                         
   1  14   2       1586.23       1341.15       188.09 o                         
   2  14   2       1797.81       1781.54       196.24 o                         
   3  14   2      30503.31      30450.73       718.89 o                         
   4  14   2       7545.36       8427.53       351.27 o                         
   5  14   2         13.65        111.30       149.48 o                         
   6  14   2       5429.31       5638.04       309.95 o                         
   7  14   2         53.94        153.39       153.50 o                         
   8  14   2       2871.15       2687.35       279.46 o                         
   9  14   2       1392.52       1710.37       273.67 o                         
  10  14   2      24112.89      23643.18       739.58 o                         
  11  14   2      17210.39      16698.14       704.62 o                         
  12  14   2       6425.96       7407.51       551.12 o                         
  13  14   2       1096.01       1202.04       354.33 o                         
  14  14   2         51.64        181.32       318.13 o                         
  15  14   2        164.30        105.27       380.89 o                         
   1  15   2       8178.49       8257.26       385.72 o                         
   2  15   2       5073.51       5381.87       348.69 o                         
   3  15   2        837.21        633.68       184.80 o                         
   4  15   2        205.25        260.68       179.18 o                         
   5  15   2       4542.71       4777.28       323.22 o                         
   6  15   2        916.87       1249.73       227.66 o                         
   7  15   2       4434.59       3993.70       453.37 o                         
   8  15   2       2362.85       2369.99       283.25 o                         
   9  15   2       2178.70       2188.91       343.41 o                         
  10  15   2        897.62        681.69       271.34 o                         
  11  15   2          2.92        271.10       256.10 o                         
  12  15   2         22.20       -260.22       260.22 o                         
  13  15   2        475.87        253.13       326.78 o                         
  14  15   2         49.46       -271.02       445.99 o                         
   0  16   2       1620.92       1551.60       389.42 o                         
   1  16   2       1612.01       1809.05       258.36 o                         
   2  16   2       6126.15       6674.05       617.09 o                         
   3  16   2        105.27          9.58       226.49 o                         
   4  16   2       9212.23       9531.92       542.71 o                         
   5  16   2      15018.21      16628.96       600.41 o                         
   6  16   2        824.11        683.29       227.43 o                         
   7  16   2        238.24        290.43       208.90 o                         
   8  16   2       3855.08       4010.80       372.61 o                         
   9  16   2      12405.60      13672.09       572.16 o                         
  10  16   2      10487.26      11069.56       718.21 o                         
  11  16   2         58.93        141.56       312.42 o                         
  12  16   2       4677.97       4981.48       597.48 o                         
   1  17   2      21194.80      22378.32      1077.45 o                         
   2  17   2       6533.09       6213.17       665.70 o                         
   3  17   2       2976.63       2907.99       358.83 o                         
   4  17   2       8794.29       7472.54       523.82 o                         
   5  17   2       1757.79       1766.78       322.18 o                         
   6  17   2         13.67        -94.08       256.78 o                         
   7  17   2       1245.46       1166.57       288.86 o                         
   8  17   2       1852.12       1330.66       329.07 o                         
   9  17   2       3477.25       3060.86       412.82 o                         
  10  17   2       1528.99       1782.61       367.27 o                         
  11  17   2       4614.26       5653.17       667.16 o                         
   0  18   2      23531.39      22157.51      1545.21 o                         
   1  18   2       2364.03       1974.21       473.46 o                         
   2  18   2       8020.31       9019.42       806.52 o                         
   3  18   2      11134.95      11353.70       892.11 o                         
   4  18   2        314.68       -113.41       503.26 o                         
   5  18   2      11521.80      12843.70      1403.45 o                         
   6  18   2       1607.88       1694.48       518.59 o                         
   7  18   2        148.64         71.71       430.95 o                         
   8  18   2         11.38       -241.00       623.76 o                         
   9  18   2       7448.19       9795.80      1339.66 o                         
   1  19   2       7807.19       8874.35      1169.54 o                         
   2  19   2         14.13       -418.20       524.52 o                         
   3  19   2        587.17        928.55       666.28 o                         
   4  19   2         38.16       -517.43       517.43 o                         
   5  19   2       3030.96       3012.46       857.66 o                         
   1   1   3      12865.62      13608.58       192.41 o                         
   2   1   3     148547.30     153786.28      1786.05 o                         
   3   1   3      14871.81      15959.00       261.77 o                         
   4   1   3     159609.28     164231.72      2293.53 o                         
   5   1   3      17900.67      17049.84       405.67 o                         
   6   1   3      28728.99      28545.21       606.82 o                         
   7   1   3      64220.10      64522.98      1174.39 o                         
   8   1   3      12955.49      11740.66       391.04 o                         
   9   1   3      22055.44      24046.05       967.84 o                         
  10   1   3      39434.50      39644.71       878.39 o                         
  11   1   3         49.03         51.05       161.72 o                         
  12   1   3      40140.82      39948.92       943.25 o                         
  13   1   3       8409.97       9781.31       496.28 o                         
  14   1   3       2291.83       2089.29       287.03 o                         
  15   1   3        519.34        448.67       235.03 o                         
  16   1   3      22474.40      22788.80       838.80 o                         
  17   1   3        521.99        390.21       273.86 o                         
  18   1   3       6526.05       7001.18       531.80 o                         
  19   1   3       4572.28       3972.59       684.53 o                         
  20   1   3       3153.32       3867.68       468.13 o                         
  21   1   3       5161.17       5643.26       700.11 o                         
   0   2   3     142320.14     146964.89      1990.26 o                         
   1   2   3      84137.59      89661.93      1271.68 o                         
   2   2   3       1430.98       1688.11        70.01 o                         
   3   2   3       6961.83       6773.20       162.32 o                         
   4   2   3      78756.20      77554.70      1054.47 o                         
   5   2   3       3084.70       3402.30       187.31 o                         
   6   2   3      47830.25      47380.38       894.28 o                         
   7   2   3         62.17        155.09       168.81 o                         
   8   2   3       5867.43       5522.23       361.15 o                         
   9   2   3      18794.44      19176.55       536.93 o                         
  10   2   3      20329.14      21424.66       595.59 o                         
  11   2   3       3716.87       3917.88       299.31 o                         
  12   2   3        229.72        483.15       197.65 o                         
  13   2   3      10254.66       9387.97       487.68 o                         
  14   2   3      16313.36      15894.94       602.79 o                         
  15   2   3       3628.65       3992.45       374.20 o                         
  16   2   3       7493.93       6782.38       484.94 o                         
  17   2   3         26.53       -139.40       246.71 o                         
  18   2   3       6530.61       7146.19       535.87 o                         
  19   2   3        775.11       1217.01       345.08 o                         
  20   2   3       4475.81       4504.15       517.58 o                         
  21   2   3       1184.51        597.68       426.88 o                         
   1   3   3       6159.67       6397.52       130.60 o                         
   2   3   3       6017.81       6021.49       173.77 o                         
   3   3   3      44760.27      45041.73       810.44 o                         
   4   3   3        211.58        200.22        72.28 o                         
   5   3   3       3509.74       3479.72       158.96 o                         
   6   3   3      63504.00      61776.96      1110.70 o                         
   7   3   3       2265.54       2166.78       187.36 o                         
   8   3   3     121130.39     118608.32      2021.43 o                         
   9   3   3      35753.52      36721.81      1145.85 o                         
  10   3   3      36026.96      38056.86       856.80 o                         
  11   3   3      18129.83      17504.06       554.36 o                         
  12   3   3      18656.48      17968.20       586.12 o                         
  13   3   3       5292.54       4915.49       364.78 o                         
  14   3   3       7280.73       7870.09       479.83 o                         
  15   3   3        201.67        427.17       236.64 o                         
  16   3   3       4019.39       3311.50       370.09 o                         
  17   3   3      26227.96      26107.34       854.50 o                         
  18   3   3       2146.86       2243.39       365.50 o                         
  19   3   3       2397.57       3467.41       444.67 o                         
  20   3   3       8398.77       8546.06       743.27 o                         
  21   3   3        276.13         49.62       496.19 o                         
   0   4   3        871.87        977.06        82.68 o                         
   1   4   3      13787.51      14170.55       207.92 o                         
   2   4   3      19365.57      19202.93       319.31 o                         
   3   4   3      11412.67      11301.95       339.18 o                         
   4   4   3       2181.34       2360.37       143.70 o                         
   5   4   3      19106.57      19814.33       378.47 o                         
   6   4   3      19677.08      20978.18       410.07 o                         
   7   4   3       3034.57       3231.10       196.91 o                         
   8   4   3      24155.14      23357.71       574.97 o                         
   9   4   3          4.57         64.58       131.87 o                         
  10   4   3        301.70        155.61       157.09 o                         
  11   4   3      20039.89      19571.78       588.93 o                         
  12   4   3         90.62       -161.42       161.42 o                         
  13   4   3        844.56        873.51       271.12 o                         
  14   4   3       4750.60       4958.37       389.99 o                         
  15   4   3        490.60        335.98       234.72 o                         
  16   4   3       7055.24       7112.29       519.73 o                         
  17   4   3       2373.38       3162.47       388.99 o                         
  18   4   3       1103.01        924.50       354.56 o                         
  19   4   3        604.86        193.66       370.93 o                         
  20   4   3        887.51       1640.15       452.50 o                         
   1   5   3      42116.14      41734.19       497.23 o                         
   2   5   3       8114.10       8223.25       177.51 o                         
   3   5   3      22534.10      22131.73       574.05 o                         
   4   5   3       5065.47       5276.51       238.36 o                         
   5   5   3         54.08         91.69        79.05 o                         
   6   5   3      62572.12      60228.42       907.03 o                         
   7   5   3      18325.56      18757.19       504.02 o                         
   8   5   3      85081.17      85346.42      1376.57 o                         
   9   5   3       2797.23       3201.90       251.87 o                         
  10   5   3         56.86        -13.75       145.08 o                         
  11   5   3       3884.97       3738.58       303.47 o                         
  12   5   3         58.49       -178.13       178.13 o                         
  13   5   3       6535.26       6896.32       424.53 o                         
  14   5   3        901.22        996.14       255.00 o                         
  15   5   3      14956.12      14657.92       631.73 o                         
  16   5   3        553.38        390.32       253.55 o                         
  17   5   3       2796.21       3534.55       472.71 o                         
  18   5   3        114.10       -279.76       336.82 o                         
  19   5   3       1720.68       1724.40       452.68 o                         
  20   5   3      10763.09      11244.46       718.89 o                         
   0   6   3     146720.00     147247.94      1885.39 o                         
   1   6   3      10786.80      10628.72       191.41 o                         
   2   6   3       2265.50       2831.24       121.28 o                         
   3   6   3       6056.57       5999.36       248.89 o                         
   4   6   3      51496.35      48646.90       815.42 o                         
   5   6   3      81523.15      80212.04      1148.39 o                         
   6   6   3       2921.92       2953.94       171.12 o                         
   7   6   3        197.00         16.80        97.07 o                         
   8   6   3        421.06        601.11       139.80 o                         
   9   6   3      36839.05      37397.20       751.84 o                         
  10   6   3      22600.02      24170.50       583.53 o                         
  11   6   3         79.91         78.88       155.63 o                         
  12   6   3        286.08        187.98       170.11 o                         
  13   6   3        887.45        807.60       337.62 o                         
  14   6   3      30387.83      31251.49       862.54 o                         
  15   6   3        360.32        337.52       291.79 o                         
  16   6   3          3.05        -87.77       235.50 o                         
  17   6   3        321.51        261.37       280.31 o                         
  18   6   3        497.61        542.27       483.91 o                         
  19   6   3      13979.21      14445.26      1377.07 o                         
  20   6   3       3973.11       4010.67       593.36 o                         
   1   7   3      23826.48      23812.80       349.27 o                         
   2   7   3      23858.77      22692.63       345.02 o                         
   3   7   3       1397.76       1599.12       116.06 o                         
   4   7   3     207353.62     203942.42      2640.48 o                         
   5   7   3      71675.10      73607.48      1080.92 o                         
   6   7   3       3259.44       3031.86       188.08 o                         
   7   7   3      32532.02      31944.72       593.68 o                         
   8   7   3       1351.19       1369.49       156.91 o                         
   9   7   3      55852.93      53728.11       985.94 o                         
  10   7   3      59607.93      60712.27      1109.03 o                         
  11   7   3       1368.53       1758.12       216.07 o                         
  12   7   3       1467.15       1344.18       219.62 o                         
  13   7   3       7300.39       7098.95       465.05 o                         
  14   7   3        213.85        467.82       289.53 o                         
  15   7   3       6672.21       6493.10       487.17 o                         
  16   7   3      11733.69      11759.02       934.08 o                         
  17   7   3       2578.56       2251.69       374.33 o                         
  18   7   3      36457.13      33905.88      1247.49 o                         
  19   7   3        536.96        783.45       421.05 o                         
   0   8   3      32626.05      31130.06       578.48 o                         
   1   8   3        948.28        819.51        91.89 o                         
   2   8   3       9398.38       9623.45       240.95 o                         
   3   8   3      14577.28      13882.35       258.54 o                         
   4   8   3      39991.74      39401.10       543.20 o                         
   5   8   3      26697.21      25956.85       462.17 o                         
   6   8   3        198.26        251.01       106.92 o                         
   7   8   3       1510.38       1504.15       200.45 o                         
   8   8   3       2868.55       3168.11       211.11 o                         
   9   8   3       4785.48       4222.10       264.86 o                         
  10   8   3       7248.09       7332.98       402.22 o                         
  11   8   3      10946.59      10504.30       524.03 o                         
  12   8   3       1426.66        881.07       238.20 o                         
  13   8   3       1352.01        642.95       252.53 o                         
  14   8   3      13618.44      12882.13       636.22 o                         
  15   8   3       3404.59       2631.57       367.68 o                         
  16   8   3       2345.57       2582.40       370.60 o                         
  17   8   3       4310.14       3818.49       516.95 o                         
  18   8   3        207.55       -389.32       389.32 o                         
  19   8   3       9153.58       9011.03      1138.21 o                         
   1   9   3      10974.45      10726.00       242.31 o                         
   2   9   3      58235.57      56612.68       716.49 o                         
   3   9   3        322.22        262.49       114.45 o                         
   4   9   3        146.78        258.13        86.51 o                         
   5   9   3      12026.61      12103.97       285.87 o                         
   6   9   3      29273.99      28596.79       557.18 o                         
   7   9   3      74425.36      72595.66      1125.61 o                         
   8   9   3      28596.54      29401.34       693.17 o                         
   9   9   3         15.55        -82.23       153.05 o                         
  10   9   3         78.84        301.22       198.34 o                         
  11   9   3       9740.10       9566.52       686.49 o                         
  12   9   3      13071.47      13477.94       631.24 o                         
  13   9   3       1193.08       1225.03       286.00 o                         
  14   9   3        281.63        271.53       258.03 o                         
  15   9   3      15650.01      15180.99       861.91 o                         
  16   9   3      12568.12      14202.68      1140.62 o                         
  17   9   3        824.24       1467.54       452.83 o                         
  18   9   3        538.28         39.17       364.13 o                         
   0  10   3       6697.86       6997.16       337.69 o                         
   1  10   3      31387.36      30113.56       458.19 o                         
   2  10   3       2855.80       2394.77       148.44 o                         
   3  10   3      24391.45      24609.72       411.99 o                         
   4  10   3      12411.87      12622.82       271.81 o                         
   5  10   3       7343.54       7427.30       289.27 o                         
   6  10   3      50943.06      49420.50       752.77 o                         
   7  10   3       1873.51       1663.36       224.18 o                         
   8  10   3      23193.91      23230.96       559.97 o                         
   9  10   3        473.77        942.14       206.73 o                         
  10  10   3       9002.88       8706.56       487.51 o                         
  11  10   3      18704.65      18900.48       704.91 o                         
  12  10   3        410.50        754.37       270.27 o                         
  13  10   3      17963.24      18003.67       839.09 o                         
  14  10   3         39.48        -14.51       282.13 o                         
  15  10   3       5129.78       5404.20       578.65 o                         
  16  10   3      10313.85       9825.64       761.48 o                         
  17  10   3       2586.29       2400.83       485.90 o                         
  18  10   3       9108.02       9681.92       775.99 o                         
   1  11   3       2918.08       3132.25       176.93 o                         
   2  11   3      46574.14      45100.34       632.77 o                         
   3  11   3      40857.59      39100.31       577.74 o                         
   4  11   3      22500.21      22182.57       463.14 o                         
   5  11   3      21122.61      20980.07       410.90 o                         
   6  11   3      31956.47      32145.21       540.83 o                         
   7  11   3      10743.37      10774.81       367.11 o                         
   8  11   3      26855.51      25431.64       599.94 o                         
   9  11   3      17326.13      17393.97       505.14 o                         
  10  11   3       8135.68       7390.08       417.96 o                         
  11  11   3       4360.02       4115.06       402.68 o                         
  12  11   3      28440.25      29045.67       898.41 o                         
  13  11   3         31.74        232.21       265.71 o                         
  14  11   3        520.97        -69.06       267.11 o                         
  15  11   3       1175.06        238.63       358.08 o                         
  16  11   3       3059.56       3253.51       514.61 o                         
  17  11   3      16706.10      16709.35      1401.63 o                         
   0  12   3       3631.48       4002.94       292.91 o                         
   1  12   3       5315.54       5376.66       236.16 o                         
   2  12   3       7487.39       7022.77       251.96 o                         
   3  12   3      24404.87      23032.99       455.64 o                         
   4  12   3       1437.53       1305.28       156.41 o                         
   5  12   3        359.83        115.03       121.62 o                         
   6  12   3       9626.00       9988.69       361.34 o                         
   7  12   3       1619.73       1602.50       180.62 o                         
   8  12   3       4681.68       4751.22       272.46 o                         
   9  12   3         72.05        -90.43       189.85 o                         
  10  12   3       1123.03        977.10       278.91 o                         
  11  12   3      26542.57      26336.65      1042.52 o                         
  12  12   3          8.90         51.65       241.53 o                         
  13  12   3       1161.47       1198.42       327.46 o                         
  14  12   3       2209.39       2111.81       383.37 o                         
  15  12   3         97.08        178.15       308.74 o                         
  16  12   3      10037.38       9191.49       716.16 o                         
   1  13   3      23564.90      24309.12       514.51 o                         
   2  13   3       4795.62       4806.25       261.10 o                         
   3  13   3       1627.47       1604.02       182.85 o                         
   4  13   3        468.40        223.20       135.01 o                         
   5  13   3        142.29         69.58       135.58 o                         
   6  13   3      17655.96      17663.27       431.78 o                         
   7  13   3      34558.21      33371.31       677.86 o                         
   8  13   3       3185.73       3241.68       364.34 o                         
   9  13   3        122.30         68.76       208.69 o                         
  10  13   3        966.54        969.80       232.24 o                         
  11  13   3        251.41        695.43       282.53 o                         
  12  13   3       3348.36       3235.75       399.42 o                         
  13  13   3       1959.54       2392.81       387.63 o                         
  14  13   3       2035.12       2704.19       410.66 o                         
  15  13   3       3813.51       4231.08       483.60 o                         
  16  13   3        862.71        395.22       344.38 o                         
   0  14   3      39540.62      38495.44      1122.65 o                         
   1  14   3          5.87        -18.48       154.64 o                         
   2  14   3        548.24        184.83       149.76 o                         
   3  14   3       6345.80       6233.15       305.19 o                         
   4  14   3       1129.04       1158.35       173.36 o                         
   5  14   3      15266.62      15595.27       439.47 o                         
   6  14   3        188.61         11.69       161.09 o                         
   7  14   3          9.25          3.16       167.94 o                         
   8  14   3        864.47        523.70       210.65 o                         
   9  14   3      18683.07      18601.72       587.73 o                         
  10  14   3       9915.41       9732.63       488.25 o                         
  11  14   3       1710.41       2517.53       342.46 o                         
  12  14   3       3375.94       3119.65       412.24 o                         
  13  14   3         17.22         -4.02       285.40 o                         
  14  14   3      14727.63      16320.08       833.52 o                         
  15  14   3         29.63        -43.60       318.06 o                         
   1  15   3      11439.97      11281.07       449.70 o                         
   2  15   3      15967.77      15754.60       494.67 o                         
   3  15   3        595.31        542.25       230.52 o                         
   4  15   3      24380.30      23824.16       663.44 o                         
   5  15   3       7823.37       7813.67       396.17 o                         
   6  15   3       1459.08       1351.68       230.35 o                         
   7  15   3       4889.72       4645.91       682.20 o                         
   8  15   3        149.22        266.93       208.46 o                         
   9  15   3      14928.42      15503.30       603.88 o                         
  10  15   3       8811.48       9895.88       572.82 o                         
  11  15   3        711.40        610.74       281.45 o                         
  12  15   3       3382.18       2993.64       383.46 o                         
  13  15   3       4584.93       4404.62       445.63 o                         
  14  15   3        464.02        221.47       479.20 o                         
   0  16   3       7030.75       7475.27       708.13 o                         
   1  16   3       2858.25       3014.77       337.78 o                         
   2  16   3       4287.16       4045.33       515.63 o                         
   3  16   3       3965.21       4433.95       585.20 o                         
   4  16   3       9909.30      10223.00       570.39 o                         
   5  16   3       3748.40       3786.88       379.32 o                         
   6  16   3        646.01        567.67       226.22 o                         
   7  16   3        252.22        317.67       232.10 o                         
   8  16   3          1.86         28.61       212.31 o                         
   9  16   3       4555.75       4923.62       582.20 o                         
  10  16   3      14540.53      14903.49       612.70 o                         
  11  16   3       1579.07       1276.47       315.55 o                         
  12  16   3        496.99        665.26       452.20 o                         
   1  17   3       3412.42       5868.98       907.28 o                         
   2  17   3       2134.32       2386.63       669.46 o                         
   3  17   3       1901.75       2868.23       416.76 o                         
   4  17   3         41.13        -70.81       285.26 o                         
   5  17   3       3265.75       3651.17       480.98 o                         
   6  17   3      11270.21      11836.34       817.44 o                         
   7  17   3       7843.68       9124.27       682.80 o                         
   8  17   3       5683.76       4895.52       529.62 o                         
   9  17   3         14.96       -177.90       422.52 o                         
  10  17   3          1.45          2.20       438.24 o                         
  11  17   3       1739.88       1544.59       630.84 o                         
   0  18   3        764.21        496.17       588.32 o                         
   1  18   3       3287.74       3441.31       956.90 o                         
   2  18   3        361.40        539.75       405.14 o                         
   3  18   3         85.37        -99.23       359.93 o                         
   4  18   3       2562.00       2776.59       438.72 o                         
   5  18   3         73.40        386.73       351.56 o                         
   6  18   3       2476.86       2461.67       554.65 o                         
   7  18   3         55.84        219.38       811.59 o                         
   8  18   3       1241.25       1729.51       737.17 o                         
   1  19   3        245.06        648.03       412.93 o                         
   2  19   3       3196.50       5594.90       871.84 o                         
   3  19   3       5393.64       5798.10      1013.60 o                         
   4  19   3       1366.67       1141.19       687.55 o                         
   1   0   4     363556.28     391564.72      6662.99 o                         
   2   0   4      62907.82      67764.82      1079.13 o                         
   3   0   4      34478.50      38146.57       599.30 o                         
   4   0   4       3466.85       3514.21       174.15 o                         
   5   0   4       4857.30       4658.96       307.73 o                         
   6   0   4        282.52        208.52       258.72 o                         
   7   0   4       8762.48       7452.41       437.99 o                         
   8   0   4     100900.21      94896.09      2352.49 o                         
   9   0   4      16511.71      16398.87       696.16 o                         
  10   0   4      84854.80      87047.23      2267.46 o                         
  11   0   4       6055.73       6981.23       559.96 o                         
  12   0   4      36009.03      34476.36      2523.38 o                         
  13   0   4      60328.91      59462.09      2693.49 o                         
  14   0   4       5192.88       5491.28       567.17 o                         
  15   0   4     143529.62     142665.61      3690.81 o                         
  16   0   4      83187.69      80802.30      2401.56 o                         
  17   0   4         21.35        133.32       360.86 o                         
  18   0   4        489.01        135.32       412.93 o                         
  19   0   4      22788.43      21304.11      2594.26 o                         
  20   0   4      13146.10      14073.18      1123.47 o                         
  21   0   4        340.20       1013.35       563.11 o                         
   1   1   4      73013.70      76605.92       906.76 o                         
   2   1   4      24384.85      25265.62       533.89 o                         
   3   1   4     106677.73     111576.55      1244.19 o                         
   4   1   4      44486.55      45238.57       567.98 o                         
   5   1   4       6988.28       6535.65       233.87 o                         
   6   1   4      23288.02      23544.33       532.59 o                         
   7   1   4      31159.07      31357.28       679.36 o                         
   8   1   4        469.61        991.13       162.48 o                         
   9   1   4       7856.14       8929.29       383.68 o                         
  10   1   4      14076.56      14603.44       485.93 o                         
  11   1   4      19327.38      20014.04       598.26 o                         
  12   1   4      57480.94      57568.19      1214.00 o                         
  13   1   4       7863.46       7473.25       436.31 o                         
  14   1   4       3322.48       3503.50       347.31 o                         
  15   1   4       1435.11       1724.38       295.50 o                         
  16   1   4       5699.90       6035.20       454.85 o                         
  17   1   4        643.00        850.04       282.17 o                         
  18   1   4      14600.06      14392.52       913.63 o                         
  19   1   4        872.01        668.41       334.10 o                         
  20   1   4       5695.00       5550.21       609.76 o                         
  21   1   4       1963.78       2585.67       456.30 o                         
   0   2   4     291544.12     298078.59      4486.26 o                         
   1   2   4     160413.77     170704.09      2142.24 o                         
   2   2   4      13585.11      14011.72       263.47 o                         
   3   2   4      20860.90      20888.80       299.37 o                         
   4   2   4       1776.02       1717.03       111.50 o                         
   5   2   4      11280.71      11919.76       273.53 o                         
   6   2   4      40355.26      37824.93       672.39 o                         
   7   2   4      22223.76      21908.74       530.25 o                         
   8   2   4      42797.95      42177.82       867.00 o                         
   9   2   4      41191.50      44013.68       923.13 o                         
  10   2   4       1864.30       1557.81       215.09 o                         
  11   2   4      36518.92      37667.28       879.30 o                         
  12   2   4       6370.61       6723.47       503.25 o                         
  13   2   4       8730.58       8754.38       471.91 o                         
  14   2   4      34086.20      34662.57       921.72 o                         
  15   2   4       2243.11       1932.02       300.78 o                         
  16   2   4       9494.51       9121.87       548.32 o                         
  17   2   4       6703.37       7415.91       526.25 o                         
  18   2   4       5502.12       5370.15       485.00 o                         
  19   2   4        877.96        583.37       425.60 o                         
  20   2   4        839.04        292.03       332.62 o                         
  21   2   4       1256.76        616.74       459.26 o                         
   1   3   4       7977.17       7779.00       135.67 o                         
   2   3   4        655.70        537.17        99.76 o                         
   3   3   4       9697.31       9110.02       188.04 o                         
   4   3   4      58905.68      59295.04       844.47 o                         
   5   3   4          7.19        178.75        93.45 o                         
   6   3   4      50275.56      49990.40       769.67 o                         
   7   3   4      35276.42      34847.94       659.02 o                         
   8   3   4        645.00        600.45       144.26 o                         
   9   3   4       2693.49       2992.94       237.87 o                         
  10   3   4      34912.69      34086.21       800.63 o                         
  11   3   4      16497.06      16874.04      1289.09 o                         
  12   3   4      23928.05      24439.61       695.56 o                         
  13   3   4       3807.38       4084.20       347.08 o                         
  14   3   4       1127.58       1189.51       251.89 o                         
  15   3   4       1300.48        922.34       268.00 o                         
  16   3   4        866.27       1022.68       279.43 o                         
  17   3   4       6398.65       5771.36       473.09 o                         
  18   3   4      11538.78      12086.07       673.77 o                         
  19   3   4        109.34        453.31       377.14 o                         
  20   3   4       5218.16       5350.93       614.50 o                         
   0   4   4      15243.60      15814.42       297.33 o                         
   1   4   4        631.06        586.54        56.29 o                         
   2   4   4      98539.43      99826.98      1453.48 o                         
   3   4   4      62539.95      59800.71       943.14 o                         
   4   4   4      45358.18      46781.02       700.27 o                         
   5   4   4      97760.00      93142.16      1285.14 o                         
   6   4   4       3362.64       2880.35       160.97 o                         
   7   4   4        524.09        312.78       105.46 o                         
   8   4   4      16029.07      16639.12       428.47 o                         
   9   4   4     113259.48     114006.24      1783.03 o                         
  10   4   4      40051.99      38407.12      1139.72 o                         
  11   4   4      62513.40      66969.68      1333.94 o                         
  12   4   4       7606.46       7143.49       406.21 o                         
  13   4   4         19.73        109.05       197.29 o                         
  14   4   4      10512.56      11311.16       558.55 o                         
  15   4   4       2455.78       2236.79       310.86 o                         
  16   4   4      17709.21      16973.27       724.34 o                         
  17   4   4       5046.58       5591.54       472.86 o                         
  18   4   4        234.25        357.16       342.21 o                         
  19   4   4       8376.59       8480.52       617.76 o                         
  20   4   4        327.53        273.18       342.06 o                         
   1   5   4        502.96        482.19        52.54 o                         
   2   5   4       3326.03       4009.52       140.78 o                         
   3   5   4      44499.49      44136.37       764.69 o                         
   4   5   4      33574.05      34324.34       727.32 o                         
   5   5   4       1304.78       1826.96       124.68 o                         
   6   5   4      19139.82      19189.57       395.45 o                         
   7   5   4      95635.16      92075.79      1321.72 o                         
   8   5   4         87.56         16.58       114.44 o                         
   9   5   4       5968.97       6561.45       308.42 o                         
  10   5   4      22664.06      22864.42       564.75 o                         
  11   5   4      26906.35      27429.09      1007.33 o                         
  12   5   4       4410.14       4632.44       312.34 o                         
  13   5   4       4068.16       4074.12       315.97 o                         
  14   5   4        791.80        851.05       220.63 o                         
  15   5   4       2620.87       3023.30       316.72 o                         
  16   5   4        745.07        424.55       271.47 o                         
  17   5   4      12832.47      12735.79       692.74 o                         
  18   5   4       9073.98       8905.08       611.77 o                         
  19   5   4        389.95        160.22       333.14 o                         
  20   5   4       1334.80       1292.58       400.48 o                         
   0   6   4      63679.88      59417.43       829.75 o                         
   1   6   4     143849.66     144243.45      1436.69 o                         
   2   6   4         12.38        -11.89        68.96 o                         
   3   6   4       2733.67       2743.61       160.98 o                         
   4   6   4      14286.81      15791.52       482.90 o                         
   5   6   4       7449.06       7229.69       232.38 o                         
   6   6   4      20519.91      20761.57       453.60 o                         
   7   6   4          3.66         51.54        94.58 o                         
   8   6   4      30500.07      29200.43       683.91 o                         
   9   6   4       3390.07       3837.54       268.22 o                         
  10   6   4       2662.29       2666.92       227.63 o                         
  11   6   4      12875.00      12418.45       441.48 o                         
  12   6   4       7221.13       7435.25       383.11 o                         
  13   6   4      11471.98      11349.21       567.65 o                         
  14   6   4      48105.46      48260.78      1179.28 o                         
  15   6   4      12282.03      12333.82       639.45 o                         
  16   6   4       1370.78       1268.07       309.76 o                         
  17   6   4       2770.20       2579.79       387.06 o                         
  18   6   4       1502.33       2332.14       393.94 o                         
  19   6   4        862.30        392.68       341.33 o                         
  20   6   4        212.77         70.06       419.28 o                         
   1   7   4      29972.61      32224.21       433.25 o                         
   2   7   4      27574.64      25069.92       443.72 o                         
   3   7   4       6589.31       6710.34       179.95 o                         
   4   7   4          4.37         69.51        73.84 o                         
   5   7   4      10695.61      11239.33       294.44 o                         
   6   7   4       3929.35       4130.34       196.31 o                         
   7   7   4       2675.01       2680.03       179.17 o                         
   8   7   4         80.63        180.07       109.99 o                         
   9   7   4        895.22       1049.18       170.56 o                         
  10   7   4       1697.99       1721.21       206.02 o                         
  11   7   4        186.64        309.15       168.25 o                         
  12   7   4       3788.85       3954.78       361.44 o                         
  13   7   4       2020.64       1646.80       290.21 o                         
  14   7   4        859.66        747.87       263.61 o                         
  15   7   4        383.27        470.91       262.30 o                         
  16   7   4        825.81        512.30       285.72 o                         
  17   7   4       3235.52       3253.55       417.18 o                         
  18   7   4       1417.53       1137.71       350.14 o                         
  19   7   4         17.62        254.60       390.37 o                         
   0   8   4      38962.90      37329.16       659.68 o                         
   1   8   4     129044.15     124685.34      1364.90 o                         
   2   8   4      18741.11      18832.57       314.80 o                         
   3   8   4      21341.42      23005.59       362.60 o                         
   4   8   4        307.44        239.86        78.58 o                         
   5   8   4      35821.44      34671.83       758.81 o                         
   6   8   4       4356.76       4073.12       202.32 o                         
   7   8   4       5781.07       5473.22       250.95 o                         
   8   8   4         52.13        149.00       118.32 o                         
   9   8   4       9702.36       9565.90       573.83 o                         
  10   8   4      10674.57      11074.42       526.61 o                         
  11   8   4       2883.25       3055.39       326.24 o                         
  12   8   4       5580.31       5689.31       502.33 o                         
  13   8   4      33476.62      35706.77       977.01 o                         
  14   8   4       2976.42       3181.12       365.61 o                         
  15   8   4      28125.51      25878.89       854.50 o                         
  16   8   4       9875.66      10695.90       641.17 o                         
  17   8   4          2.21       -174.68       324.39 o                         
  18   8   4        502.73        475.62       391.71 o                         
  19   8   4       7711.44       8487.62       821.24 o                         
   1   9   4      18985.24      19146.49       326.79 o                         
   2   9   4        455.65        807.57       101.20 o                         
   3   9   4      30290.34      29636.94       445.89 o                         
   4   9   4       2676.22       2436.94       129.14 o                         
   5   9   4       2444.81       2669.88       162.10 o                         
   6   9   4        217.10         24.07       103.80 o                         
   7   9   4      50680.29      49119.94       957.54 o                         
   8   9   4      14153.15      13134.01       478.13 o                         
   9   9   4      13413.55      12770.37       485.89 o                         
  10   9   4       3008.78       2379.83       294.18 o                         
  11   9   4       9683.07       9966.00       525.91 o                         
  12   9   4       3758.27       3773.83       365.60 o                         
  13   9   4       9565.94       8902.83       535.84 o                         
  14   9   4         40.26       -193.35       240.81 o                         
  15   9   4       1025.40        965.73       320.85 o                         
  16   9   4       1096.97        587.90       404.41 o                         
  17   9   4       6165.37       6150.53       628.31 o                         
  18   9   4        116.38        316.83       395.44 o                         
   0  10   4      43664.48      43624.61      1007.54 o                         
   1  10   4      12520.56      13103.83       276.43 o                         
   2  10   4      14481.32      13644.26       313.27 o                         
   3  10   4      38749.68      38794.56       604.46 o                         
   4  10   4       5950.35       5472.42       199.53 o                         
   5  10   4      13956.58      13999.35       325.44 o                         
   6  10   4       3505.94       3304.29       206.49 o                         
   7  10   4        193.01        451.33       165.75 o                         
   8  10   4       5293.08       4943.35       327.00 o                         
   9  10   4      21769.01      21163.86       611.13 o                         
  10  10   4       9048.97       9306.78       503.30 o                         
  11  10   4      18085.34      17264.29       658.35 o                         
  12  10   4       3855.91       3915.92       388.97 o                         
  13  10   4       1241.02       1374.75       305.99 o                         
  14  10   4       2540.00       3008.42       465.08 o                         
  15  10   4        418.63        120.09       326.40 o                         
  16  10   4        256.08        190.55       355.61 o                         
  17  10   4        588.60        368.39       399.24 o                         
  18  10   4        417.52        719.02       439.00 o                         
   1  11   4       1784.74       1701.01       137.22 o                         
   2  11   4        126.65         72.76        93.06 o                         
   3  11   4       1760.77       2026.12       210.87 o                         
   4  11   4         40.49        149.49       113.39 o                         
   5  11   4        361.15        334.10       121.29 o                         
   6  11   4        855.92        654.38       139.77 o                         
   7  11   4       3692.57       3749.78       230.61 o                         
   8  11   4        222.97        338.66       168.45 o                         
   9  11   4       1966.33       2097.21       234.15 o                         
  10  11   4          9.66        221.11       191.19 o                         
  11  11   4       1259.31        852.81       269.11 o                         
  12  11   4         93.32        162.06       287.66 o                         
  13  11   4        296.00        687.45       343.49 o                         
  14  11   4         55.30       -235.65       296.54 o                         
  15  11   4        151.69       -281.06       433.29 o                         
  16  11   4         76.56       -157.64       348.87 o                         
  17  11   4        159.87        165.82       395.02 o                         
   0  12   4       8055.30       8686.90       412.10 o                         
   1  12   4        261.15        351.84       123.12 o                         
   2  12   4        116.33        197.55       116.77 o                         
   3  12   4      10493.83      10730.95       329.81 o                         
   4  12   4        527.81        514.03       134.21 o                         
   5  12   4      36099.47      36990.14       632.25 o                         
   6  12   4       5819.98       6282.45       339.79 o                         
   7  12   4         62.83         32.58       137.67 o                         
   8  12   4       1370.05       1560.68       185.34 o                         
   9  12   4      18506.67      18164.99       535.85 o                         
  10  12   4       6809.80       6982.65       434.74 o                         
  11  12   4      11822.19      11351.28       714.11 o                         
  12  12   4       2252.91       2442.81       358.28 o                         
  13  12   4        354.74        229.23       268.45 o                         
  14  12   4        558.61        622.82       301.95 o                         
  15  12   4        290.48        -81.09       306.93 o                         
  16  12   4        145.56        583.42       343.50 o                         
   1  13   4      21498.72      20671.59       467.50 o                         
   2  13   4       8892.82       8797.32       480.11 o                         
   3  13   4      20829.33      19860.35       434.43 o                         
   4  13   4         14.44         17.29       129.21 o                         
   5  13   4        232.04        525.21       145.44 o                         
   6  13   4        685.98        556.10       168.18 o                         
   7  13   4       3172.64       3476.39       285.59 o                         
   8  13   4       1598.63       1283.72       256.53 o                         
   9  13   4        686.33        614.47       210.85 o                         
  10  13   4       1438.45       1339.14       325.44 o                         
  11  13   4      14565.48      16560.48      1104.93 o                         
  12  13   4       3403.90       3418.46       404.85 o                         
  13  13   4      11847.87      10815.53       657.47 o                         
  14  13   4        816.30        267.41       308.62 o                         
  15  13   4       2598.89       3814.52       474.43 o                         
  16  13   4       2011.63       2924.62       647.31 o                         
   0  14   4        881.91        652.71       254.38 o                         
   1  14   4      47192.99      46459.42       871.42 o                         
   2  14   4      14854.36      14422.32       643.19 o                         
   3  14   4         92.32        198.98       142.10 o                         
   4  14   4        980.50        932.95       177.12 o                         
   5  14   4       7155.68       7450.71       346.33 o                         
   6  14   4      13036.84      13505.32       563.93 o                         
   7  14   4        154.18        -33.98       198.76 o                         
   8  14   4       2327.23       2259.19       274.98 o                         
   9  14   4       1336.94       1482.74       261.28 o                         
  10  14   4       2145.25       2887.79       307.35 o                         
  11  14   4        190.33        369.14       251.86 o                         
  12  14   4       4982.12       4895.87       477.21 o                         
  13  14   4       6231.49       6451.59       542.02 o                         
  14  14   4         55.02        402.18       315.49 o                         
  15  14   4       4745.25       2368.46       800.96 o                         
   1  15   4        244.71        316.53       199.22 o                         
   2  15   4       1800.92       1868.87       274.53 o                         
   3  15   4       1784.97       1355.98       259.73 o                         
   4  15   4      14329.18      14420.20       559.02 o                         
   5  15   4        261.88        364.50       190.24 o                         
   6  15   4          5.15        148.26       200.33 o                         
   7  15   4        821.04        894.45       251.76 o                         
   8  15   4         50.51        -40.12       196.42 o                         
   9  15   4       4375.07       4141.84       553.15 o                         
  10  15   4       9620.65       9401.00       495.12 o                         
  11  15   4        160.02       -242.63       242.63 o                         
  12  15   4       3514.34       3476.57       408.77 o                         
  13  15   4        787.49        430.10       297.39 o                         
   0  16   4      28321.76      28761.72      1250.14 o                         
   1  16   4      25478.01      25777.66       831.09 o                         
   2  16   4         82.60        471.93       515.27 o                         
   3  16   4        444.63        207.76       276.77 o                         
   4  16   4          3.58        104.38       234.38 o                         
   5  16   4        780.73       1450.68       313.95 o                         
   6  16   4       1793.75       1787.61       386.64 o                         
   7  16   4          1.15        444.07       248.84 o                         
   8  16   4      10032.53      10016.56       647.96 o                         
   9  16   4        163.89        532.60       278.66 o                         
  10  16   4         28.64        -50.95       290.47 o                         
  11  16   4        294.82        -15.23       275.08 o                         
  12  16   4        599.74        532.86       306.83 o                         
   1  17   4       1366.45       1880.87       392.32 o                         
   2  17   4       6039.31       5679.19       556.64 o                         
   3  17   4       4151.20       5409.64       722.07 o                         
   4  17   4       6619.37       5754.32       562.88 o                         
   5  17   4       1798.58       2367.79       434.61 o                         
   6  17   4       7194.32       7881.06       658.69 o                         
   7  17   4      21936.75      24621.31      1014.38 o                         
   8  17   4       4812.05       5788.18       599.16 o                         
   9  17   4       4656.68       3682.98       640.77 o                         
  10  17   4       3535.77       3805.26       530.38 o                         
   0  18   4       5068.87       4819.93       878.93 o                         
   1  18   4         32.16        -79.97       363.14 o                         
   2  18   4       9530.49       9610.95       869.50 o                         
   3  18   4       7701.20       8834.31       836.61 o                         
   4  18   4       3692.38       4283.05       529.85 o                         
   5  18   4      10573.37      12696.51       822.23 o                         
   6  18   4       2782.80       2959.66       485.61 o                         
   7  18   4         13.77         52.15       420.66 o                         
   8  18   4       2556.32       2105.18       815.14 o                         
   1  19   4         12.93        -82.12       398.25 o                         
   2  19   4        762.27       1156.80       673.37 o                         
   3  19   4       3919.93       3650.68       649.05 o                         
   4  19   4      10531.05      10809.41      1353.83 o                         
   1   1   5       4277.47       4923.15       121.95 o                         
   2   1   5       4746.33       4725.73       117.35 o                         
   3   1   5      21410.63      22564.90       339.37 o                         
   4   1   5       6104.11       6336.41       154.95 o                         
   5   1   5      49477.67      48753.76       620.95 o                         
   6   1   5      32467.31      30226.27       569.44 o                         
   7   1   5      66984.15      67335.16      1095.37 o                         
   8   1   5     111215.09     112342.92      1929.67 o                         
   9   1   5      54106.91      54554.03      1087.06 o                         
  10   1   5       1467.97       1337.56       202.28 o                         
  11   1   5       6165.48       6283.26       370.83 o                         
  12   1   5      41698.67      42260.41       988.68 o                         
  13   1   5         35.44         97.15       196.38 o                         
  14   1   5        239.45        424.85       213.03 o                         
  15   1   5       2005.52       2144.29       375.51 o                         
  16   1   5       5889.78       6201.80       472.28 o                         
  17   1   5      11302.64      13017.84       670.55 o                         
  18   1   5         47.30        210.02       274.36 o                         
  19   1   5       4301.81       4203.63       470.33 o                         
  20   1   5       4013.05       4415.51       770.38 o                         
  21   1   5       2648.79       2876.19       666.55 o                         
   0   2   5     343129.69     349495.47      6101.02 o                         
   1   2   5       6865.96       6997.09       184.95 o                         
   2   2   5       1666.92       1694.61        84.19 o                         
   3   2   5      11073.77      12047.80       225.71 o                         
   4   2   5      88705.97      87695.28      1095.83 o                         
   5   2   5         43.55        -48.31        65.69 o                         
   6   2   5       6691.54       7238.13       242.48 o                         
   7   2   5      13165.85      12731.40       351.20 o                         
   8   2   5      15273.56      14535.60       487.17 o                         
   9   2   5        530.53        348.01       150.13 o                         
  10   2   5      60908.30      61028.39      1217.08 o                         
  11   2   5          6.03        132.84       172.45 o                         
  12   2   5         45.13        296.40       193.37 o                         
  13   2   5        688.81       1002.43       229.48 o                         
  14   2   5      28640.69      30643.36       852.63 o                         
  15   2   5       1031.97       1161.91       295.83 o                         
  16   2   5        912.32        938.29       285.65 o                         
  17   2   5          6.43       -236.74       236.74 o                         
  18   2   5       2230.60       2914.03       392.81 o                         
  19   2   5        307.94        313.80       309.19 o                         
  20   2   5       6602.80       7343.56       773.45 o                         
   1   3   5      17910.63      16347.64       302.33 o                         
   2   3   5      36517.05      36407.57       703.65 o                         
   3   3   5      24671.33      24850.69       450.68 o                         
   4   3   5      17220.11      17022.95       292.35 o                         
   5   3   5      14252.93      13871.69       304.87 o                         
   6   3   5       5266.17       5495.55       214.22 o                         
   7   3   5      26234.69      26149.03       542.28 o                         
   8   3   5       4499.34       4886.81       252.92 o                         
   9   3   5      16765.29      17845.66       460.00 o                         
  10   3   5      24256.49      23652.03       570.03 o                         
  11   3   5       5827.75       6536.04       375.50 o                         
  12   3   5      22249.29      22196.57       658.40 o                         
  13   3   5          2.00       -162.39       177.11 o                         
  14   3   5       3976.40       4174.66       400.98 o                         
  15   3   5       8806.95       8992.31       518.34 o                         
  16   3   5      16964.27      15564.50      1017.67 o                         
  17   3   5       4872.36       4798.82       442.66 o                         
  18   3   5      24539.63      24489.55      1244.08 o                         
  19   3   5       7746.00       6911.43       562.16 o                         
  20   3   5       3112.33       2988.81       455.21 o                         
   0   4   5      46953.17      46947.38       809.67 o                         
   1   4   5       2550.67       2410.53       102.81 o                         
   2   4   5      18604.91      18586.47       330.83 o                         
   3   4   5      13733.48      13305.87       295.19 o                         
   4   4   5       7446.44       8384.92       181.41 o                         
   5   4   5      15778.39      15901.92       333.00 o                         
   6   4   5       7722.29       7332.19       330.13 o                         
   7   4   5       3076.55       3715.67       193.22 o                         
   8   4   5       3075.82       3297.23       215.00 o                         
   9   4   5       9132.72       8902.31       351.40 o                         
  10   4   5       8639.89       8514.21       359.29 o                         
  11   4   5       2977.14       2839.94       260.60 o                         
  12   4   5       1202.28       1353.78       210.85 o                         
  13   4   5       4948.56       4828.48       395.66 o                         
  14   4   5       7745.52       8201.37       457.93 o                         
  15   4   5        653.26        152.95       208.32 o                         
  16   4   5       2677.33       2448.96       309.91 o                         
  17   4   5        171.97        -95.67       286.46 o                         
  18   4   5         43.50        113.76       293.96 o                         
  19   4   5       3303.13       3741.26       464.76 o                         
  20   4   5         19.99        -56.94       317.93 o                         
   1   5   5      23009.89      22333.41       299.91 o                         
   2   5   5      46862.32      43971.76       616.04 o                         
   3   5   5      16256.53      16251.72       395.53 o                         
   4   5   5       1048.56        856.03       148.98 o                         
   5   5   5      57316.91      57031.33       855.97 o                         
   6   5   5        489.38        648.13       107.84 o                         
   7   5   5       8763.76       9769.77       293.80 o                         
   8   5   5        890.74       1005.65       140.29 o                         
   9   5   5      40312.04      41439.47       808.80 o                         
  10   5   5       1619.02       1715.59       223.25 o                         
  11   5   5       9055.51       9906.53       409.18 o                         
  12   5   5      21006.28      21287.41       585.79 o                         
  13   5   5         13.88          6.49       171.85 o                         
  14   5   5        632.07        120.94       196.76 o                         
  15   5   5         44.89        184.93       242.39 o                         
  16   5   5      10606.22      10809.40       615.62 o                         
  17   5   5      10943.67      11274.21       727.56 o                         
  18   5   5        141.11       -175.15       296.13 o                         
  19   5   5       4318.74       4196.01       485.21 o                         
  20   5   5       1546.48       1354.82       408.39 o                         
   0   6   5      12260.51      11905.25       279.11 o                         
   1   6   5       6303.78       6239.01       139.38 o                         
   2   6   5       2089.61       2020.30       122.89 o                         
   3   6   5       3989.22       4033.36       202.64 o                         
   4   6   5      57336.37      52602.78       916.95 o                         
   5   6   5       2716.25       2891.98       204.29 o                         
   6   6   5      97163.70      93632.71      1613.00 o                         
   7   6   5       1006.76        936.22       127.82 o                         
   8   6   5      69973.36      69317.81      1074.31 o                         
   9   6   5        298.33        156.94       192.70 o                         
  10   6   5      27669.41      27886.59       642.47 o                         
  11   6   5       8899.74       9122.41       396.92 o                         
  12   6   5          0.38       -140.52       177.79 o                         
  13   6   5       1030.14       1525.71       275.58 o                         
  14   6   5         24.17        150.47       234.36 o                         
  15   6   5         42.13       -175.23       263.96 o                         
  16   6   5      12827.65      12263.18       668.89 o                         
  17   6   5       1025.27       1363.51       336.21 o                         
  18   6   5      12537.31      12956.07      1124.07 o                         
  19   6   5       1007.50        788.05       361.86 o                         
  20   6   5      11468.83      11480.06       871.07 o                         
   1   7   5      55684.86      55251.38       621.78 o                         
   2   7   5      35004.52      32532.05       468.18 o                         
   3   7   5       3583.89       3675.61       220.31 o                         
   4   7   5       5909.20       5429.28       238.25 o                         
   5   7   5       5917.57       5081.87       307.61 o                         
   6   7   5      38867.28      37681.77       647.69 o                         
   7   7   5     121452.08     118362.59      1667.76 o                         
   8   7   5      75916.88      74608.99      1263.85 o                         
   9   7   5       6584.35       7251.61       303.70 o                         
  10   7   5       6756.99       6496.31       411.32 o                         
  11   7   5       5748.87       5644.36       400.04 o                         
  12   7   5      50044.96      51475.32      1197.94 o                         
  13   7   5        346.87        708.07       258.23 o                         
  14   7   5         76.34         97.44       231.70 o                         
  15   7   5      12940.87      13498.55       683.40 o                         
  16   7   5       8129.03       8731.38       578.47 o                         
  17   7   5        141.40        239.80       297.60 o                         
  18   7   5         38.31       -116.40       306.25 o                         
  19   7   5       7033.88       7614.82       787.40 o                         
   0   8   5      12948.80      14630.46       345.63 o                         
   1   8   5       7431.15       6630.42       199.77 o                         
   2   8   5      36568.46      36186.25       491.94 o                         
   3   8   5       3465.86       3271.13       175.55 o                         
   4   8   5       4604.72       4117.27       205.91 o                         
   5   8   5       3871.48       3460.01       292.60 o                         
   6   8   5      27970.05      27046.08       624.59 o                         
   7   8   5        598.19        698.78       201.29 o                         
   8   8   5      25697.88      24298.29       769.76 o                         
   9   8   5      11251.45      12066.25       494.53 o                         
  10   8   5        322.71        604.60       215.50 o                         
  11   8   5       3456.25       3180.20       330.21 o                         
  12   8   5       1619.27       1506.76       351.94 o                         
  13   8   5       4454.94       4463.16       404.15 o                         
  14   8   5        988.40        731.53       279.80 o                         
  15   8   5       2537.27       2719.12       364.10 o                         
  16   8   5      18060.89      17546.51       770.38 o                         
  17   8   5        364.89        -26.08       340.69 o                         
  18   8   5       4839.11       4614.77       751.90 o                         
  19   8   5       2246.47       1758.37       491.55 o                         
   1   9   5        580.72        511.50        89.46 o                         
   2   9   5       9127.36       8892.37       286.90 o                         
   3   9   5      34067.36      33532.36       482.16 o                         
   4   9   5       9458.35       8667.83       311.47 o                         
   5   9   5      49585.07      48778.57       781.96 o                         
   6   9   5      32007.66      29792.32      1523.15 o                         
   7   9   5      11267.10      10535.60       438.08 o                         
   8   9   5      17860.90      18179.58       729.52 o                         
   9   9   5      47903.50      46715.41       966.50 o                         
  10   9   5        367.62        511.66       193.00 o                         
  11   9   5       1919.36       1911.73       286.97 o                         
  12   9   5       4716.55       4967.99       415.32 o                         
  13   9   5       2652.04       2420.90       340.91 o                         
  14   9   5       6295.07       5673.52       462.38 o                         
  15   9   5       1655.35       2260.14       405.14 o                         
  16   9   5        483.17        383.44       353.83 o                         
  17   9   5       9072.45       7565.36       882.67 o                         
  18   9   5       2102.21       1952.78       498.82 o                         
   0  10   5     197024.39     193001.41      3108.44 o                         
   1  10   5        465.49        587.80       101.61 o                         
   2  10   5          6.45        -13.72        84.35 o                         
   3  10   5      11464.04      11133.66       263.25 o                         
   4  10   5      33898.72      33243.25       550.56 o                         
   5  10   5       9306.17       9091.31       308.89 o                         
   6  10   5        920.21       1034.33       174.32 o                         
   7  10   5         17.31        -45.27       144.74 o                         
   8  10   5       1982.76       2051.99       242.31 o                         
   9  10   5       3253.93       3113.65       288.45 o                         
  10  10   5      23516.35      24175.63       671.92 o                         
  11  10   5      22438.88      21293.05      1026.24 o                         
  12  10   5       1119.46       1533.91       301.35 o                         
  13  10   5         41.70        363.08       263.27 o                         
  14  10   5      41751.38      43939.63      1163.96 o                         
  15  10   5        505.61        544.26       469.10 o                         
  16  10   5       1053.63        955.54       389.29 o                         
  17  10   5       7479.66       6823.00       684.57 o                         
  18  10   5       1341.62       1570.97       535.68 o                         
   1  11   5      29151.80      28561.37       453.79 o                         
   2  11   5      45058.75      43428.05       659.83 o                         
   3  11   5       8813.07       9310.15       293.86 o                         
   4  11   5      76003.06      74216.17      1008.85 o                         
   5  11   5       2842.78       3025.48       253.89 o                         
   6  11   5      21984.39      22187.54       706.76 o                         
   7  11   5      50635.63      49978.72       793.36 o                         
   8  11   5       4265.64       4057.41       362.87 o                         
   9  11   5       2451.16       1983.70       256.04 o                         
  10  11   5      30830.54      31896.19       803.03 o                         
  11  11   5       5786.40       6106.48       458.21 o                         
  12  11   5       1687.87       1709.41       320.23 o                         
  13  11   5       3725.20       3408.47       666.82 o                         
  14  11   5       1181.15       1158.53       431.78 o                         
  15  11   5      12992.60      12550.71       835.51 o                         
  16  11   5       5315.47       5473.75       605.79 o                         
  17  11   5        699.36       1198.52       421.15 o                         
   0  12   5      43713.80      41025.16       904.85 o                         
   1  12   5       2281.33       2266.31       186.10 o                         
   2  12   5       4751.43       5019.77       272.05 o                         
   3  12   5       1562.57       1632.87       162.39 o                         
   4  12   5       8303.45       8287.09       305.27 o                         
   5  12   5       5114.20       5246.04       272.95 o                         
   6  12   5       1067.98       1216.69       184.66 o                         
   7  12   5        235.30        231.84       148.41 o                         
   8  12   5       8905.01       9035.40       389.67 o                         
   9  12   5       4610.42       4733.09       326.60 o                         
  10  12   5      27198.65      27477.74       684.31 o                         
  11  12   5        103.47         27.53       243.09 o                         
  12  12   5       4969.12       4118.05       530.98 o                         
  13  12   5        821.08        651.25       343.77 o                         
  14  12   5      25117.73      23826.78      1015.93 o                         
  15  12   5        178.48        -34.23       347.64 o                         
  16  12   5       2800.07       3382.45       589.70 o                         
   1  13   5      12330.35      13030.87       434.43 o                         
   2  13   5      19641.56      19937.33       431.63 o                         
   3  13   5       5033.07       5006.49       246.26 o                         
   4  13   5       1501.51       1164.58       187.39 o                         
   5  13   5      30419.48      30405.90       742.29 o                         
   6  13   5       9483.94       9602.83       431.64 o                         
   7  13   5         13.23         20.19       173.53 o                         
   8  13   5       4696.94       4557.89       302.89 o                         
   9  13   5       9897.11       9751.06       466.69 o                         
  10  13   5       1394.15       1522.47       256.44 o                         
  11  13   5        577.11        545.16       273.77 o                         
  12  13   5       3360.39       4112.68       433.47 o                         
  13  13   5        226.71        778.14       303.58 o                         
  14  13   5        543.57        630.82       315.09 o                         
  15  13   5        154.67         29.97       316.34 o                         
   0  14   5      13461.38      12036.43       845.19 o                         
   1  14   5        469.65        668.64       204.65 o                         
   2  14   5       7932.06       7473.29       477.27 o                         
   3  14   5      15883.38      16534.67       500.23 o                         
   4  14   5        313.64        307.24       167.06 o                         
   5  14   5       1728.17       2352.44       255.11 o                         
   6  14   5      31897.84      32104.12       732.85 o                         
   7  14   5         72.93        -86.06       200.70 o                         
   8  14   5      21547.65      23008.59       785.05 o                         
   9  14   5        174.44        157.55       205.73 o                         
  10  14   5       9202.19       9168.25       666.21 o                         
  11  14   5       5755.68       5801.68       450.89 o                         
  12  14   5        788.17        623.00       316.21 o                         
  13  14   5          2.21         -2.94       285.33 o                         
  14  14   5         50.29       -288.64       288.64 o                         
   1  15   5       5414.36       5187.91       671.99 o                         
   2  15   5      34730.77      35298.08       986.75 o                         
   3  15   5       1665.84       1875.25       277.52 o                         
   4  15   5       2953.38       3292.39       328.26 o                         
   5  15   5       5543.23       5779.00       432.87 o                         
   6  15   5       8104.54       9241.79       488.42 o                         
   7  15   5      24486.01      25462.94       740.99 o                         
   8  15   5      11212.87      11751.52       915.14 o                         
   9  15   5       1945.37       1759.10       305.06 o                         
  10  15   5       2034.58       2016.83       307.59 o                         
  11  15   5       2351.01       1781.39       333.74 o                         
  12  15   5      12889.05      12946.21       901.94 o                         
  13  15   5         10.81       -265.89       265.89 o                         
   0  16   5       3064.50       3686.86       575.24 o                         
   1  16   5       3015.58       3628.39       407.81 o                         
   2  16   5      10682.29      11279.21       629.96 o                         
   3  16   5        826.36        375.01       295.13 o                         
   4  16   5       2016.25       1930.96       378.65 o                         
   5  16   5       1910.50       2300.92       405.67 o                         
   6  16   5      12769.95      12981.09       803.41 o                         
   7  16   5         76.05       -161.31       287.57 o                         
   8  16   5       8742.52       9277.94       525.91 o                         
   9  16   5        680.13        270.83       290.05 o                         
  10  16   5       1158.43       1013.66       350.92 o                         
  11  16   5         36.52       -293.12       293.12 o                         
  12  16   5        594.96        783.04       351.27 o                         
   1  17   5        486.08        672.07       323.80 o                         
   2  17   5       5088.56       4229.48       496.16 o                         
   3  17   5       4838.74       4916.38       525.42 o                         
   4  17   5        596.37        474.30       345.82 o                         
   5  17   5      10001.70      10487.63       738.63 o                         
   6  17   5       2991.54       3948.78       511.15 o                         
   7  17   5       1292.74       1737.44       655.11 o                         
   8  17   5         54.58       -339.80       410.90 o                         
   9  17   5       4192.70       6361.92      1956.33 o                         
  10  17   5          5.89       -231.74       458.58 o                         
   0  18   5       7891.07       8208.06      1162.45 o                         
   1  18   5       2586.52       2253.54       543.65 o                         
   2  18   5          1.22        282.49       413.47 o                         
   3  18   5       2544.60       3091.82       655.24 o                         
   4  18   5       1237.58        836.53       387.39 o                         
   5  18   5        335.75        529.86       357.10 o                         
   6  18   5         77.75        822.22       465.40 o                         
   7  18   5        164.98        109.87       441.06 o                         
   8  18   5        160.67       -344.94       448.06 o                         
   1  19   5       2645.90       2706.65       592.65 o                         
   2  19   5       9638.52       9983.09      1275.86 o                         
   3  19   5       2413.25       3508.63       886.02 o                         
   4  19   5       6607.49       8853.08      1282.95 o                         
   5  19   5        762.30        260.07       493.52 o                         
   0   0   6      45573.62      41997.20      1467.24 o                         
   1   0   6      17462.43      18824.06       445.04 o                         
   2   0   6        474.47        679.95        93.88 o                         
   3   0   6      38586.68      40488.02       721.73 o                         
   4   0   6       1219.34       1308.82       111.89 o                         
   5   0   6     109823.51     107787.38      2061.81 o                         
   6   0   6        648.25        783.48       158.66 o                         
   7   0   6       2248.61       1397.99       198.94 o                         
   8   0   6        432.95        427.96       158.02 o                         
   9   0   6     178148.11     175655.12      4124.02 o                         
  10   0   6      12059.90      12518.66       649.92 o                         
  11   0   6      25106.48      25892.96      1034.87 o                         
  12   0   6       6089.70       7099.42       580.82 o                         
  13   0   6      25363.84      28258.76      1123.33 o                         
  14   0   6      20179.46      20247.83       960.40 o                         
  15   0   6      10655.52       9577.51       772.89 o                         
  16   0   6       1788.84       2134.98       472.99 o                         
  17   0   6       2671.60       1534.69       476.86 o                         
  18   0   6       3028.81       3271.48       585.33 o                         
  19   0   6      58696.16      55996.48      2207.96 o                         
  20   0   6       2018.09       2005.88       760.15 o                         
   1   1   6     182963.53     187455.41      2175.77 o                         
   2   1   6      57949.04      57489.55      1264.28 o                         
   3   1   6      12971.46      12940.98       234.29 o                         
   4   1   6        311.83        311.75        68.99 o                         
   5   1   6      13433.23      12776.42       262.17 o                         
   6   1   6       2341.84       2645.09       157.33 o                         
   7   1   6       7736.34       8112.26       257.05 o                         
   8   1   6       4674.55       5168.51       257.13 o                         
   9   1   6      27543.42      27221.54       595.43 o                         
  10   1   6       4082.49       4194.29       263.95 o                         
  11   1   6      47155.65      48298.54      1053.37 o                         
  12   1   6       8213.19       8525.58       582.13 o                         
  13   1   6      40147.16      40461.84      1172.45 o                         
  14   1   6        162.00         55.33       211.43 o                         
  15   1   6      44313.51      47100.61      1225.65 o                         
  16   1   6       1747.31       2548.46       356.07 o                         
  17   1   6        204.87          8.59       375.47 o                         
  18   1   6        269.22         66.74       275.55 o                         
  19   1   6        186.79        456.83       288.96 o                         
  20   1   6         50.66        381.91       338.90 o                         
   0   2   6      11621.22      12007.06       373.10 o                         
   1   2   6     110931.91     117000.05      1393.30 o                         
   2   2   6       6848.17       7090.54       223.24 o                         
   3   2   6      50595.51      51306.12      1238.50 o                         
   4   2   6       5378.06       5377.65       151.55 o                         
   5   2   6       7787.76       7357.06       183.95 o                         
   6   2   6       6927.41       7450.44       218.33 o                         
   7   2   6          2.61         -3.61        87.87 o                         
   8   2   6       2152.65       2268.21       185.09 o                         
   9   2   6        154.88        196.74       122.91 o                         
  10   2   6       1918.24       1968.21       208.09 o                         
  11   2   6     105394.59     107002.12      1739.64 o                         
  12   2   6        216.21        105.32       163.47 o                         
  13   2   6       6555.63       6046.87       358.63 o                         
  14   2   6       3506.70       3560.69       307.28 o                         
  15   2   6      14933.36      14495.26       584.00 o                         
  16   2   6         98.19       -174.00       223.66 o                         
  17   2   6      15017.36      15891.16       657.03 o                         
  18   2   6        326.66        296.90       257.07 o                         
  19   2   6       6799.21       7642.53       586.63 o                         
  20   2   6        400.07        679.44       432.76 o                         
   1   3   6      32636.09      33597.03       532.51 o                         
   2   3   6       1912.26       2002.13       124.33 o                         
   3   3   6      80127.00      79305.66      1164.62 o                         
   4   3   6       9645.65       8870.66       254.67 o                         
   5   3   6      19976.67      19148.28       340.46 o                         
   6   3   6          7.53        -18.78        74.92 o                         
   7   3   6     115066.55     112044.04      1559.01 o                         
   8   3   6        148.40          2.74       109.71 o                         
   9   3   6      12662.30      12839.20       474.65 o                         
  10   3   6       4008.15       4382.25       304.61 o                         
  11   3   6        241.37        388.40       160.62 o                         
  12   3   6       2695.14       2992.84       301.79 o                         
  13   3   6         50.78         31.48       168.30 o                         
  14   3   6         88.71       -161.82       173.70 o                         
  15   3   6      13032.23      11709.91       528.51 o                         
  16   3   6        777.90        376.84       243.51 o                         
  17   3   6      28200.90      28031.72       973.02 o                         
  18   3   6        883.91        871.83       326.34 o                         
  19   3   6         99.87        189.36       318.59 o                         
  20   3   6        263.75         94.66       337.59 o                         
   0   4   6        171.96        283.96        98.22 o                         
   1   4   6     110954.45     104390.45      1371.54 o                         
   2   4   6       2228.63       2589.41       172.91 o                         
   3   4   6      26750.57      27209.34       601.64 o                         
   4   4   6       2317.40       1644.95       162.17 o                         
   5   4   6       8525.58       9358.17       214.51 o                         
   6   4   6      20532.26      19162.12       353.66 o                         
   7   4   6      12373.30      13030.54       343.41 o                         
   8   4   6        657.48        593.25       119.91 o                         
   9   4   6        321.23        232.83       134.10 o                         
  10   4   6      24115.58      23460.88       574.74 o                         
  11   4   6       6591.78       6975.97       354.59 o                         
  12   4   6       5174.08       5482.00       369.71 o                         
  13   4   6     105267.30     102308.17      1740.14 o                         
  14   4   6       8061.49       8226.01       436.00 o                         
  15   4   6      39890.06      40008.71       932.29 o                         
  16   4   6         62.23       -161.71       249.67 o                         
  17   4   6        884.26       1019.59       320.44 o                         
  18   4   6       1889.61       1441.36       352.65 o                         
  19   4   6         25.11        -80.41       304.82 o                         
  20   4   6        328.84        541.87       357.60 o                         
   1   5   6      34037.17      34128.63       453.32 o                         
   2   5   6       1002.79        942.23        85.29 o                         
   3   5   6      27738.10      28068.71       633.59 o                         
   4   5   6      23412.27      24117.07       731.00 o                         
   5   5   6       2673.11       2835.35       198.52 o                         
   6   5   6       6598.63       6052.09       296.33 o                         
   7   5   6     193286.66     191444.64      2542.58 o                         
   8   5   6       7832.62       7805.02       288.37 o                         
   9   5   6         60.10        -32.37       121.51 o                         
  10   5   6       2216.69       2071.94       237.67 o                         
  11   5   6      10515.69      10317.69       418.81 o                         
  12   5   6       1460.53       1713.53       289.72 o                         
  13   5   6       2357.39       2161.49       256.70 o                         
  14   5   6        268.63         58.11       230.44 o                         
  15   5   6       4205.02       3658.13       388.65 o                         
  16   5   6        983.77        522.75       292.08 o                         
  17   5   6      18769.51      17871.44       793.10 o                         
  18   5   6       2187.83       2762.60       418.88 o                         
  19   5   6         31.79         89.84       322.87 o                         
  20   5   6        993.77       1391.07       413.18 o                         
   0   6   6      26339.90      26461.32       475.06 o                         
   1   6   6      23697.66      23131.88       319.84 o                         
   2   6   6          5.51         -6.85        69.45 o                         
   3   6   6     143714.92     144110.70      2092.20 o                         
   4   6   6      18894.09      20173.30       482.34 o                         
   5   6   6        373.04        180.34       148.54 o                         
   6   6   6       4954.11       5397.43       329.19 o                         
   7   6   6       5084.35       4963.61       220.51 o                         
   8   6   6       4613.98       4442.07       226.66 o                         
   9   6   6      13178.74      12873.56       381.11 o                         
  10   6   6       2935.30       3307.71       252.73 o                         
  11   6   6      58117.88      58115.44      1094.26 o                         
  12   6   6        321.08        305.23       217.26 o                         
  13   6   6       1080.49        706.46       369.33 o                         
  14   6   6        310.73        408.03       245.03 o                         
  15   6   6       1252.88       1457.18       312.11 o                         
  16   6   6       1057.55       1214.73       326.26 o                         
  17   6   6       7209.24       7860.09       572.78 o                         
  18   6   6        271.52        609.03       321.60 o                         
  19   6   6         71.88       -313.25       313.25 o                         
   1   7   6      23139.24      22401.51       306.73 o                         
   2   7   6      20102.50      21662.02       430.40 o                         
   3   7   6         26.18         18.05        92.07 o                         
   4   7   6          8.99         49.45       102.63 o                         
   5   7   6      22662.11      22420.79       618.24 o                         
   6   7   6        490.89        523.24       147.19 o                         
   7   7   6        241.69        259.87        98.21 o                         
   8   7   6        616.86        727.64       207.10 o                         
   9   7   6      17337.36      16699.18       512.01 o                         
  10   7   6         17.19        113.85       192.01 o                         
  11   7   6        824.56        687.05       329.43 o                         
  12   7   6        252.03        254.66       222.53 o                         
  13   7   6       8238.18       8588.94       520.65 o                         
  14   7   6        763.96        314.17       262.83 o                         
  15   7   6       5737.10       5743.48       474.94 o                         
  16   7   6        562.01        375.00       366.26 o                         
  17   7   6          9.13        -38.80       288.92 o                         
  18   7   6        586.72        662.34       464.48 o                         
  19   7   6        651.86        836.56       379.53 o                         
   0   8   6       4407.79       4313.09       176.84 o                         
   1   8   6      21677.76      22355.58       318.68 o                         
   2   8   6       7469.73       7513.99       234.47 o                         
   3   8   6      64713.90      62201.85      1048.99 o                         
   4   8   6        446.67        360.27       130.49 o                         
   5   8   6     113768.85     111230.34      1586.57 o                         
   6   8   6       8536.08       8588.65       378.87 o                         
   7   8   6       1022.31       1194.94       181.85 o                         
   8   8   6       6123.71       5408.65       437.93 o                         
   9   8   6      72539.30      73338.63      1328.58 o                         
  10   8   6        626.12        386.02       187.42 o                         
  11   8   6      34800.09      33593.69       906.60 o                         
  12   8   6       3366.58       3499.54       506.43 o                         
  13   8   6       2852.79       2097.47       323.95 o                         
  14   8   6       2216.30       2209.40       341.92 o                         
  15   8   6         24.13        -73.49       273.25 o                         
  16   8   6       3230.01       3592.59       522.48 o                         
  17   8   6       2662.22       2861.68       437.87 o                         
  18   8   6        728.32        759.05       363.26 o                         
  19   8   6       7521.71       8009.20       750.82 o                         
   1   9   6      38319.97      36082.30       499.54 o                         
   2   9   6      12829.75      12891.61       282.14 o                         
   3   9   6      55128.88      51389.99       922.87 o                         
   4   9   6       2838.83       3178.68       231.46 o                         
   5   9   6        278.62        480.93       138.59 o                         
   6   9   6        725.49        501.78       162.19 o                         
   7   9   6       6723.71       6735.56       358.18 o                         
   8   9   6       6493.32       6846.54       373.36 o                         
   9   9   6       1669.75       2034.03       250.07 o                         
  10   9   6       1283.32       1462.40       242.55 o                         
  11   9   6      15960.59      16115.84       676.54 o                         
  12   9   6       4135.17       4413.60       397.37 o                         
  13   9   6       8309.79       7614.93       514.68 o                         
  14   9   6        249.98        150.71       314.62 o                         
  15   9   6       7249.53       8658.48       577.46 o                         
  16   9   6        961.78       1408.76       348.80 o                         
  17   9   6       6755.35       8315.67       716.99 o                         
  18   9   6        315.65        633.55       427.19 o                         
   0  10   6      10337.14      10517.83       336.78 o                         
   1  10   6      80695.28      79374.30       951.29 o                         
   2  10   6       1709.79       1618.67       125.83 o                         
   3  10   6      15525.70      15374.54       341.67 o                         
   4  10   6       5138.90       4961.69       310.04 o                         
   5  10   6       2533.94       2417.78       229.29 o                         
   6  10   6        351.71        181.30       144.03 o                         
   7  10   6       1110.94       1231.14       179.00 o                         
   8  10   6       3115.70       3415.12       290.03 o                         
   9  10   6       1007.98       1197.07       262.18 o                         
  10  10   6       2899.47       3215.28       318.69 o                         
  11  10   6       5432.86       5972.80       447.98 o                         
  12  10   6          3.18       -131.84       223.64 o                         
  13  10   6      13900.54      13306.62       673.49 o                         
  14  10   6        454.05        624.77       288.38 o                         
  15  10   6      17866.60      15312.20      1914.18 o                         
  16  10   6          4.13        -13.59       340.87 o                         
  17  10   6       3684.41       2670.17       522.16 o                         
  18  10   6        102.88       -398.12       494.98 o                         
   1  11   6        146.75         72.41        99.99 o                         
   2  11   6       1254.33       1457.73       141.52 o                         
   3  11   6       8666.62       8715.78       284.17 o                         
   4  11   6        533.69        557.45       139.45 o                         
   5  11   6      12242.05      12330.47       375.87 o                         
   6  11   6        755.45        729.56       159.17 o                         
   7  11   6       1727.43       1324.69       299.67 o                         
   8  11   6         19.03       -166.82       174.82 o                         
   9  11   6        355.19        147.59       187.84 o                         
  10  11   6        138.95       -137.44       200.32 o                         
  11  11   6       1273.92       1807.08       271.68 o                         
  12  11   6        275.52        410.55       258.48 o                         
  13  11   6        758.52       1062.07       307.93 o                         
  14  11   6        344.19        446.83       337.49 o                         
  15  11   6        554.48        622.66       373.48 o                         
  16  11   6       1438.55       1589.30       434.71 o                         
  17  11   6        243.96         83.03       393.92 o                         
   0  12   6        594.91        280.93       266.70 o                         
   1  12   6      72201.62      70344.01       960.83 o                         
   2  12   6        284.45        204.53       122.47 o                         
   3  12   6       8729.74       9500.92       386.05 o                         
   4  12   6       7331.73       7186.03       308.36 o                         
   5  12   6       4306.28       4439.73       293.50 o                         
   6  12   6       4356.73       5020.51       315.03 o                         
   7  12   6       1690.47       1356.80       215.91 o                         
   8  12   6       2451.25       2699.29       245.54 o                         
   9  12   6       1507.21       1791.19       241.91 o                         
  10  12   6       1133.89        966.89       251.08 o                         
  11  12   6       4645.55       4387.83       365.91 o                         
  12  12   6        335.49       -122.89       303.85 o                         
  13  12   6      15342.51      15389.51       885.59 o                         
  14  12   6        238.20        293.92       340.09 o                         
  15  12   6      13478.95      12591.71       853.14 o                         
  16  12   6         81.31        -59.03       448.29 o                         
   1  13   6      21799.29      21548.48       531.22 o                         
   2  13   6       9702.01       9466.38       386.63 o                         
   3  13   6      11481.27      11181.71       386.13 o                         
   4  13   6         51.36         37.32       141.85 o                         
   5  13   6      11579.06      11968.50       482.38 o                         
   6  13   6       3369.04       3582.95       288.17 o                         
   7  13   6      11780.02      11981.19       484.31 o                         
   8  13   6        182.50        144.53       177.40 o                         
   9  13   6       8683.34       8538.04       403.46 o                         
  10  13   6        299.89        110.06       204.04 o                         
  11  13   6       2910.55       3344.74       358.02 o                         
  12  13   6       3471.34       3508.10       415.95 o                         
  13  13   6      14284.63      14109.41       744.61 o                         
  14  13   6          6.14       -201.90       285.61 o                         
  15  13   6       3694.97       4039.05       490.57 o                         
   0  14   6       8380.71       7978.48      1456.61 o                         
   1  14   6       4015.54       4775.71       413.05 o                         
   2  14   6        167.16        183.46       189.98 o                         
   3  14   6       9762.19       9992.69       482.21 o                         
   4  14   6       2622.32       2278.44       254.84 o                         
   5  14   6      40010.88      38828.36       818.90 o                         
   6  14   6        615.73       1046.99       255.40 o                         
   7  14   6        909.30       1005.38       230.75 o                         
   8  14   6          2.01        522.86       294.32 o                         
   9  14   6      27742.74      27221.54       782.14 o                         
  10  14   6        386.44        353.51       224.99 o                         
  11  14   6        320.26        447.18       238.16 o                         
  12  14   6         14.13       -239.75       239.75 o                         
  13  14   6       3923.86       3959.36       463.05 o                         
  14  14   6       1084.12        703.18       357.24 o                         
   1  15   6       9363.95       9837.66       657.65 o                         
   2  15   6        288.43        236.01       302.83 o                         
   3  15   6        317.42        311.55       250.32 o                         
   4  15   6        252.50        -28.94       250.28 o                         
   5  15   6        348.46        270.91       265.46 o                         
   6  15   6        621.66        572.76       284.42 o                         
   7  15   6      16815.20      16349.09       635.39 o                         
   8  15   6        900.81        717.78       265.25 o                         
   9  15   6       3846.80       4758.79       499.27 o                         
  10  15   6        122.50         -1.70       252.59 o                         
  11  15   6        392.73        421.18       292.55 o                         
  12  15   6         86.91        200.58       282.82 o                         
  13  15   6       5838.64       5717.54       546.87 o                         
   0  16   6       4172.84       4008.78      1293.58 o                         
   1  16   6       1304.23       1304.78       330.13 o                         
   2  16   6        141.51        478.69       325.34 o                         
   3  16   6      36785.18      35304.24      1360.70 o                         
   4  16   6       1112.31       1205.90       367.75 o                         
   5  16   6       1500.29        933.28       358.46 o                         
   6  16   6          5.57        289.30       320.98 o                         
   7  16   6        178.52        -50.85       311.96 o                         
   8  16   6          0.34        356.64       339.33 o                         
   9  16   6       2399.11       3027.02       600.55 o                         
  10  16   6         76.33       -151.29       287.90 o                         
  11  16   6      24801.93      25058.69       944.38 o                         
  12  16   6        145.34       -552.87       708.81 o                         
   1  17   6        440.95        310.29       278.19 o                         
   2  17   6        472.21        318.70       324.18 o                         
   3  17   6      22320.17      23705.01      1158.92 o                         
   4  17   6        137.44        763.25       345.97 o                         
   5  17   6       5066.99       4397.20       521.51 o                         
   6  17   6       2990.41       3682.47       518.35 o                         
   7  17   6      17242.66      18704.38      1014.78 o                         
   8  17   6       2325.87       2505.28       591.17 o                         
   9  17   6       6822.80       7255.07       851.65 o                         
  10  17   6         50.64        730.08       737.17 o                         
   0  18   6         54.80        304.79       637.93 o                         
   1  18   6      28404.22      30384.29      1715.33 o                         
   2  18   6         73.97        294.70       349.23 o                         
   3  18   6        949.62       1221.90       413.87 o                         
   4  18   6       1658.66       1972.74       438.72 o                         
   5  18   6        159.30       -299.31       680.46 o                         
   6  18   6        573.80        413.35       426.75 o                         
   7  18   6       3147.24       2621.62      1197.90 o                         
   8  18   6        163.27        722.99       715.90 o                         
   1  19   6       7567.67       6471.47      1091.57 o                         
   2  19   6         28.79        -42.53       616.67 o                         
   4  19   6       1005.95        708.81       751.34 o                         
   1   1   7      20412.42      20702.70       339.42 o                         
   2   1   7      44892.99      41670.55      1379.83 o                         
   3   1   7      60473.45      59405.17       759.31 o                         
   4   1   7      28482.05      30090.13       493.90 o                         
   5   1   7      67263.09      67456.20       887.54 o                         
   6   1   7       9347.84       9008.29       252.41 o                         
   7   1   7      29594.18      28606.01       915.30 o                         
   8   1   7       8011.16       9163.30       420.82 o                         
   9   1   7      37006.43      37240.51       670.68 o                         
  10   1   7       4190.50       4019.99       237.65 o                         
  11   1   7      38101.66      38322.42       725.34 o                         
  12   1   7       5483.36       5771.79       343.29 o                         
  13   1   7       1439.46       1724.73       239.33 o                         
  14   1   7        234.85       -127.76       182.76 o                         
  15   1   7       6810.58       7319.73       424.70 o                         
  16   1   7       4228.01       4080.87       356.76 o                         
  17   1   7      23668.01      24305.98       747.05 o                         
  18   1   7        164.65        282.67       226.44 o                         
  19   1   7      15168.94      14827.25       682.36 o                         
  20   1   7        699.81        433.71       333.46 o                         
   0   2   7      46452.58      44705.97      1468.80 o                         
   1   2   7      36001.21      37284.66       795.81 o                         
   2   2   7      53341.17      52976.41       698.23 o                         
   3   2   7      11540.77      11141.54       247.03 o                         
   4   2   7       3291.33       3390.34       148.69 o                         
   5   2   7      10892.38      11202.00       229.73 o                         
   6   2   7       8683.71       8954.90       236.33 o                         
   7   2   7          7.03        -50.11        92.07 o                         
   8   2   7      13617.59      13815.48       485.52 o                         
   9   2   7      13414.27      14167.28       369.12 o                         
  10   2   7      20691.69      19335.61       509.79 o                         
  11   2   7      33578.68      34913.21       757.71 o                         
  12   2   7       1492.29       1486.98       215.04 o                         
  13   2   7      10318.31      10478.95       466.22 o                         
  14   2   7      19503.56      18451.68       583.99 o                         
  15   2   7       9876.84       9408.31       478.94 o                         
  16   2   7       3398.68       3377.95       336.49 o                         
  17   2   7       5613.41       6217.91       439.41 o                         
  18   2   7       1695.27       1910.57       372.73 o                         
  19   2   7       1759.14       1773.19       383.00 o                         
  20   2   7       6510.86       5484.07       548.17 o                         
   1   3   7         19.67        144.35       102.64 o                         
   2   3   7       9106.66      10212.79       414.53 o                         
   3   3   7          1.96        -21.70       112.00 o                         
   4   3   7       6574.43       6481.16       186.71 o                         
   5   3   7      59839.10      57331.74       725.06 o                         
   6   3   7      17183.70      16269.03       325.14 o                         
   7   3   7     234007.30     232772.58      2797.81 o                         
   8   3   7       8828.47       8699.51       284.97 o                         
   9   3   7      27945.66      27566.25       544.11 o                         
  10   3   7       2491.86       1903.96       207.99 o                         
  11   3   7        496.17        571.30       177.41 o                         
  12   3   7      18442.16      18160.78       533.73 o                         
  13   3   7        609.12        601.20       228.63 o                         
  14   3   7       4729.58       5330.22       361.34 o                         
  15   3   7       5580.91       5970.51       399.25 o                         
  16   3   7       5847.83       6275.38       500.89 o                         
  17   3   7        381.90        362.46       286.20 o                         
  18   3   7       3406.48       3699.65       466.63 o                         
  19   3   7       3486.23       4138.10       486.09 o                         
  20   3   7       3211.08       3543.65       480.79 o                         
   0   4   7      47725.32      46013.27       811.21 o                         
   1   4   7       1087.70       1201.51        94.82 o                         
   2   4   7       7753.53       8050.76       281.26 o                         
   3   4   7      32769.20      32278.83       790.98 o                         
   4   4   7       7564.78       7834.33       264.38 o                         
   5   4   7        699.43       1117.46       114.00 o                         
   6   4   7      17767.43      17029.00       547.90 o                         
   7   4   7        443.74        524.15        98.43 o                         
   8   4   7        328.06        334.71       101.34 o                         
   9   4   7       2618.94       2828.21       224.26 o                         
  10   4   7       5447.12       5352.34       301.62 o                         
  11   4   7       7696.08       7979.44       381.16 o                         
  12   4   7         16.28        -40.53       158.00 o                         
  13   4   7       3246.97       3389.21       347.43 o                         
  14   4   7       6324.30       6404.05       397.19 o                         
  15   4   7       1258.45       1202.69       297.62 o                         
  16   4   7       1127.19       1397.03       321.34 o                         
  17   4   7       1982.50       1246.13       347.85 o                         
  18   4   7        170.48        361.89       311.49 o                         
  19   4   7        340.76        146.11       306.23 o                         
  20   4   7          0.17          2.42       339.66 o                         
   1   5   7      22432.51      22496.36       372.12 o                         
   2   5   7       1546.31       1686.81       133.13 o                         
   3   5   7       1433.98       1627.31       118.03 o                         
   4   5   7       2673.29       2736.99       222.30 o                         
   5   5   7      37102.89      37394.31       726.16 o                         
   6   5   7        446.06        404.88        79.63 o                         
   7   5   7      22345.84      23470.76       422.19 o                         
   8   5   7      18092.41      17172.67       360.96 o                         
   9   5   7      70554.23      68288.91      1082.98 o                         
  10   5   7       1051.22       1007.35       185.07 o                         
  11   5   7          3.76        109.60       157.42 o                         
  12   5   7      13620.47      13990.47       486.36 o                         
  13   5   7       9745.86      10468.62       567.00 o                         
  14   5   7        237.19        113.67       239.67 o                         
  15   5   7        938.24       1004.68       294.37 o                         
  16   5   7       3680.44       4498.98       439.26 o                         
  17   5   7      10270.13      10058.89       635.38 o                         
  18   5   7         70.81        -44.74       295.50 o                         
  19   5   7       4665.13       5282.97       528.12 o                         
  20   5   7        113.12        640.49       434.63 o                         
   0   6   7       3584.44       3595.91       184.53 o                         
   1   6   7      20100.66      20047.20       313.41 o                         
   2   6   7      16968.01      16667.71       310.42 o                         
   3   6   7       8676.50       8808.15       266.88 o                         
   4   6   7      23200.69      23447.49       652.73 o                         
   5   6   7     100085.04      96519.52      1741.44 o                         
   6   6   7      39382.00      37478.39       755.85 o                         
   7   6   7        113.69         47.36        79.84 o                         
   8   6   7      25287.77      24665.96       452.15 o                         
   9   6   7      37751.66      36170.51       682.60 o                         
  10   6   7       3780.22       3590.13       326.43 o                         
  11   6   7       6434.60       6940.15       447.86 o                         
  12   6   7        335.10        823.15       347.09 o                         
  13   6   7         36.89        114.37       219.45 o                         
  14   6   7        477.43        415.46       251.44 o                         
  15   6   7       9509.63      10065.25       783.68 o                         
  16   6   7       6578.48       6700.80       525.86 o                         
  17   6   7       3083.81       3790.39       431.98 o                         
  18   6   7       7025.77       8650.69       624.38 o                         
  19   6   7      15902.09      15654.92       832.70 o                         
   1   7   7      62266.95      58150.46       687.43 o                         
   2   7   7      39481.52      38430.24       645.17 o                         
   3   7   7      67051.54      66367.34      1001.61 o                         
   4   7   7        218.24        179.06       110.02 o                         
   5   7   7      16725.93      16972.17       466.09 o                         
   6   7   7       5659.61       5943.44       313.24 o                         
   7   7   7      24971.27      25073.29       607.57 o                         
   8   7   7      18972.08      19553.85       543.25 o                         
   9   7   7       2637.76       2407.57       249.19 o                         
  10   7   7       3444.98       3419.03       292.48 o                         
  11   7   7      47683.16      45831.47      1097.74 o                         
  12   7   7      16874.96      17335.64       722.76 o                         
  13   7   7      13691.79      13539.69       645.77 o                         
  14   7   7          2.53       -226.36       227.95 o                         
  15   7   7      27163.14      29233.49       929.51 o                         
  16   7   7       5788.13       5270.69       485.33 o                         
  17   7   7       7595.31       8405.86       599.39 o                         
  18   7   7        191.01        421.30       325.14 o                         
  19   7   7       7900.20       8039.51       923.85 o                         
   0   8   7      16652.91      15922.45       323.82 o                         
   1   8   7        829.42        861.19       102.89 o                         
   2   8   7       6071.16       5672.71       228.21 o                         
   3   8   7      16688.15      15600.92       486.04 o                         
   4   8   7       5213.76       5258.79       240.01 o                         
   5   8   7      18035.35      18883.78       476.12 o                         
   6   8   7      12277.70      12179.92       735.60 o                         
   7   8   7       1077.70        914.16       180.28 o                         
   8   8   7      26100.80      26645.85       666.64 o                         
   9   8   7      27186.91      25726.29       707.05 o                         
  10   8   7         10.31         64.47       178.70 o                         
  11   8   7       1207.12       1645.22       285.47 o                         
  12   8   7        218.91         47.02       223.18 o                         
  13   8   7       7285.01       7404.12       503.41 o                         
  14   8   7        289.69        338.65       262.55 o                         
  15   8   7        923.30        444.69       292.10 o                         
  16   8   7       7360.41       7351.45       556.54 o                         
  17   8   7       2457.37       2257.55       404.89 o                         
  18   8   7       3033.31       2283.26       418.97 o                         
   1   9   7       6387.13       6467.08       220.77 o                         
   2   9   7       2902.37       3018.01       195.06 o                         
   3   9   7      49088.82      49583.60       831.53 o                         
   4   9   7       5602.52       5000.43       246.25 o                         
   5   9   7      82541.88      80957.57      1242.43 o                         
   6   9   7       1662.96       1622.99       182.43 o                         
   7   9   7         57.26        118.15       162.36 o                         
   8   9   7       1086.71        971.71       205.36 o                         
   9   9   7      32892.46      32096.86       841.54 o                         
  10   9   7       2592.50       2637.57       337.32 o                         
  11   9   7       3537.27       3838.59       370.00 o                         
  12   9   7       1424.97        921.21       271.04 o                         
  13   9   7       2991.20       3069.87       370.15 o                         
  14   9   7        129.63         43.02       244.22 o                         
  15   9   7        549.20        528.32       286.47 o                         
  16   9   7         75.54        731.99       322.92 o                         
  17   9   7      19013.79      20740.49       907.26 o                         
  18   9   7       3721.00       3344.63      1296.23 o                         
   0  10   7     149359.61     143153.12      2110.59 o                         
   1  10   7      11982.49      12044.27       265.52 o                         
   2  10   7        923.54        981.18       122.20 o                         
   3  10   7      43603.55      42568.48       697.09 o                         
   4  10   7       7507.52       7419.28       308.45 o                         
   5  10   7         83.85        211.79       134.92 o                         
   6  10   7       1714.76       1589.35       193.37 o                         
   7  10   7        889.35        603.61       152.26 o                         
   8  10   7       7151.15       6874.47       390.10 o                         
   9  10   7        388.57        667.72       206.91 o                         
  10  10   7      19097.10      18864.28       596.35 o                         
  11  10   7      33483.43      31910.71       824.41 o                         
  12  10   7         11.59        309.74       260.63 o                         
  13  10   7       2135.12       1242.45       310.90 o                         
  14  10   7      25650.18      26198.99       883.72 o                         
  15  10   7       1734.82       1213.23       334.78 o                         
  16  10   7       1343.69       1734.20       446.45 o                         
  17  10   7       6072.61       6589.40       676.57 o                         
   1  11   7       6862.98       6673.88       242.34 o                         
   2  11   7      13451.84      12346.52       315.09 o                         
   3  11   7       1602.36       1428.92       161.59 o                         
   4  11   7      13768.90      13483.79       377.21 o                         
   5  11   7       4127.78       4158.53       280.87 o                         
   6  11   7      14704.92      14018.93       536.96 o                         
   7  11   7     115311.35     112222.52      2325.47 o                         
   8  11   7      12004.41      11567.97       727.26 o                         
   9  11   7       7332.64       6618.98       446.69 o                         
  10  11   7      11597.17      11819.01       542.48 o                         
  11  11   7        106.22        222.49       217.64 o                         
  12  11   7       1375.41       1496.67       323.29 o                         
  13  11   7       1075.79        819.03       364.22 o                         
  14  11   7        601.95        679.41       350.48 o                         
  15  11   7       8303.44       8707.22       716.76 o                         
  16  11   7       1036.26        297.40       399.29 o                         
  17  11   7       4571.97       3893.99       587.52 o                         
   0  12   7      32788.25      31396.85       929.75 o                         
   1  12   7      35257.49      34382.68       684.28 o                         
   2  12   7       5352.26       5005.96       255.47 o                         
   3  12   7      14962.79      15437.37       549.98 o                         
   4  12   7       6889.51       7070.72       350.32 o                         
   5  12   7       1761.80       2099.05       251.77 o                         
   6  12   7        520.97        444.34       189.34 o                         
   7  12   7        785.87        789.07       199.20 o                         
   8  12   7        806.25        404.37       201.00 o                         
   9  12   7        704.92        720.38       319.94 o                         
  10  12   7      10955.79      10927.29       536.13 o                         
  11  12   7      13102.28      12551.51       700.47 o                         
  12  12   7         75.69        -84.90       253.90 o                         
  13  12   7      15918.57      14704.80       873.16 o                         
  14  12   7       6395.95       6728.50       632.83 o                         
  15  12   7       3470.96       4132.35       568.98 o                         
  16  12   7        680.18        311.64       399.67 o                         
   1  13   7       2828.69       2468.30       329.51 o                         
   2  13   7       3089.50       3424.97       305.28 o                         
   3  13   7      12344.36      12307.04       512.87 o                         
   4  13   7       3865.09       3536.67       278.55 o                         
   5  13   7      16591.41      16770.39       528.32 o                         
   6  13   7        426.34        631.00       194.67 o                         
   7  13   7        144.90        389.09       193.65 o                         
   8  13   7       1631.53       1704.62       245.33 o                         
   9  13   7      24855.57      25991.73       787.72 o                         
  10  13   7       1123.05       1114.35       230.26 o                         
  11  13   7        566.39        664.01       260.79 o                         
  12  13   7       3025.81       3376.92       418.73 o                         
  13  13   7       1166.29       1076.72       341.67 o                         
  14  13   7        154.35       -274.13       274.13 o                         
  15  13   7       1688.22       1785.13       667.05 o                         
   0  14   7        800.27        844.49       388.41 o                         
   1  14   7       4805.56       4572.91       409.35 o                         
   2  14   7      15912.59      16127.82       705.43 o                         
   3  14   7      12128.40      11901.79       635.24 o                         
   4  14   7        458.01        927.80       281.61 o                         
   5  14   7      16679.34      18257.50       646.68 o                         
   6  14   7      16802.30      16508.36       554.20 o                         
   7  14   7        274.02         96.87       196.11 o                         
   8  14   7       7707.68       8181.18       441.67 o                         
   9  14   7       7048.36       7751.01       549.63 o                         
  10  14   7       1087.33        908.55       278.02 o                         
  11  14   7       6301.08       5907.56       420.71 o                         
  12  14   7        151.59        212.08       270.16 o                         
  13  14   7        208.82        220.56       317.45 o                         
  14  14   7         19.28       -308.68       308.68 o                         
   1  15   7      33599.23      34988.52      1521.33 o                         
   2  15   7       9881.40      10558.26       619.16 o                         
   3  15   7      18059.35      18097.31      1259.79 o                         
   4  15   7         44.19        -26.44       243.77 o                         
   5  15   7       1408.40        974.69       300.59 o                         
   6  15   7       2475.08       3096.15       441.58 o                         
   7  15   7       6478.17       7519.00       792.26 o                         
   8  15   7       2448.64       1911.99       314.85 o                         
   9  15   7        910.91        797.26       283.55 o                         
  10  15   7        579.47        612.68       284.28 o                         
  11  15   7       8505.93       8789.31       614.56 o                         
  12  15   7       8894.29       8866.81       727.89 o                         
  13  15   7       4731.13       5087.08       520.53 o                         
   0  16   7         73.68        463.12       772.61 o                         
   1  16   7       1563.42       1165.13       331.99 o                         
   2  16   7       3374.03       3825.03       706.95 o                         
   3  16   7         56.74       -235.68       263.01 o                         
   4  16   7       3350.16       3819.61       673.19 o                         
   5  16   7      20173.82      21591.56      1464.94 o                         
   6  16   7       6155.18       6620.14       610.33 o                         
   7  16   7         20.13        340.93       327.22 o                         
   8  16   7       6188.81       6468.16       634.82 o                         
   9  16   7      11504.87      11293.14       994.43 o                         
  10  16   7       1368.66        614.03       505.60 o                         
  11  16   7        522.26        242.49       381.64 o                         
   1  17   7        615.61        424.24       303.26 o                         
   2  17   7        168.00       -270.97       270.97 o                         
   3  17   7       3875.15       4721.65       549.22 o                         
   4  17   7          0.38        -57.34       387.75 o                         
   5  17   7      10310.51      11581.77      1891.16 o                         
   6  17   7        119.24        343.23       354.47 o                         
   7  17   7       3878.99       3420.38       620.53 o                         
   8  17   7         14.38         93.18       462.62 o                         
   9  17   7       8256.99       6946.37      1204.98 o                         
   0  18   7       1732.64       2424.14       836.40 o                         
   1  18   7        476.48        362.38       469.26 o                         
   2  18   7          0.54        -88.56       375.06 o                         
   3  18   7       5987.16       4912.86       571.78 o                         
   4  18   7        666.61       1175.25       516.17 o                         
   5  18   7        308.06       -383.49       383.49 o                         
   6  18   7        465.56        460.73       708.81 o                         
   7  18   7        110.88       -581.23       581.23 o                         
   3  19   7        333.14        730.08       808.05 o                         
   4  19   7        409.53        311.88       737.17 o                         
   1   0   8     250036.88     241319.77      4302.98 o                         
   2   0   8      85754.74      84817.70      1396.57 o                         
   3   0   8      34913.93      33908.03       649.55 o                         
   4   0   8      38682.20      39477.79       743.65 o                         
   5   0   8        392.23        688.61       165.43 o                         
   6   0   8     115857.52     117778.18      2284.64 o                         
   7   0   8       3040.41       3201.72       261.66 o                         
   8   0   8      83605.90      82945.88      1844.56 o                         
   9   0   8      23900.19      26790.27       760.33 o                         
  10   0   8       1222.97       1406.03       428.30 o                         
  11   0   8       8563.10       8774.86       556.28 o                         
  12   0   8       4321.11       4578.07       390.74 o                         
  13   0   8      41133.99      40080.11      2700.58 o                         
  14   0   8       5149.34       5131.40       570.20 o                         
  15   0   8      45722.26      44457.96      1584.18 o                         
  16   0   8      35705.88      36426.56      2417.05 o                         
  17   0   8       1123.99        827.76       509.93 o                         
  18   0   8      11731.25      12265.60       944.87 o                         
  19   0   8        522.01         60.54       353.39 o                         
  20   0   8       6252.96       5795.31       861.21 o                         
   1   1   8       2047.59       1977.50       120.30 o                         
   2   1   8      31124.43      27885.70       609.49 o                         
   3   1   8       5613.59       5548.24       187.82 o                         
   4   1   8      62796.86      63434.78       895.69 o                         
   5   1   8       3541.11       3802.87       202.60 o                         
   6   1   8       3324.54       3813.47       187.02 o                         
   7   1   8       6864.31       7002.05       325.24 o                         
   8   1   8      16230.24      16473.37       428.14 o                         
   9   1   8        673.18        503.83       129.45 o                         
  10   1   8      24054.04      24656.38       531.56 o                         
  11   1   8      12409.44      12957.80       397.94 o                         
  12   1   8      82630.04      80911.31      1287.59 o                         
  13   1   8        732.77        783.50       184.43 o                         
  14   1   8        172.18        -13.78       169.03 o                         
  15   1   8         37.41         99.96       197.17 o                         
  16   1   8      30895.48      31575.56      1054.52 o                         
  17   1   8       2686.84       2333.56       292.96 o                         
  18   1   8       1350.23       1344.33       332.31 o                         
  19   1   8        281.36        -22.53       302.61 o                         
  20   1   8        413.71        136.58       344.78 o                         
   0   2   8     162334.64     168865.28      3095.40 o                         
   1   2   8      15703.82      14329.36       291.41 o                         
   2   2   8        666.11        829.36        76.03 o                         
   3   2   8      55957.78      53081.99       889.69 o                         
   4   2   8      15120.26      15182.19       415.26 o                         
   5   2   8         11.87        -72.88        72.88 o                         
   6   2   8      38097.61      39626.10       604.16 o                         
   7   2   8       1572.50       1794.55       139.02 o                         
   8   2   8      53694.84      51662.12       837.72 o                         
   9   2   8       9163.10       8548.79       315.50 o                         
  10   2   8       3231.82       3353.94       220.71 o                         
  11   2   8      68383.03      68490.77      1110.34 o                         
  12   2   8       3303.16       3103.08       243.25 o                         
  13   2   8       7635.58       7604.48       362.95 o                         
  14   2   8      22432.12      23226.88       598.84 o                         
  15   2   8       7468.97       7818.18       402.08 o                         
  16   2   8       8391.97       8485.54       465.60 o                         
  17   2   8      10645.78      11277.20       509.83 o                         
  18   2   8       2515.13       2852.46       410.60 o                         
  19   2   8       1682.69       1515.29       387.58 o                         
  20   2   8       1391.26       1345.18       392.70 o                         
   1   3   8       3965.34       4579.51       193.88 o                         
   2   3   8         25.19         44.52        91.50 o                         
   3   3   8        181.00        195.73        74.41 o                         
   4   3   8      63326.31      62473.49       897.44 o                         
   5   3   8       2344.05       2767.98       143.18 o                         
   6   3   8      43382.07      40901.89       570.45 o                         
   7   3   8       3706.23       3706.84       178.54 o                         
   8   3   8      22756.78      23147.07       513.27 o                         
   9   3   8       6507.08       7127.80       298.50 o                         
  10   3   8      25102.31      24671.57       546.28 o                         
  11   3   8        494.25        503.67       154.36 o                         
  12   3   8        459.91        382.19       158.50 o                         
  13   3   8       4378.90       4356.90       289.43 o                         
  14   3   8       6161.10       5709.50       338.71 o                         
  15   3   8       1330.09        855.59       289.52 o                         
  16   3   8        130.16       -222.29       222.29 o                         
  17   3   8       1695.14       2095.58       370.70 o                         
  18   3   8      14242.95      13726.43       738.55 o                         
  19   3   8        342.09        469.03       338.82 o                         
  20   3   8       8055.00       9498.84       762.20 o                         
   0   4   8      95167.36      92663.87      1517.46 o                         
   1   4   8      24298.65      23810.21       440.66 o                         
   2   4   8      40122.32      40313.80       700.11 o                         
   3   4   8      15311.68      16009.45       363.56 o                         
   4   4   8      50910.94      48449.77      1049.52 o                         
   5   4   8      66616.24      70168.37       941.87 o                         
   6   4   8       1325.72       1731.52       126.57 o                         
   7   4   8        408.49        220.11        93.10 o                         
   8   4   8        493.96        500.41       107.55 o                         
   9   4   8      57843.97      58045.85       933.41 o                         
  10   4   8      87011.89      86611.16      1314.82 o                         
  11   4   8      20204.41      19201.26       481.16 o                         
  12   4   8         38.07        362.32       159.74 o                         
  13   4   8      17040.12      16063.14       469.39 o                         
  14   4   8      39698.66      39408.00      1531.56 o                         
  15   4   8       2865.14       2342.56       353.41 o                         
  16   4   8        954.78       1179.46       310.58 o                         
  17   4   8       1679.36       1655.32       358.25 o                         
  18   4   8        864.83       1075.67       356.44 o                         
  19   4   8       4966.85       5582.74       540.69 o                         
  20   4   8       3146.19       2890.74       482.57 o                         
   1   5   8       2356.94       2490.89       135.69 o                         
   2   5   8        846.31       1041.85       117.32 o                         
   3   5   8       3815.97       3384.04       244.75 o                         
   4   5   8      83538.60      82879.41      1502.09 o                         
   5   5   8        862.67        701.23       161.42 o                         
   6   5   8      60322.86      58537.66       913.22 o                         
   7   5   8       1984.70       2236.48       139.42 o                         
   8   5   8      56418.57      55846.03       825.81 o                         
   9   5   8       7823.05       8258.06       278.30 o                         
  10   5   8      26025.63      26561.89       734.89 o                         
  11   5   8       7200.11       6864.94       330.20 o                         
  12   5   8        899.23        809.34       252.02 o                         
  13   5   8       6913.07       6122.18       448.06 o                         
  14   5   8       3557.85       3740.27       384.95 o                         
  15   5   8       3995.65       3870.04       407.13 o                         
  16   5   8       2242.22       1875.30       364.58 o                         
  17   5   8       2010.01       2381.35       390.77 o                         
  18   5   8      13789.40      13436.48       744.59 o                         
  19   5   8         40.14        156.54       338.13 o                         
   0   6   8      92457.56      95147.54      1586.92 o                         
   1   6   8      91317.12      88198.59      1139.91 o                         
   2   6   8       4020.14       3917.86       197.48 o                         
   3   6   8      10794.72      11408.41       375.24 o                         
   4   6   8       3330.51       3393.40       185.52 o                         
   5   6   8         54.46        122.43       118.32 o                         
   6   6   8       6729.57       6997.61       336.48 o                         
   7   6   8        213.74       -127.18       127.18 o                         
   8   6   8       4851.69       4854.91       224.08 o                         
   9   6   8       7370.73       7768.93       389.79 o                         
  10   6   8       2084.43       2155.00       278.78 o                         
  11   6   8      25817.81      26833.46       784.69 o                         
  12   6   8       1241.45       1283.11       274.32 o                         
  13   6   8       7377.95       7545.16       493.51 o                         
  14   6   8      17755.17      19294.98       725.05 o                         
  15   6   8       7938.33       6992.83       512.73 o                         
  16   6   8          6.75        -33.79       280.58 o                         
  17   6   8       4667.03       4865.26       483.82 o                         
  18   6   8         51.90        721.04       355.27 o                         
  19   6   8        141.20        312.01       354.25 o                         
   1   7   8       4797.93       4520.11       173.99 o                         
   2   7   8      12463.28      12522.49       272.35 o                         
   3   7   8       9204.76       9494.74       272.11 o                         
   4   7   8       4903.91       5034.75       261.77 o                         
   5   7   8        630.59        435.80       171.09 o                         
   6   7   8         11.17         34.46       134.35 o                         
   7   7   8          6.90        123.84       144.93 o                         
   8   7   8       1201.86        913.00       185.49 o                         
   9   7   8        152.88         57.75       171.43 o                         
  10   7   8      15843.00      15895.52       865.85 o                         
  11   7   8        152.69         34.00       215.86 o                         
  12   7   8      14183.21      15350.62       814.38 o                         
  13   7   8          1.87       -119.86       218.56 o                         
  14   7   8        631.97        162.07       254.39 o                         
  15   7   8          1.53        219.72       272.63 o                         
  16   7   8       4843.70       4449.81       466.07 o                         
  17   7   8       1224.35       1408.00       363.24 o                         
  18   7   8        450.34        508.52       347.94 o                         
  19   7   8        882.91        980.25       382.64 o                         
   0   8   8      27219.13      26889.33       599.71 o                         
   1   8   8      87383.84      82677.63       948.46 o                         
   2   8   8      27481.43      27275.62       519.77 o                         
   3   8   8       9845.10      10681.49       313.16 o                         
   4   8   8      14888.23      14035.93       354.97 o                         
   5   8   8        361.70        280.46       132.39 o                         
   6   8   8      39532.38      39339.77      1136.21 o                         
   7   8   8       4536.47       4537.01       344.54 o                         
   8   8   8       5324.50       4933.01       328.54 o                         
   9   8   8       2004.69       1940.50       242.68 o                         
  10   8   8       6603.13       6550.67       394.61 o                         
  11   8   8       1507.70       1662.72       289.68 o                         
  12   8   8        918.05        849.06       270.34 o                         
  13   8   8      36764.91      37524.81      1034.52 o                         
  14   8   8       8337.00       8266.71       552.65 o                         
  15   8   8      15361.79      14400.83       739.41 o                         
  16   8   8       6630.16       6395.01       533.13 o                         
  17   8   8         52.96        153.06       307.83 o                         
  18   8   8       1540.62       1434.42       397.57 o                         
   1   9   8       2667.61       2882.37       126.52 o                         
   2   9   8      32400.53      32494.43       605.90 o                         
   3   9   8       1473.65       1750.14       160.06 o                         
   4   9   8       2143.88       2149.39       177.13 o                         
   5   9   8       9417.75       9433.38       488.03 o                         
   6   9   8      25241.03      24334.99       584.19 o                         
   7   9   8      13927.03      13983.64       800.05 o                         
   8   9   8      10168.79      10048.23       468.02 o                         
   9   9   8       2371.24       2721.06       283.60 o                         
  10   9   8       1115.55       1035.78       225.07 o                         
  11   9   8       1370.32       1449.99       307.93 o                         
  12   9   8      23562.51      22652.44       777.50 o                         
  13   9   8        427.24        155.01       285.44 o                         
  14   9   8        231.45        462.86       288.81 o                         
  15   9   8        714.24        716.63       321.23 o                         
  16   9   8       8520.00       8933.48       643.52 o                         
  17   9   8        271.39        485.32       472.66 o                         
  18   9   8       1149.57       1020.41       447.91 o                         
   0  10   8       8503.28       7719.66       281.11 o                         
   1  10   8      32394.80      31429.14       549.49 o                         
   2  10   8        653.67        648.28       121.02 o                         
   3  10   8      23589.40      21829.26       695.80 o                         
   4  10   8      19055.99      19167.00       464.60 o                         
   5  10   8      15694.60      14204.54       506.36 o                         
   6  10   8       2970.81       3158.20       406.55 o                         
   7  10   8         21.05       -155.80       160.03 o                         
   8  10   8       7058.93       6549.07       395.95 o                         
   9  10   8      11371.89      12112.52       533.22 o                         
  10  10   8       4585.59       4212.23       550.94 o                         
  11  10   8      11986.08      11662.43       546.94 o                         
  12  10   8        162.54       -111.04       235.82 o                         
  13  10   8      10058.82       9301.13       586.93 o                         
  14  10   8       1432.25       1733.43       346.92 o                         
  15  10   8       3789.67       3456.76       432.09 o                         
  16  10   8        418.94        -92.68       292.35 o                         
  17  10   8        218.81        268.65       390.99 o                         
   1  11   8         61.35         68.12       101.98 o                         
   2  11   8         57.14         10.39       129.69 o                         
   3  11   8        751.20        716.16       169.30 o                         
   4  11   8        656.98        745.12       174.86 o                         
   5  11   8        428.52        750.94       224.65 o                         
   6  11   8       1835.68       1795.22       248.17 o                         
   7  11   8       1323.27       1455.80       245.62 o                         
   8  11   8       6795.03       6350.90       639.45 o                         
   9  11   8       2878.88       2886.05       309.21 o                         
  10  11   8         55.99        139.13       211.61 o                         
  11  11   8        661.01        358.99       338.56 o                         
  12  11   8        210.53        414.72       279.67 o                         
  13  11   8         94.70        -84.88       265.18 o                         
  14  11   8        773.51        512.21       289.80 o                         
  15  11   8        119.90         74.59       338.09 o                         
  16  11   8          2.90       -323.87       361.54 o                         
   0  12   8       7373.15       8022.91       903.74 o                         
   1  12   8       7193.66       7268.34       380.62 o                         
   2  12   8          3.37        154.22       247.59 o                         
   3  12   8      17887.43      17828.30       494.61 o                         
   4  12   8      13101.71      13260.30       561.89 o                         
   5  12   8       5120.03       5080.76       315.91 o                         
   6  12   8       7130.71       7041.96       373.02 o                         
   7  12   8        778.94        542.55       220.13 o                         
   8  12   8       7486.93       7403.05       513.03 o                         
   9  12   8       6619.36       6499.28       430.15 o                         
  10  12   8       6695.07       6898.73       648.37 o                         
  11  12   8      13555.73      13726.94       621.72 o                         
  12  12   8        342.93        132.79       277.14 o                         
  13  12   8        770.94        292.10       348.09 o                         
  14  12   8        901.29       1225.38       627.98 o                         
  15  12   8         11.76        384.53       382.17 o                         
  16  12   8       1406.92       1749.03       621.91 o                         
   1  13   8       8616.06       8895.44       542.01 o                         
   2  13   8      55294.56      54825.30      1295.12 o                         
   3  13   8      14156.92      15133.22       780.61 o                         
   4  13   8        210.56         69.52       196.14 o                         
   5  13   8        371.43         18.91       176.22 o                         
   6  13   8       2596.32       3162.27       288.47 o                         
   7  13   8        683.17        819.19       217.00 o                         
   8  13   8       5339.97       5684.60       367.71 o                         
   9  13   8       1679.97       1795.54       309.26 o                         
  10  13   8        671.60        149.57       234.17 o                         
  11  13   8       3811.20       4128.23       389.80 o                         
  12  13   8      12749.33      12892.67       830.32 o                         
  13  13   8        109.22       -244.39       347.16 o                         
  14  13   8        182.16        -94.39       353.37 o                         
  15  13   8         68.22        330.08       405.56 o                         
   0  14   8        298.86        187.13       363.14 o                         
   1  14   8      26065.56      25079.49       832.42 o                         
   2  14   8       5772.69       5314.85       458.41 o                         
   3  14   8       4729.02       5477.76       457.98 o                         
   4  14   8       1779.55       1948.73       332.47 o                         
   5  14   8         46.11        521.84       279.69 o                         
   6  14   8      14648.05      14108.35       603.61 o                         
   7  14   8         56.90        117.76       201.11 o                         
   8  14   8       2992.44       3598.86       332.82 o                         
   9  14   8        198.07        388.70       216.16 o                         
  10  14   8       1053.33        707.22       273.52 o                         
  11  14   8       2345.79       2150.97       358.99 o                         
  12  14   8        284.48        350.03       307.02 o                         
  13  14   8       6284.27       7171.08       826.04 o                         
  14  14   8       1348.78       1362.50       396.73 o                         
   1  15   8        253.39        361.95       337.62 o                         
   2  15   8       6744.46       6594.54       514.13 o                         
   3  15   8       2184.48       2146.45       362.07 o                         
   4  15   8       5986.22       5405.52       474.95 o                         
   5  15   8       1402.09       1589.12       400.65 o                         
   6  15   8        636.55        426.34       288.15 o                         
   7  15   8       1371.41       1886.04       359.32 o                         
   8  15   8         37.52        -28.63       340.76 o                         
   9  15   8       1699.38       1373.98       310.78 o                         
  10  15   8       4130.70       5096.14       565.78 o                         
  11  15   8        426.02        787.78       346.56 o                         
  12  15   8       2906.12       3135.01       516.67 o                         
   0  16   8      37931.17      37380.35      2569.45 o                         
   1  16   8      12347.62      13940.24       736.57 o                         
   2  16   8        392.94       -248.54       275.04 o                         
   3  16   8       5563.67       6542.71       530.98 o                         
   4  16   8       2824.52       3171.08       416.49 o                         
   5  16   8        386.55        536.21       302.71 o                         
   6  16   8        212.08        369.38       329.30 o                         
   7  16   8          6.79        168.71       346.53 o                         
   8  16   8       3106.37       2299.71       594.86 o                         
   9  16   8         18.95        247.77       684.01 o                         
  10  16   8       4213.73       4004.80       956.90 o                         
  11  16   8       3671.75       3785.06       956.90 o                         
   1  17   8        520.52        281.69       314.62 o                         
   2  17   8       1644.51       1826.25       386.26 o                         
   3  17   8        141.49        622.49       370.50 o                         
   4  17   8      10583.46      10934.07       790.49 o                         
   5  17   8       2882.27       3280.95       615.02 o                         
   6  17   8      18139.77      19453.89      2314.28 o                         
   7  17   8       7195.88       8417.53       899.66 o                         
   8  17   8       5818.46       6336.79      1155.37 o                         
   9  17   8       2957.80       2558.82       893.11 o                         
   0  18   8      19397.45      22431.33      1323.13 o                         
   1  18   8       4036.50       3927.34       562.61 o                         
   2  18   8       3344.18       3489.53       525.75 o                         
   3  18   8       2683.37       2773.62       646.56 o                         
   4  18   8       5629.19       5448.76       761.57 o                         
   5  18   8       3632.43       1672.80       857.66 o                         
   6  18   8         16.36        -63.79       673.37 o                         
   7  18   8        198.39       -191.38       623.76 o                         
   2  19   8        948.84       1233.34       850.58 o                         
   3  19   8        625.44        474.91       765.52 o                         
   1   1   9        112.59        165.09        90.53 o                         
   2   1   9        217.00        301.88        78.97 o                         
   3   1   9        109.26         58.62        71.44 o                         
   4   1   9      12252.46      13400.29       293.22 o                         
   5   1   9      53489.42      53314.27      1012.43 o                         
   6   1   9      19437.03      19772.87       412.84 o                         
   7   1   9     145167.16     146892.06      2192.94 o                         
   8   1   9       5634.44       6081.89       294.84 o                         
   9   1   9      35745.87      37153.77       745.72 o                         
  10   1   9       5620.45       6060.74       316.75 o                         
  11   1   9       1057.32       1049.73       172.21 o                         
  12   1   9       8232.67       8202.67       363.76 o                         
  13   1   9      11613.36      11436.45       442.86 o                         
  14   1   9        215.63        190.78       196.97 o                         
  15   1   9       1414.62       1065.81       223.20 o                         
  16   1   9       4784.77       5140.35       355.99 o                         
  17   1   9          2.87        182.39       220.68 o                         
  18   1   9         72.59       -153.84       252.56 o                         
  19   1   9       2871.09       3623.57       462.86 o                         
  20   1   9        942.61        861.77       391.68 o                         
   0   2   9      16680.01      18388.59       540.57 o                         
   1   2   9      13280.72      12446.71       285.23 o                         
   2   2   9        510.30        725.64        94.03 o                         
   3   2   9       4038.13       3836.73       144.01 o                         
   4   2   9        876.70       1021.77       129.44 o                         
   5   2   9      46560.98      46593.23       728.59 o                         
   6   2   9      16743.25      17171.37       435.86 o                         
   7   2   9       2913.24       3396.98       178.00 o                         
   8   2   9       6531.00       6213.08       263.26 o                         
   9   2   9      57278.52      57866.82       940.87 o                         
  10   2   9        382.77        386.73       143.71 o                         
  11   2   9      23961.34      23289.85       539.55 o                         
  12   2   9        877.16        674.04       181.01 o                         
  13   2   9      20533.37      21181.53       551.22 o                         
  14   2   9       3191.49       3281.60       278.68 o                         
  15   2   9      18531.55      19126.27       733.83 o                         
  16   2   9       2188.35       1872.24       273.22 o                         
  17   2   9        849.95       1267.09       413.33 o                         
  18   2   9         64.84       -192.98       276.40 o                         
  19   2   9       9693.73      10509.31       683.66 o                         
  20   2   9       1794.12       1568.74       410.97 o                         
   1   3   9      30051.40      30773.32       470.97 o                         
   2   3   9      35920.06      36152.93       726.88 o                         
   3   3   9     164876.55     166234.66      2881.67 o                         
   4   3   9      15046.66      15583.29       384.09 o                         
   5   3   9       3265.57       3270.57       206.66 o                         
   6   3   9        237.96        327.25        92.41 o                         
   7   3   9       3464.07       3216.11       171.20 o                         
   8   3   9       5949.15       6531.16       244.72 o                         
   9   3   9      16522.14      16339.05       407.72 o                         
  10   3   9      23788.46      25013.13       541.41 o                         
  11   3   9      12861.66      12537.57       412.00 o                         
  12   3   9       1983.41       1674.56       203.71 o                         
  13   3   9       5773.85       5284.83       317.11 o                         
  14   3   9         72.99        -21.35       174.90 o                         
  15   3   9       4307.87       3982.39       402.81 o                         
  16   3   9         30.56        101.46       255.46 o                         
  17   3   9      31465.10      31115.21       981.35 o                         
  18   3   9       8893.20       8976.97       619.07 o                         
  19   3   9       3224.31       3120.48       446.63 o                         
  20   3   9         38.47        115.69       357.83 o                         
   0   4   9       1780.63       2006.13       128.38 o                         
   1   4   9          2.68         52.11        90.33 o                         
   2   4   9      16669.78      18354.52       385.09 o                         
   3   4   9      20083.03      18375.95       541.88 o                         
   4   4   9       3153.04       3175.88       265.84 o                         
   5   4   9       1563.27       1554.87       119.52 o                         
   6   4   9       4179.45       4258.06       182.62 o                         
   7   4   9        278.25        128.76       110.03 o                         
   8   4   9       2593.80       2841.84       220.72 o                         
   9   4   9       2107.22       1924.79       161.37 o                         
  10   4   9        177.96        110.88       131.14 o                         
  11   4   9      14929.19      15032.21       420.30 o                         
  12   4   9        618.46        722.05       172.04 o                         
  13   4   9       1021.42        923.53       292.60 o                         
  14   4   9        918.95       1088.45       295.46 o                         
  15   4   9        233.55        -85.11       247.31 o                         
  16   4   9       3157.52       2993.81       471.64 o                         
  17   4   9       1819.04       1857.06       370.08 o                         
  18   4   9         27.12        -21.58       308.12 o                         
  19   4   9        247.43         56.42       329.45 o                         
   1   5   9      64156.82      62766.00       851.85 o                         
   2   5   9      36844.89      36083.90       607.37 o                         
   3   5   9      57220.64      54319.22      1074.05 o                         
   4   5   9      12914.24      12532.81       432.48 o                         
   5   5   9      17470.91      16732.44       442.44 o                         
   6   5   9      40034.01      40537.82       623.12 o                         
   7   5   9      15011.21      14398.75       367.91 o                         
   8   5   9      24672.52      24814.44       603.61 o                         
   9   5   9       5968.73       6244.02       247.18 o                         
  10   5   9         95.05       -138.28       138.28 o                         
  11   5   9      28257.74      29341.49       822.92 o                         
  12   5   9      12052.47      11017.77       570.58 o                         
  13   5   9       1370.26       1302.73       292.31 o                         
  14   5   9       1352.26        863.00       278.18 o                         
  15   5   9      11417.16      11877.16       646.41 o                         
  16   5   9       1280.19        747.10       315.50 o                         
  17   5   9       6157.39       6067.38       531.60 o                         
  18   5   9        675.11        514.22       340.91 o                         
  19   5   9       6089.02       6574.71       578.30 o                         
   0   6   9      31338.51      31545.48       746.93 o                         
   1   6   9      18187.66      17713.71       338.95 o                         
   2   6   9      24766.80      25788.18       499.06 o                         
   3   6   9       2304.02       2826.71       220.56 o                         
   4   6   9       6398.45       6997.00       366.43 o                         
   5   6   9      70941.34      68682.12      1943.99 o                         
   6   6   9       8156.26       8216.87       414.26 o                         
   7   6   9       1354.81       1193.01       189.23 o                         
   8   6   9      12671.43      11880.65       527.97 o                         
   9   6   9      60041.25      58068.02      1115.50 o                         
  10   6   9       9495.19       8880.07       436.70 o                         
  11   6   9       7171.21       7048.51       456.51 o                         
  12   6   9        239.71        298.59       233.13 o                         
  13   6   9        172.52        -30.18       275.21 o                         
  14   6   9       7995.22       8562.78       549.11 o                         
  15   6   9       7362.74       7591.38       718.21 o                         
  16   6   9       4802.71       5291.47       635.34 o                         
  17   6   9         45.66        158.72       302.03 o                         
  18   6   9        553.18        208.21       325.12 o                         
  19   6   9      15903.14      16226.11      1395.49 o                         
   1   7   9      20399.96      20132.89       415.72 o                         
   2   7   9       1238.96       1066.31       138.82 o                         
   3   7   9        640.51        502.99       146.71 o                         
   4   7   9      39654.57      40387.41       907.57 o                         
   5   7   9      32468.54      31953.66       644.02 o                         
   6   7   9          7.34        -33.72       133.82 o                         
   7   7   9      95579.67      98601.65      1652.40 o                         
   8   7   9       1285.90       1493.24       313.77 o                         
   9   7   9      66273.34      68605.07      1278.34 o                         
  10   7   9      15889.08      15940.03       761.17 o                         
  11   7   9      17916.12      18103.13       659.15 o                         
  12   7   9       3560.41       3171.06       346.06 o                         
  13   7   9      15296.72      14572.97      1223.61 o                         
  14   7   9        506.37        520.35       279.73 o                         
  15   7   9       4029.98       4128.76       578.04 o                         
  16   7   9        358.55        -30.49       294.37 o                         
  17   7   9        229.56        242.60       318.62 o                         
  18   7   9      10230.25       9061.79       772.32 o                         
   0   8   9      22288.35      20956.58       979.97 o                         
   1   8   9      20065.01      19713.62       470.85 o                         
   2   8   9      24406.80      24657.23       629.90 o                         
   3   8   9       2169.28       2188.09       220.88 o                         
   4   8   9       2453.95       2583.23       163.53 o                         
   5   8   9      22931.94      21499.01       503.49 o                         
   6   8   9      10068.40      10032.54       487.26 o                         
   7   8   9       3714.78       4238.35       338.10 o                         
   8   8   9      22295.91      22113.05       617.85 o                         
   9   8   9       3205.04       3306.72       295.90 o                         
  10   8   9       2782.40       2836.82       336.53 o                         
  11   8   9       9305.10       9262.86       539.54 o                         
  12   8   9        535.10        715.52       320.34 o                         
  13   8   9        447.83        394.40       293.63 o                         
  14   8   9       5869.91       5799.20       488.74 o                         
  15   8   9       8246.46       7802.17       570.68 o                         
  16   8   9       5506.78       5593.32       514.29 o                         
  17   8   9       5464.34       5222.37       529.71 o                         
  18   8   9        100.58        515.51       358.19 o                         
   1   9   9      10676.21      10848.20       269.49 o                         
   2   9   9      12960.04      11902.63       336.36 o                         
   3   9   9       2242.24       2321.76       163.86 o                         
   4   9   9       9637.04       9453.27       400.47 o                         
   5   9   9      31331.63      30807.21       732.00 o                         
   6   9   9      23590.52      23669.53       704.72 o                         
   7   9   9      91790.10      91206.45      2074.47 o                         
   8   9   9      11852.73      10926.54       489.76 o                         
   9   9   9       3761.92       4008.50       331.97 o                         
  10   9   9       3523.84       3725.47       336.40 o                         
  11   9   9       2773.01       2795.18       334.81 o                         
  12   9   9      23107.68      24371.89       816.69 o                         
  13   9   9        153.44        245.67       271.79 o                         
  14   9   9        411.33        447.42       282.67 o                         
  15   9   9       6762.78       6607.51       537.95 o                         
  16   9   9       7246.38       6520.22       549.08 o                         
  17   9   9         33.42        -10.69       330.62 o                         
   0  10   9      34908.41      32760.44       887.48 o                         
   1  10   9      51192.20      47347.83       739.71 o                         
   2  10   9        518.13        615.31       178.42 o                         
   3  10   9      29495.24      29842.18       711.95 o                         
   4  10   9       2396.53       2117.73       241.94 o                         
   5  10   9        615.82        172.96       174.78 o                         
   6  10   9      10951.70      10232.59       477.03 o                         
   7  10   9       2298.09       2584.18       306.42 o                         
   8  10   9      13738.13      14100.66       744.81 o                         
   9  10   9        101.66        310.71       198.51 o                         
  10  10   9        605.73        351.80       218.95 o                         
  11  10   9      17054.92      17660.95       652.61 o                         
  12  10   9        129.12       -156.53       234.27 o                         
  13  10   9       9105.27       9495.06       595.88 o                         
  14  10   9       4281.57       4261.90       448.48 o                         
  15  10   9      13170.77      12704.98       724.00 o                         
  16  10   9       3303.99       3832.09       470.63 o                         
  17  10   9       1336.67       1427.68       468.97 o                         
   1  11   9       1765.77       2411.83       304.83 o                         
   2  11   9       8271.16       8352.78       352.93 o                         
   3  11   9      71638.56      69596.23      1153.96 o                         
   4  11   9      24433.82      24385.74       859.54 o                         
   5  11   9      29508.87      28755.97       731.98 o                         
   6  11   9        847.31        764.57       222.95 o                         
   7  11   9       5168.38       4988.33       365.42 o                         
   8  11   9        143.01        -54.40       178.59 o                         
   9  11   9       5520.82       5542.40       444.52 o                         
  10  11   9      12103.63      12278.49       578.41 o                         
  11  11   9      11605.02      11244.23       563.26 o                         
  12  11   9       6449.23       5670.85       496.20 o                         
  13  11   9       7337.60       6517.37       518.08 o                         
  14  11   9        537.34        113.61       343.81 o                         
  15  11   9        204.92        534.13       334.30 o                         
  16  11   9        373.17        434.64       409.99 o                         
   0  12   9      11226.62      13133.07       912.03 o                         
   1  12   9       4608.21       4981.83       674.21 o                         
   2  12   9      15977.70      17618.51      1101.86 o                         
   3  12   9      11486.11      12153.23       505.76 o                         
   4  12   9        202.74        247.07       204.46 o                         
   5  12   9       2080.12       2159.10       239.71 o                         
   6  12   9      10663.89      11649.40       741.78 o                         
   7  12   9        529.28        455.13       219.25 o                         
   8  12   9       8505.02       8319.25       476.15 o                         
   9  12   9       8942.91       8084.10       710.02 o                         
  10  12   9       4933.08       5098.73       450.77 o                         
  11  12   9      16429.23      16223.46       686.88 o                         
  12  12   9        739.15       1106.85       282.28 o                         
  13  12   9       2910.91       2353.88       403.95 o                         
  14  12   9       1809.77       2024.46       533.60 o                         
  15  12   9        744.23        383.40       389.89 o                         
   1  13   9       4858.10       5565.96       548.37 o                         
   2  13   9       5101.74       5381.08       446.70 o                         
   3  13   9       2979.16       3203.61       527.91 o                         
   4  13   9       1920.57       2158.05       329.07 o                         
   5  13   9       8255.22       8286.43       481.32 o                         
   6  13   9      10280.97      10171.35       463.82 o                         
   7  13   9      21539.23      20829.87       605.64 o                         
   8  13   9       1879.09       2157.79       347.11 o                         
   9  13   9        969.30        411.05       275.03 o                         
  10  13   9       2328.23       1739.34       319.75 o                         
  11  13   9       4822.80       5432.70       616.92 o                         
  12  13   9       6394.70       6930.13       564.68 o                         
  13  13   9        223.47        257.93       364.51 o                         
  14  13   9       3917.79       3820.81       556.98 o                         
   0  14   9       9296.89      10059.92       859.28 o                         
   1  14   9       1069.85       1528.80       404.12 o                         
   2  14   9       1892.32       2422.93       352.88 o                         
   3  14   9        479.50        450.30       270.54 o                         
   4  14   9        282.40       -101.21       307.95 o                         
   5  14   9      26298.82      27865.87       906.42 o                         
   6  14   9        947.47        979.59       365.24 o                         
   7  14   9         19.64        257.65       242.41 o                         
   8  14   9       4944.38       4675.11       361.79 o                         
   9  14   9      16356.64      18478.44       645.96 o                         
  10  14   9       4843.09       4891.02       580.59 o                         
  11  14   9        103.75         96.46       300.13 o                         
  12  14   9        290.26         30.26       340.09 o                         
  13  14   9         40.12        165.01       359.66 o                         
   1  15   9       5855.94       7049.57       534.80 o                         
   2  15   9        253.14         96.52       286.46 o                         
   3  15   9        827.94        981.88       310.12 o                         
   4  15   9      17518.14      16850.99       803.40 o                         
   5  15   9      13455.63      14363.75      1095.72 o                         
   6  15   9        219.00        344.84       293.71 o                         
   7  15   9      23580.32      25137.16       928.39 o                         
   8  15   9        546.47        455.99       290.25 o                         
   9  15   9      17833.96      19033.41      1035.29 o                         
  10  15   9       9607.52      10178.00      1324.72 o                         
  11  15   9       4143.01       5591.27       589.21 o                         
  12  15   9       2095.94       1453.88       459.51 o                         
   0  16   9       5659.07       6112.74       746.75 o                         
   1  16   9      16189.79      15952.87       800.87 o                         
   2  16   9       2514.67       2087.05       394.87 o                         
   3  16   9        645.45        778.79       314.47 o                         
   4  16   9        488.23        955.07       335.70 o                         
   5  16   9      10539.00      11677.54       697.20 o                         
   6  16   9       1675.30       1539.67       406.13 o                         
   7  16   9         19.66         64.94       326.89 o                         
   8  16   9        980.51        512.59       497.17 o                         
   9  16   9       4961.20       5996.56      1112.84 o                         
  10  16   9        734.08        134.67       666.28 o                         
   1  17   9       2295.76       2934.07       461.41 o                         
   2  17   9       2653.04       3027.32       584.18 o                         
   3  17   9       4013.16       3624.02       468.18 o                         
   4  17   9         41.99       -298.67       330.21 o                         
   5  17   9       3296.96       4034.12      1031.32 o                         
   6  17   9       1296.99       1230.34       520.10 o                         
   7  17   9       4447.17       4465.53       992.34 o                         
   8  17   9       1385.80         28.35       595.40 o                         
   9  17   9        240.80        297.70       701.73 o                         
   0  18   9       3558.59       1757.86       878.93 o                         
   1  18   9       5315.43       7101.57      1775.58 o                         
   2  18   9         26.82       1006.52       786.78 o                         
   3  18   9        170.37         42.53       652.11 o                         
   4  18   9        412.14       -645.02       645.02 o                         
   5  18   9        434.31       -418.20       659.20 o                         
   6  18   9       2272.69       2636.79       843.49 o                         
   1  19   9       3745.26       2622.61       992.34 o                         
   0   0  10      38797.80      40742.61      1523.95 o                         
   1   0  10      17866.24      17611.50      1352.18 o                         
   2   0  10      29884.36      30708.09       633.89 o                         
   3   0  10      69719.52      69846.76      1421.41 o                         
   4   0  10     208960.75     210348.69      3830.42 o                         
   5   0  10      65379.04      67054.33      1399.32 o                         
   6   0  10      18950.73      18655.24       878.61 o                         
   7   0  10        334.12        241.30       164.33 o                         
   8   0  10      17363.10      16393.97       576.50 o                         
   9   0  10        847.82        696.67       199.17 o                         
  10   0  10      59170.51      58466.81      1380.06 o                         
  11   0  10      77280.27      74567.34      1698.38 o                         
  12   0  10      11420.51      11999.02       603.13 o                         
  13   0  10       5062.96       4692.63       434.15 o                         
  14   0  10       7053.11       7279.37       531.62 o                         
  15   0  10      10111.05      10020.81       641.46 o                         
  16   0  10         54.60          3.07       293.04 o                         
  17   0  10      10665.08       9660.79      1015.70 o                         
  18   0  10      10468.94      11010.66       747.53 o                         
  19   0  10       4257.12       4061.50       999.43 o                         
  20   0  10       2734.82       2133.53       921.46 o                         
   1   1  10     148785.73     149745.77      2154.55 o                         
   2   1  10      24120.71      21900.43       470.45 o                         
   3   1  10       6907.70       7509.21       223.28 o                         
   4   1  10      20847.68      21878.70       409.59 o                         
   5   1  10      51021.95      53909.29      1036.68 o                         
   6   1  10       5586.61       5527.11       300.81 o                         
   7   1  10      36136.47      36055.16       641.47 o                         
   8   1  10      24598.63      24860.99       562.99 o                         
   9   1  10      11312.80      10679.36       377.42 o                         
  10   1  10       1740.60       1803.50       210.31 o                         
  11   1  10       2357.25       2139.44       235.28 o                         
  12   1  10      12920.16      12502.74       529.41 o                         
  13   1  10       6566.50       6366.47       364.21 o                         
  14   1  10       3483.75       3037.14       267.12 o                         
  15   1  10      17922.29      17177.92       600.14 o                         
  16   1  10       6790.37       7189.56       411.51 o                         
  17   1  10        668.96        664.69       260.57 o                         
  18   1  10       9358.26       9322.63       630.71 o                         
  19   1  10        403.56        187.87       329.97 o                         
  20   1  10       4983.40       3773.92       587.81 o                         
   0   2  10      56905.19      56790.66      1026.33 o                         
   1   2  10     112052.53     108979.54      1367.94 o                         
   2   2  10       4066.93       4123.86       177.12 o                         
   3   2  10      11791.14      11813.73       247.81 o                         
   4   2  10      12483.90      12837.81       302.81 o                         
   5   2  10      67013.07      67059.11       988.81 o                         
   6   2  10       5527.82       5315.17       261.94 o                         
   7   2  10        356.11        507.65       130.20 o                         
   8   2  10      18912.46      18589.16       427.72 o                         
   9   2  10      42323.04      42798.18       759.23 o                         
  10   2  10          9.83         53.99       128.56 o                         
  11   2  10          1.99       -137.58       137.58 o                         
  12   2  10       1032.31       1030.58       188.53 o                         
  13   2  10      33576.32      32744.71       709.52 o                         
  14   2  10      15650.40      13755.45       493.98 o                         
  15   2  10       4525.10       4513.65       328.66 o                         
  16   2  10          6.65       -115.09       250.92 o                         
  17   2  10          2.58       -253.87       253.87 o                         
  18   2  10         57.67        130.75       303.88 o                         
  19   2  10       7076.68       6767.00       631.24 o                         
  20   2  10         96.10       -538.70       538.70 o                         
   1   3  10      25880.68      25747.07       440.43 o                         
   2   3  10      40024.68      41218.23       642.86 o                         
   3   3  10      19666.56      20632.68       600.45 o                         
   4   3  10      17592.99      17144.64       374.58 o                         
   5   3  10      17168.46      16575.52       357.16 o                         
   6   3  10        400.03        210.65       102.38 o                         
   7   3  10      20390.79      20252.67       455.84 o                         
   8   3  10       2130.96       2024.51       178.01 o                         
   9   3  10      11147.72      10837.46       382.55 o                         
  10   3  10       2232.98       2372.98       219.78 o                         
  11   3  10        219.64        120.12       148.38 o                         
  12   3  10      22920.75      22986.18       557.52 o                         
  13   3  10        292.94        449.24       202.35 o                         
  14   3  10          9.01         93.07       226.34 o                         
  15   3  10      10284.77      10410.88       595.51 o                         
  16   3  10       7904.15       8992.43       793.91 o                         
  17   3  10       4290.34       4897.12       700.81 o                         
  18   3  10       1019.18       1053.58       358.42 o                         
  19   3  10        314.91       -106.99       326.61 o                         
   0   4  10      76257.17      70666.21      1481.84 o                         
   1   4  10       7583.03       8022.15       269.05 o                         
   2   4  10      99948.99     103290.87      1449.89 o                         
   3   4  10     107530.62     106285.74      1628.31 o                         
   4   4  10       5218.11       4957.64       319.98 o                         
   5   4  10       1115.88       1097.16       115.78 o                         
   6   4  10      53230.58      55343.99       857.96 o                         
   7   4  10        292.44        186.31       119.16 o                         
   8   4  10       7855.49       7599.56       355.56 o                         
   9   4  10       4366.75       4411.18       220.38 o                         
  10   4  10       6611.55       6611.75       298.77 o                         
  11   4  10      44426.82      45376.45       829.42 o                         
  12   4  10       7522.34       7877.49       544.00 o                         
  13   4  10         34.41       -128.34       224.26 o                         
  14   4  10      27022.90      26938.04      1276.81 o                         
  15   4  10       2878.27       2593.85       367.69 o                         
  16   4  10      14567.13      13881.74       878.83 o                         
  17   4  10       6648.01       6473.60       531.99 o                         
  18   4  10       2524.71       2301.15       500.29 o                         
  19   4  10       2743.01       3158.60       465.03 o                         
   1   5  10      21422.65      20363.08       370.60 o                         
   2   5  10      42174.69      40824.24       685.97 o                         
   3   5  10      10172.88       9984.92       318.48 o                         
   4   5  10          8.70         21.17        94.09 o                         
   5   5  10       2691.01       2645.16       187.96 o                         
   6   5  10      19193.90      18813.10       388.76 o                         
   7   5  10      31519.14      30296.54       589.20 o                         
   8   5  10      30581.49      30383.48       669.35 o                         
   9   5  10      18349.95      18528.33       458.84 o                         
  10   5  10        758.63       1005.77       206.08 o                         
  11   5  10        183.29        188.92       214.45 o                         
  12   5  10      35342.98      34474.34       940.42 o                         
  13   5  10        966.50        742.12       254.40 o                         
  14   5  10       1166.13       1062.61       302.38 o                         
  15   5  10       7545.30       7807.81       550.67 o                         
  16   5  10       8941.92       8560.61       813.35 o                         
  17   5  10       8964.04       8715.61       667.27 o                         
  18   5  10        579.94         32.88       318.09 o                         
  19   5  10        159.55         77.89       344.14 o                         
   0   6  10        542.93        358.62       151.00 o                         
   1   6  10      17321.11      16091.58       320.80 o                         
   2   6  10      13030.10      12143.92       271.13 o                         
   3   6  10        724.64        949.72       163.28 o                         
   4   6  10      42214.08      43557.67       954.28 o                         
   5   6  10      19758.09      18541.65       652.77 o                         
   6   6  10       3552.85       3522.48       212.42 o                         
   7   6  10       4231.88       4370.23       334.51 o                         
   8   6  10       6151.47       6547.67       482.53 o                         
   9   6  10      10917.78      10700.54       467.46 o                         
  10   6  10       9177.79       8966.60       446.26 o                         
  11   6  10         55.91        358.83       216.74 o                         
  12   6  10       9579.90       9299.01       546.71 o                         
  13   6  10      21089.83      21843.50      1244.48 o                         
  14   6  10       3070.28       3195.35       376.24 o                         
  15   6  10      12697.25      12626.28       686.48 o                         
  16   6  10         28.64        -22.64       290.27 o                         
  17   6  10        178.66         67.88       312.07 o                         
  18   6  10        708.88        654.80       355.80 o                         
  19   6  10        499.67        654.13       444.14 o                         
   1   7  10      19599.21      18611.06       557.52 o                         
   2   7  10       4521.85       4536.06       225.40 o                         
   3   7  10       2835.83       2559.98       226.29 o                         
   4   7  10         86.74        -85.35       138.13 o                         
   5   7  10        197.42        104.41       161.04 o                         
   6   7  10       2955.62       2183.08       490.06 o                         
   7   7  10      16383.89      15576.87       559.11 o                         
   8   7  10       3877.80       3491.71       296.37 o                         
   9   7  10        426.66        108.82       188.07 o                         
  10   7  10        147.32        209.63       190.94 o                         
  11   7  10       1019.58        931.56       283.24 o                         
  12   7  10        188.07        758.41       261.36 o                         
  13   7  10       1947.45       2233.40       399.00 o                         
  14   7  10       2269.72       2096.67       350.45 o                         
  15   7  10       4933.73       4360.30       450.60 o                         
  16   7  10       1056.65        889.12       349.31 o                         
  17   7  10        274.04        648.72       330.85 o                         
  18   7  10       1623.94       1611.68       412.18 o                         
   0   8  10       2175.06       1553.04       207.29 o                         
   1   8  10      44003.89      42195.80       652.76 o                         
   2   8  10      11125.23      11183.35       370.09 o                         
   3   8  10      16160.59      15065.40       467.42 o                         
   4   8  10      45116.52      45995.06       929.49 o                         
   5   8  10       4222.88       3874.63       323.81 o                         
   6   8  10       9451.12       8680.57       461.77 o                         
   7   8  10          3.35         48.65       174.00 o                         
   8   8  10      11680.64      11115.14       554.66 o                         
   9   8  10       1297.20       1349.29       243.66 o                         
  10   8  10      45129.09      43170.52       971.50 o                         
  11   8  10      17563.60      19001.69       621.45 o                         
  12   8  10       5287.53       5426.40       451.95 o                         
  13   8  10       3522.66       4134.23       412.34 o                         
  14   8  10       3972.43       4167.23       433.05 o                         
  15   8  10       5479.49       5439.72       493.42 o                         
  16   8  10         66.06        158.89       294.70 o                         
  17   8  10       5052.00       5530.58      1368.39 o                         
  18   8  10       5397.81       6429.54       591.34 o                         
   1   9  10         20.06         17.70       165.51 o                         
   2   9  10      56014.75      53529.11      1148.33 o                         
   3   9  10        384.59        177.90       159.05 o                         
   4   9  10      21275.41      21126.29       580.61 o                         
   5   9  10        147.36         79.73       168.20 o                         
   6   9  10       2085.72       2158.87       283.92 o                         
   7   9  10        726.51        468.03       204.95 o                         
   8   9  10      12344.12      12919.89       909.52 o                         
   9   9  10       2431.42       1844.65       267.33 o                         
  10   9  10       4831.11       5004.94       371.33 o                         
  11   9  10        932.03        851.63       247.09 o                         
  12   9  10      20384.68      18524.12      1439.48 o                         
  13   9  10       1980.39       1899.06       343.50 o                         
  14   9  10        756.11        337.50       290.34 o                         
  15   9  10        364.70        341.13       320.49 o                         
  16   9  10       8289.98       7970.76       602.23 o                         
  17   9  10         17.33       -214.25       431.74 o                         
   0  10  10      58858.20      57385.77      3923.28 o                         
   1  10  10      16130.95      15959.71       512.47 o                         
   2  10  10      18768.65      18733.47       708.86 o                         
   3  10  10       4498.91       4241.42       304.95 o                         
   4  10  10       1006.98       1052.88       201.41 o                         
   5  10  10       3098.59       3090.75       320.42 o                         
   6  10  10       5766.48       6131.66       382.34 o                         
   7  10  10       1265.69       1283.22       263.34 o                         
   8  10  10       1173.05        719.42       392.87 o                         
   9  10  10       4849.24       5315.57       735.60 o                         
  10  10  10         89.85        209.10       220.32 o                         
  11  10  10      16700.12      17266.73       673.70 o                         
  12  10  10      11452.63      10855.56       743.76 o                         
  13  10  10       1667.55       1443.04       340.60 o                         
  14  10  10       8185.84       8593.08       806.19 o                         
  15  10  10        234.31       -281.81       299.51 o                         
  16  10  10       2579.91       2445.61       435.00 o                         
  17  10  10       1092.26        461.55       411.55 o                         
   1  11  10        118.08         41.25       195.35 o                         
   2  11  10       1564.18       1264.73       270.99 o                         
   3  11  10        151.28        328.84       184.57 o                         
   4  11  10      10271.82      10545.09       846.83 o                         
   5  11  10        498.25        696.57       222.05 o                         
   6  11  10       1508.62       1522.26       250.17 o                         
   7  11  10        244.20        538.47       274.95 o                         
   8  11  10        321.78        389.52       272.15 o                         
   9  11  10       5847.42       5963.45       675.59 o                         
  10  11  10       2192.52       2094.17       336.92 o                         
  11  11  10        769.80        838.39       268.09 o                         
  12  11  10       1562.44       1620.38       306.10 o                         
  13  11  10          4.80       -175.45       274.61 o                         
  14  11  10       2368.36       2043.98       393.18 o                         
  15  11  10         78.08        -64.32       312.92 o                         
  16  11  10        161.24        715.95       413.98 o                         
   0  12  10      50372.39      50516.41      1744.18 o                         
   1  12  10      14716.90      16227.40       734.99 o                         
   2  12  10      10348.77       9616.54       558.32 o                         
   3  12  10       5452.21       5096.60       429.41 o                         
   4  12  10       7664.29       7807.15       433.88 o                         
   5  12  10      11013.29      10922.00       520.03 o                         
   6  12  10       3172.77       3134.80       317.61 o                         
   7  12  10        249.57        176.77       210.93 o                         
   8  12  10        447.12        354.81       226.15 o                         
   9  12  10       4500.90       5071.85       467.84 o                         
  10  12  10        685.11        660.51       285.82 o                         
  11  12  10        407.56        680.23       438.90 o                         
  12  12  10       1643.32       1652.77       366.37 o                         
  13  12  10       4704.34       4062.50       476.02 o                         
  14  12  10      20699.01      19915.40       915.40 o                         
  15  12  10        923.05        331.82       411.08 o                         
   1  13  10       9130.28       9388.90       576.82 o                         
   2  13  10      16627.27      17543.14       752.12 o                         
   3  13  10        649.23        361.43       249.66 o                         
   4  13  10        855.41        933.57       331.48 o                         
   5  13  10        248.05         86.87       251.39 o                         
   6  13  10      22338.83      21873.84       684.80 o                         
   7  13  10       3201.30       3143.57       599.30 o                         
   8  13  10       9748.41       8854.67       508.34 o                         
   9  13  10       3074.28       3197.93       362.60 o                         
  10  13  10        838.27       1164.23       297.96 o                         
  11  13  10       1393.02       1186.16       318.93 o                         
  12  13  10       3058.14       3807.64       517.49 o                         
  13  13  10       1930.83       1713.39       562.92 o                         
  14  13  10       1323.51        788.51       431.76 o                         
   0  14  10        281.64       -143.22       353.32 o                         
   1  14  10       3385.94       3588.94       414.35 o                         
   2  14  10       2206.33       2026.24       653.75 o                         
   3  14  10      12840.39      13092.50       698.51 o                         
   4  14  10      10022.83       9743.03       613.49 o                         
   5  14  10       2269.03       2672.10       375.18 o                         
   6  14  10       3399.99       2864.60       388.51 o                         
   7  14  10         62.85       -131.84       259.12 o                         
   8  14  10       2452.27       3309.28       417.82 o                         
   9  14  10         86.35          6.23       209.88 o                         
  10  14  10      15457.21      15225.14       700.37 o                         
  11  14  10       5990.23       5672.21       537.12 o                         
  12  14  10       6226.57       6348.96       784.55 o                         
  13  14  10       1560.63        600.74       535.17 o                         
   1  15  10       4517.02       4623.58       463.32 o                         
   2  15  10          7.69         57.69       277.91 o                         
   3  15  10       1517.45       1024.21       317.68 o                         
   4  15  10        684.75        932.55       326.28 o                         
   5  15  10       4807.70       4816.59       477.03 o                         
   6  15  10        125.66        -31.04       277.57 o                         
   7  15  10          0.15       -168.44       277.24 o                         
   8  15  10         66.19         19.87       287.45 o                         
   9  15  10       8738.95       8863.90      1623.18 o                         
  10  15  10        459.24        -77.97       652.11 o                         
  11  15  10         10.93        -71.91       397.30 o                         
  12  15  10         24.44        123.99       384.64 o                         
   0  16  10       1359.49        767.32       463.60 o                         
   1  16  10       8037.71       8128.52       600.53 o                         
   2  16  10        498.57        505.45       313.27 o                         
   3  16  10         79.33        130.44       288.97 o                         
   4  16  10       8540.81      10260.95       660.00 o                         
   5  16  10       6701.06       6251.66       554.65 o                         
   6  16  10       2620.48       2677.85       423.52 o                         
   7  16  10       2544.68       1783.58       620.21 o                         
   8  16  10      10266.89      11390.63      1445.98 o                         
   9  16  10       2773.29       2806.90       914.37 o                         
  10  16  10       4037.10       5046.75      1084.48 o                         
   1  17  10       5300.18       5490.20       544.03 o                         
   2  17  10      16307.07      17572.50       917.71 o                         
   3  17  10        180.35       -127.02       309.94 o                         
   4  17  10       3309.88       2867.61       508.46 o                         
   5  17  10         22.16       -354.41       595.40 o                         
   6  17  10       1423.80       2069.74       822.22 o                         
   7  17  10      14326.16      17791.22      1764.95 o                         
   8  17  10       2876.05       1460.16       765.52 o                         
   0  18  10       8660.81      11326.84      1516.86 o                         
   1  18  10        396.66        666.58       533.77 o                         
   2  18  10       4866.05       5858.04       816.92 o                         
   3  18  10      16605.76      20520.15      1977.59 o                         
   4  18  10       1598.32        772.61       772.61 o                         
   5  18  10        440.47        120.50       701.73 o                         
   1   1  11      31499.97      30985.72       542.21 o                         
   2   1  11      42477.39      42548.43       686.54 o                         
   3   1  11      86664.92      84793.21      1182.05 o                         
   4   1  11      40897.63      42526.92       755.38 o                         
   5   1  11      39206.25      41046.06       746.48 o                         
   6   1  11      10482.30      10703.87       400.68 o                         
   7   1  11       2705.66       2572.84       203.03 o                         
   8   1  11      17457.99      17130.00       535.52 o                         
   9   1  11        366.63        210.23       126.80 o                         
  10   1  11      22999.55      22073.41       568.17 o                         
  11   1  11       8001.07       7588.65       376.53 o                         
  12   1  11       7829.75       7573.75       423.52 o                         
  13   1  11       3738.52       4238.10       450.87 o                         
  14   1  11        132.43        489.72       187.22 o                         
  15   1  11       5250.38       6013.97       404.50 o                         
  16   1  11       8491.41       8982.03       564.79 o                         
  17   1  11      13011.76      11117.73      1330.01 o                         
  18   1  11       7431.46       6976.03       548.69 o                         
  19   1  11       2782.98       2826.57       646.59 o                         
   0   2  11      12028.17      11685.26       357.51 o                         
   1   2  11      47772.77      47864.25       695.85 o                         
   2   2  11       9509.19       9481.36       369.82 o                         
   3   2  11       2698.90       3122.47       173.01 o                         
   4   2  11      16718.82      15895.50       315.24 o                         
   5   2  11      87505.94      89690.78      1277.74 o                         
   6   2  11        839.48        897.40       152.10 o                         
   7   2  11       3044.75       3302.43       307.69 o                         
   8   2  11       2125.98       1845.60       178.24 o                         
   9   2  11      41403.01      41272.01       749.24 o                         
  10   2  11      26197.51      25498.97       561.96 o                         
  11   2  11         12.20        136.35       175.43 o                         
  12   2  11         10.29       -144.90       144.90 o                         
  13   2  11       4446.00       4611.08       303.86 o                         
  14   2  11       8427.47       8166.80       396.61 o                         
  15   2  11       6572.75       6907.99       737.82 o                         
  16   2  11          1.72         57.33       267.09 o                         
  17   2  11        221.90        -47.66       282.51 o                         
  18   2  11       1470.83       1883.11       381.67 o                         
  19   2  11       8078.70       8717.95       907.48 o                         
   1   3  11      53763.40      55559.87       781.50 o                         
   2   3  11        438.90        758.98       161.58 o                         
   3   3  11       1083.95       1056.17       199.18 o                         
   4   3  11       6335.59       6568.68       227.23 o                         
   5   3  11      63892.54      63862.03       961.47 o                         
   6   3  11      94954.67      94450.38      1348.82 o                         
   7   3  11      35092.17      33959.02       702.46 o                         
   8   3  11      57583.78      58431.99       966.02 o                         
   9   3  11      51567.95      51166.24       808.34 o                         
  10   3  11       7003.99       7003.97       313.13 o                         
  11   3  11       4027.81       4422.84       269.73 o                         
  12   3  11        225.82         82.65       157.60 o                         
  13   3  11      21425.51      21216.93       724.70 o                         
  14   3  11       2726.53       2499.04       349.18 o                         
  15   3  11       3149.26       2988.13       384.67 o                         
  16   3  11        380.94        841.60       310.22 o                         
  17   3  11        140.78        255.43       292.16 o                         
  18   3  11          2.14       -298.85       298.85 o                         
  19   3  11       4440.13       4128.06       802.10 o                         
   0   4  11      15445.55      14485.89       508.67 o                         
   1   4  11          1.20        331.07       113.65 o                         
   2   4  11       2381.40       2701.95       179.40 o                         
   3   4  11        161.46        313.27       137.65 o                         
   4   4  11        506.91        287.38       121.25 o                         
   5   4  11      15898.63      15721.09       345.98 o                         
   6   4  11       3530.30       3201.45       222.95 o                         
   7   4  11         23.41       -117.79       117.79 o                         
   8   4  11        804.13        705.13       161.67 o                         
   9   4  11       2004.62       2024.12       200.95 o                         
  10   4  11       3928.25       3826.95       238.14 o                         
  11   4  11       2413.09       2174.48       307.25 o                         
  12   4  11        452.49        536.20       237.80 o                         
  13   4  11       2340.84       2835.97       407.19 o                         
  14   4  11       3733.82       3771.16       393.70 o                         
  15   4  11        258.48       -225.28       256.27 o                         
  16   4  11        939.68       1095.13       328.20 o                         
  17   4  11       2118.48       3014.43       430.16 o                         
  18   4  11        114.13       -292.43       292.43 o                         
  19   4  11       3078.25       3136.68       464.60 o                         
   1   5  11      33706.89      33881.71       540.97 o                         
   2   5  11       3998.88       4148.43       217.42 o                         
   3   5  11       1184.85       1565.11       206.64 o                         
   4   5  11      26847.57      25341.45       542.58 o                         
   5   5  11       9559.87       8737.59       468.57 o                         
   6   5  11      39277.71      39467.48       717.57 o                         
   7   5  11     123642.76     120231.23      1881.59 o                         
   8   5  11      19250.38      18658.01       626.13 o                         
   9   5  11        706.80        762.44       196.20 o                         
  10   5  11      10457.70      10239.64       469.90 o                         
  11   5  11        308.31        508.27       270.09 o                         
  12   5  11        723.80        508.82       243.55 o                         
  13   5  11         69.13        -26.84       268.49 o                         
  14   5  11       1797.47       1238.37       346.83 o                         
  15   5  11       8604.28       8766.17       577.32 o                         
  16   5  11       1138.96       1182.82       345.80 o                         
  17   5  11       1506.59       1124.06       370.36 o                         
  18   5  11       4836.91       4953.34       520.31 o                         
  19   5  11        154.88        -25.99       355.61 o                         
   0   6  11       3717.70       4155.96       297.47 o                         
   1   6  11      51371.46      48600.37       716.05 o                         
   2   6  11      10869.65      10901.26       402.62 o                         
   3   6  11      44970.12      45447.22      1380.58 o                         
   4   6  11        926.20       1133.70       210.10 o                         
   5   6  11       1108.86        559.42       214.69 o                         
   6   6  11       7612.78       5996.20       777.65 o                         
   7   6  11       3001.54       2961.82       294.91 o                         
   8   6  11      15424.97      17038.88       637.67 o                         
   9   6  11       1114.36       1351.09       232.90 o                         
  10   6  11       5248.04       5531.26       367.00 o                         
  11   6  11      18555.59      18364.13       664.97 o                         
  12   6  11        261.76        312.57       248.27 o                         
  13   6  11      29818.03      28959.67       896.51 o                         
  14   6  11        356.29        430.28       321.25 o                         
  15   6  11      10719.17      11238.87       653.67 o                         
  16   6  11       7327.20       6945.99       552.65 o                         
  17   6  11       2427.57       3339.85       565.77 o                         
  18   6  11       2571.36       2807.92       455.58 o                         
   1   7  11          7.24        -58.67        98.91 o                         
   2   7  11      22022.29      21214.97       536.27 o                         
   3   7  11     105832.49     100864.56      1656.81 o                         
   4   7  11      25608.59      27667.29       660.76 o                         
   5   7  11      30887.66      30375.04       790.44 o                         
   6   7  11      20416.66      19692.99      1418.40 o                         
   7   7  11      29387.94      30632.97      1000.58 o                         
   8   7  11        901.86        837.91       235.71 o                         
   9   7  11      12368.72      12878.93       539.99 o                         
  10   7  11       4128.97       3734.36       322.99 o                         
  11   7  11      11509.76      13477.18       563.00 o                         
  12   7  11      24939.55      23383.74       792.88 o                         
  13   7  11         10.34       -199.10       238.11 o                         
  14   7  11        178.43        274.68       278.16 o                         
  15   7  11          3.52       -168.78       374.45 o                         
  16   7  11      10938.10      12029.95       702.36 o                         
  17   7  11      21172.64      21821.70       945.77 o                         
  18   7  11       1778.33       1096.68       398.18 o                         
   0   8  11       5139.40       4455.86       369.83 o                         
   1   8  11      12725.33      13132.56       517.49 o                         
   2   8  11        519.97        302.32       162.20 o                         
   3   8  11      31942.70      32769.73       741.93 o                         
   4   8  11       4016.71       4390.73       474.59 o                         
   5   8  11       2029.15       2046.70       233.58 o                         
   6   8  11       5046.10       4523.70       363.48 o                         
   7   8  11       2555.67       1702.39       558.25 o                         
   8   8  11      16093.93      16201.55       623.79 o                         
   9   8  11         18.56        257.08       225.54 o                         
  10   8  11          9.22        248.96       214.76 o                         
  11   8  11      21503.32      20922.40       665.78 o                         
  12   8  11        134.71        -50.67       239.06 o                         
  13   8  11       4318.64       4959.36       458.99 o                         
  14   8  11       1780.78       1533.50       350.28 o                         
  15   8  11        767.64        966.93       341.93 o                         
  16   8  11       3414.40       3728.93       534.05 o                         
  17   8  11       1431.94       1030.16       366.53 o                         
   1   9  11      54786.39      54444.05      1217.75 o                         
   2   9  11       1476.04       1470.09       211.79 o                         
   3   9  11       4072.60       4384.89       304.84 o                         
   4   9  11      39131.34      38578.57       854.61 o                         
   5   9  11        168.72         79.22       164.15 o                         
   6   9  11        324.73        450.13       193.10 o                         
   7   9  11      37015.61      36013.91       947.40 o                         
   8   9  11       7319.37       7543.28       490.33 o                         
   9   9  11       1396.70       1165.91       270.12 o                         
  10   9  11      21341.02      22839.39       775.04 o                         
  11   9  11       5027.72       4483.83       380.01 o                         
  12   9  11       1275.31       1524.87       364.22 o                         
  13   9  11       5128.58       5676.20       580.09 o                         
  14   9  11        717.56        513.39       309.86 o                         
  15   9  11      17891.80      19536.66       899.29 o                         
  16   9  11       1184.51        802.21       443.66 o                         
  17   9  11          3.21        310.27       358.94 o                         
   0  10  11      26662.78      26502.17      1135.23 o                         
   1  10  11       5671.33       5304.19       410.71 o                         
   2  10  11       9870.38      10107.01       445.07 o                         
   3  10  11        746.79        472.82       266.43 o                         
   4  10  11      18123.75      18544.57       565.08 o                         
   5  10  11      40345.59      40669.36      1153.00 o                         
   6  10  11        328.37        432.63       200.72 o                         
   7  10  11       1254.17       1247.38       293.44 o                         
   8  10  11       2220.85       1245.40       397.57 o                         
   9  10  11      11752.12      11692.07       616.41 o                         
  10  10  11       9836.98      10050.32       584.44 o                         
  11  10  11        109.98       -123.43       239.97 o                         
  12  10  11       1889.98       1635.49       307.40 o                         
  13  10  11        965.70        689.82       313.76 o                         
  14  10  11       4212.47       4073.57       631.24 o                         
  15  10  11       7206.50       8204.23       611.33 o                         
  16  10  11       2211.44       2708.12       441.39 o                         
   1  11  11      23669.71      24235.96       780.04 o                         
   2  11  11        132.51         52.07       222.67 o                         
   3  11  11          7.55        232.52       173.45 o                         
   4  11  11       1067.28       1332.37       235.37 o                         
   5  11  11      19629.99      19862.07       618.86 o                         
   6  11  11      37775.59      37791.23       906.91 o                         
   7  11  11       4947.03       4727.76       369.55 o                         
   8  11  11      16952.12      16471.44       645.02 o                         
   9  11  11      37307.70      36361.75      1299.71 o                         
  10  11  11        340.82        192.74       356.66 o                         
  11  11  11       7015.68       7079.29       529.78 o                         
  12  11  11         14.84       -266.73       266.73 o                         
  13  11  11      22098.17      22458.52       870.04 o                         
  14  11  11       1927.18       1696.09       393.56 o                         
  15  11  11       9466.39       9343.79       661.94 o                         
  16  11  11         75.33        297.26       527.33 o                         
   0  12  11      26401.75      24316.17      1155.27 o                         
   1  12  11        448.19        509.18       271.12 o                         
   2  12  11       2089.42       2154.03       318.50 o                         
   3  12  11       7484.55       6911.75       493.74 o                         
   4  12  11         95.00        -82.05       218.06 o                         
   5  12  11      33704.86      33485.64       845.77 o                         
   6  12  11         31.47        243.43       218.71 o                         
   7  12  11        825.54        924.44       251.46 o                         
   8  12  11       1171.60       1823.91       309.98 o                         
   9  12  11       9945.65       9706.51       763.11 o                         
  10  12  11       5862.11       5348.43       474.51 o                         
  11  12  11       4984.31       5956.60       512.78 o                         
  12  12  11       1182.67        790.73       339.91 o                         
  13  12  11        189.54       -265.27       350.51 o                         
  14  12  11      10152.10      11371.75       832.51 o                         
  15  12  11       3467.47       3714.27       575.29 o                         
   1  13  11      10772.79      10564.08       618.25 o                         
   2  13  11       3296.16       2936.84       376.02 o                         
   3  13  11        155.70        -74.24       246.06 o                         
   4  13  11       9146.55       9776.42       604.85 o                         
   5  13  11         90.30        112.58       260.93 o                         
   6  13  11       4090.28       3894.70       429.25 o                         
   7  13  11      23064.37      23504.79       752.12 o                         
   8  13  11       8135.76       8258.74       507.48 o                         
   9  13  11        684.49        464.13       259.33 o                         
  10  13  11       2874.70       2251.64       644.78 o                         
  11  13  11       1038.03        503.71       276.98 o                         
  12  13  11        310.86        598.86       396.18 o                         
  13  13  11       1225.13       1139.97       434.46 o                         
  14  13  11        154.79        685.48       522.31 o                         
   0  14  11       1643.24       1002.35       460.38 o                         
   1  14  11      12122.69      12380.22       687.54 o                         
   2  14  11       3778.77       4097.58       908.50 o                         
   3  14  11       4605.35       5202.51       706.90 o                         
   4  14  11        369.89        281.45       281.02 o                         
   5  14  11         17.24        -68.93       267.76 o                         
   6  14  11       2875.96       3132.10       541.46 o                         
   7  14  11       1032.06        817.27       470.62 o                         
   8  14  11       2013.03       1559.19       349.70 o                         
   9  14  11       1102.74        880.11       352.28 o                         
  10  14  11        130.33         10.22       314.09 o                         
  11  14  11       3690.90       3574.83       555.24 o                         
  12  14  11        164.27       -142.20       437.69 o                         
  13  14  11      12943.72      12772.82      1488.51 o                         
   1  15  11          3.61         82.20       277.63 o                         
   2  15  11       6618.15       6941.70       555.51 o                         
   3  15  11      21239.53      20814.58      1038.51 o                         
   4  15  11       4331.32       3779.66       443.02 o                         
   5  15  11       4306.33       4370.09       523.89 o                         
   6  15  11       2933.26       2395.91       409.56 o                         
   7  15  11      17048.65      19624.83       914.64 o                         
   8  15  11         51.35       -356.62       356.62 o                         
   9  15  11       4048.39       5203.71       751.01 o                         
  10  15  11        166.26        517.43       694.64 o                         
  11  15  11       4305.44       2828.17       942.72 o                         
   0  16  11        770.72        310.02       468.61 o                         
   1  16  11         56.32        382.80       318.59 o                         
   2  16  11         70.66         10.16       308.82 o                         
   3  16  11       7703.82       9499.91       658.27 o                         
   4  16  11       2447.24       2400.47       409.09 o                         
   5  16  11       1367.97       1663.20       388.53 o                         
   6  16  11       5701.89       5591.68       633.62 o                         
   7  16  11       1128.83       1659.94       563.97 o                         
   8  16  11       3009.26       3841.77      1013.60 o                         
   9  16  11       2337.50       4437.17       999.43 o                         
  10  16  11       1386.81       2324.91       914.37 o                         
   1  17  11        382.26        350.03       414.62 o                         
   2  17  11         52.01       -226.32       369.12 o                         
   3  17  11          0.79        -30.32       488.50 o                         
   4  17  11       3778.53       4751.02       754.39 o                         
   5  17  11        723.52       1333.14       562.51 o                         
   6  17  11       3515.50       4054.41       985.25 o                         
   7  17  11       7196.41       7874.92      1268.78 o                         
   0  18  11        395.14       1219.16       893.11 o                         
   1  18  11         27.78       -382.76       524.52 o                         
   2  18  11       1082.61        800.26       560.75 o                         
   3  18  11          5.80        442.96       526.62 o                         
   4  18  11       1505.50       1098.66       779.69 o                         
   0   0  12     642139.62     655397.38     19293.90 o                         
   1   0  12       5709.07       6399.34       434.94 o                         
   2   0  12      30746.58      31670.94      1055.61 o                         
   3   0  12      36216.70      36360.16       884.28 o                         
   4   0  12        637.38        644.45       171.68 o                         
   5   0  12      18272.21      19529.82       623.64 o                         
   6   0  12      17359.35      17608.50       580.62 o                         
   7   0  12       1660.88       2634.26       362.67 o                         
   8   0  12      25310.77      23961.18       929.40 o                         
   9   0  12      27367.15      24958.24       974.78 o                         
  10   0  12       3834.70       4025.38       395.79 o                         
  11   0  12      29830.42      29002.96       892.10 o                         
  12   0  12       5140.56       6148.98       467.05 o                         
  13   0  12       5395.17       5397.70       462.52 o                         
  14   0  12      83240.98      81669.28      2026.50 o                         
  15   0  12       1432.41       1178.37       408.91 o                         
  16   0  12         26.24         48.65       297.72 o                         
  17   0  12       2728.08       3284.27       591.25 o                         
  18   0  12         44.59       -212.64       659.20 o                         
  19   0  12       3338.98       3083.34       900.19 o                         
   1   1  12      17030.84      17805.96       389.54 o                         
   2   1  12       1482.21       1535.86       144.36 o                         
   3   1  12      31311.45      31501.50       591.97 o                         
   4   1  12     107422.52     108226.77      1646.43 o                         
   5   1  12      15871.89      16636.92       450.70 o                         
   6   1  12      39797.57      37198.37      1297.85 o                         
   7   1  12      31826.51      32862.73       691.58 o                         
   8   1  12      17144.54      17858.28       556.32 o                         
   9   1  12          0.46       -143.15       143.15 o                         
  10   1  12      10884.33      10988.77       387.84 o                         
  11   1  12       1261.35       1319.87       191.43 o                         
  12   1  12       2844.69       3096.60       357.14 o                         
  13   1  12        919.15        560.28       183.94 o                         
  14   1  12       3620.32       3908.71       372.44 o                         
  15   1  12         28.71        -14.49       188.33 o                         
  16   1  12        285.54         73.07       245.82 o                         
  17   1  12       5479.17       5193.81       576.44 o                         
  18   1  12       7610.57       6286.38       860.59 o                         
  19   1  12        596.04        244.28       499.52 o                         
   0   2  12         51.38        289.76       124.89 o                         
   1   2  12      15019.90      14585.21       321.00 o                         
   2   2  12     155416.94     147843.98      2553.41 o                         
   3   2  12       9856.84       9201.12       274.88 o                         
   4   2  12      49418.45      49811.57       718.66 o                         
   5   2  12       4171.63       4935.29       268.72 o                         
   6   2  12      21306.02      21490.81       525.31 o                         
   7   2  12       3685.97       4117.74       272.94 o                         
   8   2  12      11325.99      10648.29       499.90 o                         
   9   2  12       2588.35       2292.40       278.15 o                         
  10   2  12      38649.23      39094.66       747.99 o                         
  11   2  12        196.21        275.74       157.37 o                         
  12   2  12      23218.39      22648.56       563.01 o                         
  13   2  12      17382.34      16789.43       511.59 o                         
  14   2  12        295.76        365.23       259.71 o                         
  15   2  12       1067.91       1201.95       312.56 o                         
  16   2  12      29180.93      28348.69       918.68 o                         
  17   2  12        741.76        731.36       326.83 o                         
  18   2  12        478.35        692.59       347.67 o                         
  19   2  12        235.73         -4.13       337.26 o                         
   1   3  12      17842.23      17982.01       356.77 o                         
   2   3  12      25885.08      24108.58       453.18 o                         
   3   3  12       1585.00       1549.61       173.42 o                         
   4   3  12      13208.05      12539.03       314.88 o                         
   5   3  12      11422.03      11329.77       309.61 o                         
   6   3  12        646.63        568.02       134.34 o                         
   7   3  12       1480.97       1359.96       186.88 o                         
   8   3  12       4342.38       4057.36       271.19 o                         
   9   3  12        212.51         98.71       162.27 o                         
  10   3  12       4644.10       4925.29       311.52 o                         
  11   3  12       4726.22       4895.57       348.16 o                         
  12   3  12      13929.32      14103.51       624.93 o                         
  13   3  12       6206.83       7529.99       727.41 o                         
  14   3  12        453.42        182.44       249.03 o                         
  15   3  12        874.95        773.43       300.71 o                         
  16   3  12       3036.36       3179.23       410.20 o                         
  17   3  12       1437.03       1378.08       359.37 o                         
  18   3  12       1162.76       1524.94       381.86 o                         
  19   3  12          1.50        387.18       350.23 o                         
   0   4  12     103209.17     105032.44      1835.41 o                         
   1   4  12      48293.57      48070.63       852.18 o                         
   2   4  12       4036.27       3819.42       214.38 o                         
   3   4  12       6717.20       6407.91       287.59 o                         
   4   4  12      29046.54      27523.94       802.17 o                         
   5   4  12      69681.81      69719.62      1042.83 o                         
   6   4  12      63259.72      63283.92       977.19 o                         
   7   4  12          2.08        -71.00       148.82 o                         
   8   4  12      60705.18      59200.20      1084.41 o                         
   9   4  12      19045.40      18537.34       522.43 o                         
  10   4  12      28419.94      27070.33       795.24 o                         
  11   4  12       1281.49       1513.36       371.38 o                         
  12   4  12      12358.64      12229.19       609.33 o                         
  13   4  12       4722.99       4455.06       412.47 o                         
  14   4  12      14097.65      14165.57       757.06 o                         
  15   4  12       9642.44      10392.17       626.75 o                         
  16   4  12       5184.04       5284.02       486.55 o                         
  17   4  12       1332.10       1357.07       352.17 o                         
  18   4  12      13615.50      13915.56       777.60 o                         
  19   4  12       4903.85       5113.12       633.29 o                         
   1   5  12      15018.71      15754.96       387.66 o                         
   2   5  12      56863.24      56165.80       905.82 o                         
   3   5  12       7604.92       7576.53       354.50 o                         
   4   5  12       1000.94        947.04       184.72 o                         
   5   5  12       7662.11       8598.45       357.26 o                         
   6   5  12         10.58       -149.80       149.80 o                         
   7   5  12      18188.53      18403.83       608.12 o                         
   8   5  12       5829.23       5123.39       373.78 o                         
   9   5  12      11588.46      11066.25       541.00 o                         
  10   5  12       2353.40       2754.29       281.52 o                         
  11   5  12       6924.35       5899.72       437.89 o                         
  12   5  12      27385.78      26567.70       824.35 o                         
  13   5  12       9537.63       9368.24       746.85 o                         
  14   5  12        575.47       1179.51       302.49 o                         
  15   5  12       3484.88       3166.47       413.60 o                         
  16   5  12       5033.58       4590.30       570.07 o                         
  17   5  12       3483.96       3604.57       459.50 o                         
  18   5  12       2554.62       2074.64       424.13 o                         
   0   6  12      27655.45      27126.19      1114.38 o                         
   1   6  12       3053.67       3006.73       155.53 o                         
   2   6  12      87657.09      83627.58      1132.00 o                         
   3   6  12         77.12        151.40       110.04 o                         
   4   6  12       9614.85       9320.12       457.29 o                         
   5   6  12      13945.97      14449.08       520.46 o                         
   6   6  12      10132.49       9463.41       820.13 o                         
   7   6  12        960.42        941.17       234.87 o                         
   8   6  12       1281.44       1328.80       255.30 o                         
   9   6  12       5159.14       5295.78       411.74 o                         
  10   6  12      12729.95      13386.32       567.97 o                         
  11   6  12       7297.36       7485.63       449.33 o                         
  12   6  12      12127.72      10917.50       599.45 o                         
  13   6  12       3317.58       3148.03       382.21 o                         
  14   6  12       1723.59       1581.64       419.18 o                         
  15   6  12          1.40       -170.32       276.44 o                         
  16   6  12      18389.22      17137.77       836.66 o                         
  17   6  12         54.73        267.24       457.32 o                         
  18   6  12        701.41        351.25       350.97 o                         
   1   7  12       6955.37       6807.92       287.97 o                         
   2   7  12         72.25        116.36       104.19 o                         
   3   7  12       4542.26       4764.48       309.85 o                         
   4   7  12       4073.47       4023.89       347.81 o                         
   5   7  12       3529.71       4174.03       378.54 o                         
   6   7  12       3706.93       3691.46       337.42 o                         
   7   7  12      12352.84      11828.34      1099.82 o                         
   8   7  12         56.97        -63.99       208.16 o                         
   9   7  12        859.07        473.51       250.64 o                         
  10   7  12       5286.59       5243.11       436.10 o                         
  11   7  12         62.23        354.92       215.64 o                         
  12   7  12        496.05        538.15       279.57 o                         
  13   7  12         23.14        234.96       248.25 o                         
  14   7  12       1794.64       1792.27       359.10 o                         
  15   7  12        334.60        498.66       303.63 o                         
  16   7  12       1535.54       1357.21       379.98 o                         
  17   7  12        301.77        293.40       386.51 o                         
  18   7  12       3290.86       2969.01       532.42 o                         
   0   8  12     132402.45     123973.73      2503.31 o                         
   1   8  12       3654.55       3012.94       319.01 o                         
   2   8  12      18978.48      18853.13       564.35 o                         
   3   8  12      20124.46      19362.67       612.26 o                         
   4   8  12        220.38         25.04       166.82 o                         
   5   8  12       9965.29       9509.04       443.53 o                         
   6   8  12          7.65        268.78       201.68 o                         
   7   8  12        109.28        189.70       191.87 o                         
   8   8  12       3712.43       3277.98       356.62 o                         
   9   8  12      14517.21      15221.06       670.69 o                         
  10   8  12       1580.40       1474.48       301.92 o                         
  11   8  12      11282.32      11196.04       552.87 o                         
  12   8  12      11487.82      12148.29       661.23 o                         
  13   8  12       1059.80        607.45       308.85 o                         
  14   8  12      31636.28      34005.85      1046.18 o                         
  15   8  12       2106.45       1657.60       371.19 o                         
  16   8  12        478.06        251.02       327.02 o                         
  17   8  12       1678.43       1405.81       399.67 o                         
   1   9  12       7402.78       6958.03       360.61 o                         
   2   9  12       7667.57       8396.25       566.02 o                         
   3   9  12      11400.72      11547.17       476.45 o                         
   4   9  12       1563.06       1436.35       235.17 o                         
   5   9  12        937.64        733.05       208.09 o                         
   6   9  12      10482.27      10636.28       498.30 o                         
   7   9  12       7751.66       7040.58       466.60 o                         
   8   9  12      10176.49       8065.05       594.45 o                         
   9   9  12       1036.85        767.77       273.80 o                         
  10   9  12        145.46       -212.13       224.06 o                         
  11   9  12      10677.75      11257.37       639.77 o                         
  12   9  12       3173.80       3585.79       367.33 o                         
  13   9  12       5420.22       6350.95       529.44 o                         
  14   9  12        718.52        279.86       319.79 o                         
  15   9  12        136.94       -267.87       302.81 o                         
  16   9  12       4625.22       5315.85       523.62 o                         
  17   9  12       5972.78       4570.23      1045.50 o                         
   0  10  12       2418.98       1680.31       428.83 o                         
   1  10  12      14349.61      15224.31       803.36 o                         
   2  10  12       6730.38       6810.10       473.59 o                         
   3  10  12       6345.98       6128.38       375.25 o                         
   4  10  12      18033.55      18526.31       664.66 o                         
   5  10  12        113.56        198.21       196.05 o                         
   6  10  12       1188.71        728.68       221.28 o                         
   7  10  12       1432.11       1375.73       279.21 o                         
   8  10  12      15235.62      14479.63       660.76 o                         
   9  10  12       1408.80       1279.67       489.11 o                         
  10  10  12      10178.53       9941.65       600.05 o                         
  11  10  12          1.35        267.92       331.07 o                         
  12  10  12       2163.42       2872.04       415.96 o                         
  13  10  12       7265.45       7779.73       683.40 o                         
  14  10  12       3341.32       3469.33       470.31 o                         
  15  10  12       6345.04       6129.88       562.53 o                         
  16  10  12       2266.60       2224.96       441.73 o                         
   1  11  12       1579.45       1104.48       284.42 o                         
   2  11  12        670.81        833.40       263.61 o                         
   3  11  12        133.87        235.98       222.07 o                         
   4  11  12        564.45        471.91       209.76 o                         
   5  11  12         25.09       -191.70       191.70 o                         
   6  11  12       5551.21       5729.00       400.79 o                         
   7  11  12        681.17        620.31       235.07 o                         
   8  11  12       4499.10       4529.77       389.93 o                         
   9  11  12         37.32        116.63       281.35 o                         
  10  11  12        434.60        208.16       273.89 o                         
  11  11  12        396.63        862.98       311.66 o                         
  12  11  12        213.26        144.20       311.02 o                         
  13  11  12         13.13       -141.50       347.55 o                         
  14  11  12        623.06        373.03       398.63 o                         
  15  11  12        926.38       1195.15       392.71 o                         
   0  12  12       3492.73       3146.11       545.93 o                         
   1  12  12      17229.19      15981.74       742.27 o                         
   2  12  12      12309.08      11911.59       647.38 o                         
   3  12  12        210.59        234.31       233.11 o                         
   4  12  12      15574.62      17156.12      1373.18 o                         
   5  12  12       2063.93       1496.25       329.69 o                         
   6  12  12          9.15        -54.17       219.80 o                         
   7  12  12         16.86       -143.33       208.42 o                         
   8  12  12       2023.11       1680.01       292.83 o                         
   9  12  12        190.98       -164.47       222.97 o                         
  10  12  12      22848.25      22827.14      1447.61 o                         
  11  12  12        120.36        162.37       288.66 o                         
  12  12  12       4905.78       4200.51       548.34 o                         
  13  12  12       3308.99       3971.96       934.53 o                         
  14  12  12          6.83        189.96       461.44 o                         
   1  13  12        262.01         62.97       298.74 o                         
   2  13  12       2146.39       2010.41       348.46 o                         
   3  13  12       7161.78       7728.77       551.76 o                         
   4  13  12      10813.92       9743.33       617.49 o                         
   5  13  12          2.43       -137.66       245.54 o                         
   6  13  12       3677.13       4017.00       440.30 o                         
   7  13  12      14796.78      15798.18       963.38 o                         
   8  13  12        495.93        322.20       301.95 o                         
   9  13  12       2655.60       2100.44       340.59 o                         
  10  13  12       6741.81       6754.45       628.17 o                         
  11  13  12       2797.98       2654.66       427.53 o                         
  12  13  12       1030.53        581.55       404.02 o                         
  13  13  12       3354.56       3061.60       613.03 o                         
   0  14  12      48804.70      48520.30      1816.75 o                         
   1  14  12       1440.68       1218.07       329.75 o                         
   2  14  12       2720.07       2436.42       411.83 o                         
   3  14  12       7617.40       6956.82       547.52 o                         
   4  14  12          9.14         62.51       258.89 o                         
   5  14  12       7012.46       7247.49       573.53 o                         
   6  14  12        399.51        489.55       355.01 o                         
   7  14  12        209.74        338.60       305.78 o                         
   8  14  12       3896.25       3315.77       660.91 o                         
   9  14  12       4792.16       5923.33       629.49 o                         
  10  14  12        149.80        822.57       513.28 o                         
  11  14  12       4316.86       3813.86       716.67 o                         
  12  14  12       2412.95       2098.25       509.83 o                         
   1  15  12        432.17        373.34       295.95 o                         
   2  15  12       1787.84       1458.30       351.54 o                         
   3  15  12        805.41        855.54       314.97 o                         
   4  15  12       1123.16       1845.00       380.89 o                         
   5  15  12       1024.89        913.09       335.83 o                         
   6  15  12       3728.09       4273.96       632.27 o                         
   7  15  12         80.47       -343.15       343.15 o                         
   8  15  12       1130.14       1476.37       548.80 o                         
   9  15  12       1239.39       1533.19       565.42 o                         
  10  15  12        828.20        479.93       512.68 o                         
  11  15  12        480.41        290.61       673.37 o                         
   0  16  12       1961.02       2396.22       593.79 o                         
   1  16  12        876.68       1433.59       375.21 o                         
   2  16  12      15588.50      15706.18       829.37 o                         
   3  16  12        189.05        307.64       317.93 o                         
   4  16  12          0.42        -32.93       291.49 o                         
   5  16  12       6876.92       7203.31       684.70 o                         
   6  16  12       6526.61       7744.07      1010.06 o                         
   7  16  12         25.74        355.02       519.73 o                         
   8  16  12       4480.11       3393.92       693.22 o                         
   9  16  12       4902.73       5231.04      1091.57 o                         
   1  17  12       3109.55       2913.60       661.37 o                         
   2  17  12       6113.03       7976.38      1088.03 o                         
   3  17  12       4557.92       5738.10       794.40 o                         
   4  17  12       4282.67       4714.97       787.96 o                         
   5  17  12         29.82       -240.33       447.62 o                         
   6  17  12       2506.60       2995.39       691.09 o                         
   7  17  12       1554.35       2672.23       949.81 o                         
   0  18  12       7638.16       6521.08      1240.42 o                         
   1  18  12       1976.99       2851.43       691.45 o                         
   2  18  12        332.13        660.66       558.42 o                         
   3  18  12        384.76        234.01       511.52 o                         
   1   1  13        371.53        418.09       128.98 o                         
   2   1  13       4101.87       4022.19       225.06 o                         
   3   1  13        299.16        447.94       111.35 o                         
   4   1  13      20416.78      20480.00       483.77 o                         
   5   1  13       1591.68       1548.37       154.61 o                         
   6   1  13      93852.13      95962.29      1553.85 o                         
   7   1  13       4792.23       4481.38       286.53 o                         
   8   1  13      76993.12      78889.56      1529.95 o                         
   9   1  13       1381.19       1374.10       236.58 o                         
  10   1  13       3984.76       3958.23       339.32 o                         
  11   1  13       1639.47        970.67       196.39 o                         
  12   1  13       5931.18       5450.90       322.71 o                         
  13   1  13       1396.14       1232.73       217.86 o                         
  14   1  13       1180.79       1179.21       254.65 o                         
  15   1  13         60.21        131.04       255.33 o                         
  16   1  13         69.65        190.88       374.59 o                         
  17   1  13        174.06        498.11       378.54 o                         
  18   1  13       1353.10       1714.02       719.45 o                         
  19   1  13         10.74        683.91       875.38 o                         
   0   2  13      42554.86      41053.29       963.75 o                         
   1   2  13        369.57        357.06       104.57 o                         
   2   2  13      23903.75      23239.97       707.64 o                         
   3   2  13        572.60        510.33       117.54 o                         
   4   2  13      37506.88      38720.40       604.71 o                         
   5   2  13      26692.22      26929.38       607.27 o                         
   6   2  13      48608.25      49521.81       947.98 o                         
   7   2  13        211.52        258.20       153.19 o                         
   8   2  13      25700.98      25010.79       613.97 o                         
   9   2  13       5406.24       5768.57       371.97 o                         
  10   2  13       8150.77       8661.66       463.23 o                         
  11   2  13          7.66          2.14       182.79 o                         
  12   2  13       1008.96        796.18       196.69 o                         
  13   2  13        186.45        612.16       294.65 o                         
  14   2  13       6390.41       6441.93       479.72 o                         
  15   2  13        255.07        347.60       279.83 o                         
  16   2  13       7107.68       7259.61       534.82 o                         
  17   2  13         28.45         15.78       297.45 o                         
  18   2  13       5222.96       5104.54       520.07 o                         
  19   2  13        405.54       -102.72       394.88 o                         
   1   3  13      21054.97      21559.80       472.22 o                         
   2   3  13     145201.02     141695.89      1776.97 o                         
   3   3  13      16381.74      17182.88       377.96 o                         
   4   3  13      24646.40      23676.45      1039.62 o                         
   5   3  13         53.73        124.32       110.18 o                         
   6   3  13      29768.69      31745.65       684.88 o                         
   7   3  13       1912.58       1959.30       208.81 o                         
   8   3  13       1552.65       1370.02       199.90 o                         
   9   3  13        921.70        813.27       210.00 o                         
  10   3  13        771.39        434.79       216.16 o                         
  11   3  13        809.65       1191.15       265.06 o                         
  12   3  13      32516.57      32351.00       915.78 o                         
  13   3  13       3169.18       3121.13       366.91 o                         
  14   3  13         13.64        149.09       253.30 o                         
  15   3  13       3830.29       3990.76       518.70 o                         
  16   3  13      31922.46      31534.49       994.93 o                         
  17   3  13        659.02        839.57       331.54 o                         
  18   3  13       9233.72       7953.64       604.99 o                         
   0   4  13       8402.86       8172.28       307.39 o                         
   1   4  13       2523.32       3395.63       216.02 o                         
   2   4  13          6.88        -65.89       160.82 o                         
   3   4  13        542.48        384.77       175.28 o                         
   4   4  13       9765.68      10654.59       377.23 o                         
   5   4  13       3129.77       3286.74       264.16 o                         
   6   4  13      28228.63      26724.38       614.79 o                         
   7   4  13          3.83         34.18       158.19 o                         
   8   4  13       3946.89       3739.38       270.17 o                         
   9   4  13        283.83        205.59       214.61 o                         
  10   4  13          2.42        149.29       217.21 o                         
  11   4  13        889.92        902.16       349.33 o                         
  12   4  13         97.74       -132.92       237.14 o                         
  13   4  13        866.24        442.20       272.14 o                         
  14   4  13       3989.11       3801.32       414.28 o                         
  15   4  13        202.49       -275.60       275.60 o                         
  16   4  13       1252.63        851.07       337.44 o                         
  17   4  13       1319.26       1171.75       370.17 o                         
  18   4  13        525.08        558.69       363.52 o                         
   1   5  13          8.74       -117.23       117.23 o                         
   2   5  13       7744.47       7783.85       299.97 o                         
   3   5  13       7873.11       7847.93       306.81 o                         
   4   5  13     144987.17     139461.69      2134.54 o                         
   5   5  13       3083.44       2601.16       224.67 o                         
   6   5  13       4806.28       5374.32       377.23 o                         
   7   5  13       6611.49       5905.20       450.16 o                         
   8   5  13       9038.91       8607.46       491.32 o                         
   9   5  13       3480.21       3340.94       340.38 o                         
  10   5  13      44040.53      44653.66      1473.81 o                         
  11   5  13        293.25        -59.86       228.20 o                         
  12   5  13        175.11        324.95       270.95 o                         
  13   5  13       2446.66       2438.52       352.02 o                         
  14   5  13        307.91         95.32       286.68 o                         
  15   5  13       2513.27       2502.81       397.97 o                         
  16   5  13       3317.95       3715.46       449.59 o                         
  17   5  13       1972.21       2236.57       415.90 o                         
  18   5  13      24135.18      22860.14       982.27 o                         
   0   6  13      76854.45      76365.30      1664.08 o                         
   1   6  13         40.26        -42.91       119.90 o                         
   2   6  13       6568.39       6562.94       275.24 o                         
   3   6  13      10813.55      10277.83       431.11 o                         
   4   6  13      49824.87      48342.49       971.96 o                         
   5   6  13       3148.46       2815.25       297.69 o                         
   6   6  13        864.25        473.87       413.33 o                         
   7   6  13        112.07       -184.69       184.69 o                         
   8   6  13       1979.87       2076.91       299.44 o                         
   9   6  13        407.74        488.56       237.33 o                         
  10   6  13      29894.69      30524.97       895.16 o                         
  11   6  13      10710.74       9483.59       562.39 o                         
  12   6  13       1854.56       1967.60       337.41 o                         
  13   6  13        278.27        638.17       281.13 o                         
  14   6  13      28585.51      28352.08      1074.24 o                         
  15   6  13       2171.78       2247.63       395.58 o                         
  16   6  13        917.31        940.93       402.59 o                         
  17   6  13       1196.65       1113.91       389.43 o                         
  18   6  13       1209.59       1085.41       399.32 o                         
   1   7  13       2860.77       2688.00       198.36 o                         
   2   7  13       1165.92        950.12       191.28 o                         
   3   7  13        184.73        -95.20       149.53 o                         
   4   7  13       6503.57       6557.42       369.89 o                         
   5   7  13         70.27         -5.93       186.32 o                         
   6   7  13     122219.58     123205.60      2266.66 o                         
   7   7  13      17511.59      17818.84       759.91 o                         
   8   7  13      76222.37      75090.07      1576.61 o                         
   9   7  13         48.51        138.96       261.91 o                         
  10   7  13       2053.73       2014.60       324.41 o                         
  11   7  13       2070.94       2295.50       343.50 o                         
  12   7  13        245.93        481.97       269.32 o                         
  13   7  13        268.08       -171.23       259.70 o                         
  14   7  13       7325.91       7388.18       727.41 o                         
  15   7  13        496.12        199.44       321.25 o                         
  16   7  13        359.42        117.39       314.90 o                         
  17   7  13       2487.13       1962.42       448.11 o                         
   0   8  13      67622.52      67791.20      1539.47 o                         
   1   8  13       6655.94       6257.48       375.27 o                         
   2   8  13        698.00        599.09       200.96 o                         
   3   8  13       3113.04       3183.80       272.66 o                         
   4   8  13         87.07        178.69       172.82 o                         
   5   8  13         16.99         77.38       178.40 o                         
   6   8  13       2485.61       2200.55       301.97 o                         
   7   8  13          7.28       -159.64       205.47 o                         
   8   8  13       5767.49       6043.11       447.48 o                         
   9   8  13       4774.92       4673.27       412.47 o                         
  10   8  13       9602.74      10371.99       597.87 o                         
  11   8  13        391.41        515.90       274.65 o                         
  12   8  13         17.36         72.14       275.04 o                         
  13   8  13          5.39       -116.51       280.17 o                         
  14   8  13      21342.37      22971.80       866.56 o                         
  15   8  13        249.77        230.46       324.83 o                         
  16   8  13       1039.05       1199.07       398.68 o                         
  17   8  13         45.98        313.14       378.12 o                         
   1   9  13      22981.56      22649.56       738.68 o                         
   2   9  13       3687.70       3044.22       313.64 o                         
   3   9  13         84.03         -5.90       178.95 o                         
   4   9  13      77325.59      76108.91      1404.91 o                         
   5   9  13      14975.67      14515.60       553.24 o                         
   6   9  13       4723.84       4678.15       428.83 o                         
   7   9  13       1928.73       1402.58       282.62 o                         
   8   9  13      24778.22      22941.86       909.50 o                         
   9   9  13       1985.35       1911.14       321.76 o                         
  10   9  13      24539.37      24244.50       830.95 o                         
  11   9  13        466.16        815.32       286.31 o                         
  12   9  13      14172.74      15412.77       768.16 o                         
  13   9  13       1179.40       1860.33       449.16 o                         
  14   9  13        859.59       1002.92       351.35 o                         
  15   9  13       1105.68       1307.09       402.07 o                         
  16   9  13         35.06       -235.89       340.49 o                         
   0  10  13      16027.09      15290.38      1102.21 o                         
   1  10  13        143.88        -13.00       212.52 o                         
   2  10  13      14539.13      14627.60       662.79 o                         
   3  10  13         74.07         12.57       251.21 o                         
   4  10  13      10406.86      10113.71       488.66 o                         
   5  10  13       4181.34       3504.16       319.68 o                         
   6  10  13       8114.87       8680.42       535.61 o                         
   7  10  13        133.36        150.96       211.22 o                         
   8  10  13      22385.98      22821.31       860.41 o                         
   9  10  13       3641.41       3208.13       521.56 o                         
  10  10  13        102.71        -85.60       255.87 o                         
  11  10  13       1163.06        668.97       308.87 o                         
  12  10  13       1586.07       1984.71       534.05 o                         
  13  10  13        256.62        563.11       368.96 o                         
  14  10  13       1830.22       1228.51       441.82 o                         
  15  10  13       1801.41       1926.32       619.44 o                         
  16  10  13      16408.76      16115.62      1256.95 o                         
   1  11  13      12606.97      11323.24       619.19 o                         
   2  11  13      88983.04      90719.27      1884.39 o                         
   3  11  13       2309.96       2205.12       334.78 o                         
   4  11  13       1847.45       1162.15       295.88 o                         
   5  11  13        146.36         50.86       200.12 o                         
   6  11  13      12675.79      12037.08       563.36 o                         
   7  11  13       2413.02       3193.61       337.86 o                         
   8  11  13        146.50        -70.84       240.28 o                         
   9  11  13       2494.54       3147.74       356.93 o                         
  10  11  13        814.83        464.96       293.75 o                         
  11  11  13       3330.07       2835.23       399.07 o                         
  12  11  13      46448.89      49367.98      1332.01 o                         
  13  11  13       1123.74        975.62       436.72 o                         
  14  11  13       3792.46       4689.04       605.03 o                         
  15  11  13       4362.83       4419.64       759.37 o                         
   0  12  13      12425.99      10992.67       891.09 o                         
   1  12  13        338.80        292.84       244.62 o                         
   2  12  13       4771.50       4334.99       521.94 o                         
   3  12  13        254.72        160.29       255.99 o                         
   4  12  13       4141.53       4141.86       612.83 o                         
   5  12  13       2594.45       3123.05       461.41 o                         
   6  12  13      32292.47      32117.63      1919.93 o                         
   7  12  13        101.18         28.65       231.99 o                         
   8  12  13      15618.62      16640.36       835.24 o                         
   9  12  13       1623.46       1421.58       310.83 o                         
  10  12  13       2216.64       1244.46       396.43 o                         
  11  12  13        609.20        470.81       325.87 o                         
  12  12  13          0.93       -189.02       351.94 o                         
  13  12  13          1.58       -127.47       368.78 o                         
  14  12  13       1471.51        711.75       455.28 o                         
   1  13  13       1178.33       1333.47       316.78 o                         
   2  13  13        533.74        678.89       307.95 o                         
   3  13  13        929.55       1300.25       481.87 o                         
   4  13  13      41066.99      42151.59      1175.69 o                         
   5  13  13        812.78        629.61       298.65 o                         
   6  13  13       1595.11       1489.05       350.70 o                         
   7  13  13        163.23        598.62       302.62 o                         
   8  13  13       2862.11       3007.86       418.98 o                         
   9  13  13        957.69        955.48       346.86 o                         
  10  13  13      18760.60      18017.91       866.52 o                         
  11  13  13        505.63        229.81       374.26 o                         
  12  13  13       3224.01       4507.38       591.55 o                         
  13  13  13          1.52        900.83       451.69 o                         
   0  14  13       6862.46       6785.54      1286.50 o                         
   1  14  13        314.51         18.82       281.79 o                         
   2  14  13       5448.21       5952.63       518.05 o                         
   3  14  13       1276.66       1292.43       454.25 o                         
   4  14  13       8155.19       8365.20       639.43 o                         
   5  14  13        916.39        909.98       316.30 o                         
   6  14  13         11.16        103.76       290.51 o                         
   7  14  13          9.35        -59.11       293.11 o                         
   8  14  13        725.54        351.30       309.92 o                         
   9  14  13        938.93         68.42       459.80 o                         
  10  14  13      11806.00      11933.34      1059.33 o                         
  11  14  13       2707.77       3437.19      1197.89 o                         
  12  14  13       1639.33       1127.07       583.12 o                         
   1  15  13       1284.20       1019.45       358.55 o                         
   2  15  13          2.36        -65.23       290.88 o                         
   3  15  13       1432.51       1213.94       384.20 o                         
   4  15  13       1949.61       1270.68       346.52 o                         
   5  15  13         59.89         71.09       302.87 o                         
   6  15  13      40317.99      42461.85      1591.42 o                         
   7  15  13       7449.27       6972.73       823.10 o                         
   8  15  13      27289.61      30538.61      3317.25 o                         
   9  15  13         31.67        212.27       527.33 o                         
  10  15  13        974.98        623.08       539.87 o                         
   0  16  13      11680.46      13130.00      1577.11 o                         
   1  16  13        797.62        830.51       346.73 o                         
   2  16  13        108.86        -10.83       370.31 o                         
   3  16  13         26.26        807.15       542.24 o                         
   4  16  13       1338.14       1008.69       581.23 o                         
   5  16  13         13.91        -82.38       451.05 o                         
   6  16  13        430.82        485.59       537.38 o                         
   7  16  13        337.34        564.78       528.73 o                         
   8  16  13        792.23        179.89       528.61 o                         
   1  17  13        446.52        -57.44       484.24 o                         
   2  17  13        681.73        759.25       520.97 o                         
   3  17  13        391.81       1010.96       574.21 o                         
   4  17  13       9441.95       8992.25       987.14 o                         
   5  17  13         81.29       -137.57       503.40 o                         
   6  17  13        463.71        407.00       542.96 o                         
   0   0  14      37590.71      34866.41      5450.78 o                         
   1   0  14      50317.89      46872.80      1076.37 o                         
   2   0  14      46655.89      46014.70      1096.86 o                         
   3   0  14      51852.59      48332.46      1139.65 o                         
   4   0  14      21119.59      24183.08       870.04 o                         
   5   0  14       5340.97       6030.75       385.21 o                         
   6   0  14       1076.09       1901.40       256.25 o                         
   7   0  14       3377.97       3895.99       340.22 o                         
   8   0  14       5950.15       6502.74       553.49 o                         
   9   0  14       5543.29       6211.96       577.22 o                         
  10   0  14       4210.76       4024.49       535.15 o                         
  11   0  14      61619.12      65747.56      1990.71 o                         
  12   0  14      11252.00       9687.34      1144.73 o                         
  13   0  14      19425.94      20572.02       798.57 o                         
  14   0  14      14405.12      14726.86       752.63 o                         
  15   0  14      14092.87      15354.62       776.96 o                         
  16   0  14        949.96        751.34       652.11 o                         
  17   0  14       7692.14       7073.96      1212.07 o                         
  18   0  14       2465.36        893.11       758.43 o                         
   1   1  14         82.07        245.54        91.66 o                         
   2   1  14       6886.60       7383.51       289.69 o                         
   3   1  14      83439.66      84977.41      1366.41 o                         
   4   1  14      13046.09      12415.18       555.39 o                         
   5   1  14        282.46         62.29       121.02 o                         
   6   1  14       8434.74       8177.76       396.77 o                         
   7   1  14      79567.81      78725.63      1348.33 o                         
   8   1  14         40.04        -40.17       163.86 o                         
   9   1  14      10514.83      10593.21       721.27 o                         
  10   1  14        140.54        168.65       202.70 o                         
  11   1  14         56.03        -94.38       210.90 o                         
  12   1  14       2642.93       3356.30       353.89 o                         
  13   1  14        209.45         -5.96       190.37 o                         
  14   1  14       2442.07       2528.21       361.46 o                         
  15   1  14       7089.38       6889.45       515.01 o                         
  16   1  14          2.73       -172.60       281.25 o                         
  17   1  14      21329.87      20905.40      1365.73 o                         
  18   1  14        154.47        478.23       518.58 o                         
   0   2  14      64647.40      65149.48      1214.67 o                         
   1   2  14       4483.13       4620.50       217.68 o                         
   2   2  14      75856.04      74576.26      1512.06 o                         
   3   2  14      23752.00      21676.84       832.63 o                         
   4   2  14      32031.74      33281.70       617.29 o                         
   5   2  14       6736.62       6353.51       326.18 o                         
   6   2  14       1561.05       1756.50       207.23 o                         
   7   2  14       7402.00       8761.04       391.91 o                         
   8   2  14        617.88        522.91       180.90 o                         
   9   2  14       4526.80       4519.52       375.47 o                         
  10   2  14       9133.22       8989.49       484.31 o                         
  11   2  14      33855.57      33757.80       898.41 o                         
  12   2  14      19169.51      19586.84       817.75 o                         
  13   2  14       9917.55      10405.00       581.46 o                         
  14   2  14       5392.39       5703.63       464.50 o                         
  15   2  14          0.95         52.14       273.79 o                         
  16   2  14       7927.33       6384.19       523.12 o                         
  17   2  14      10199.93      11013.66       668.66 o                         
  18   2  14        249.31       -211.33       374.22 o                         
   1   3  14      59890.96      60113.20       908.29 o                         
   2   3  14      16179.26      16400.79       355.68 o                         
   3   3  14      24943.79      26007.75       507.40 o                         
   4   3  14      19763.10      19087.68      1100.85 o                         
   5   3  14       2982.31       2744.62       234.07 o                         
   6   3  14        705.67        558.22       170.57 o                         
   7   3  14       1377.68       1220.79       200.54 o                         
   8   3  14        453.47        499.26       176.88 o                         
   9   3  14       3612.00       3610.49       293.54 o                         
  10   3  14        582.60        928.26       312.67 o                         
  11   3  14       8777.03       8257.85       701.73 o                         
  12   3  14        807.41        718.83       328.15 o                         
  13   3  14      10865.23      10245.85       593.20 o                         
  14   3  14        891.92        660.82       286.53 o                         
  15   3  14      10809.29      11165.46       875.76 o                         
  16   3  14          9.97        166.04       294.53 o                         
  17   3  14          2.14         13.64       315.97 o                         
  18   3  14        924.79        397.39       361.00 o                         
   0   4  14      87444.08      87889.73      1544.68 o                         
   1   4  14      27170.95      28131.60       491.59 o                         
   2   4  14      30534.55      30558.87       665.15 o                         
   3   4  14       4976.00       5335.76       274.00 o                         
   4   4  14       8340.85       9558.28       376.21 o                         
   5   4  14      95388.77      95503.66      1753.21 o                         
   6   4  14      10475.55      10089.03       404.14 o                         
   7   4  14          8.98       -150.07       155.77 o                         
   8   4  14       7727.99       7259.22       448.73 o                         
   9   4  14      68872.95      67611.70      1444.02 o                         
  10   4  14      12582.40      12494.30       786.75 o                         
  11   4  14       3494.03       2939.36       422.70 o                         
  12   4  14       5542.57       5583.25       538.78 o                         
  13   4  14        947.69        593.88       359.10 o                         
  14   4  14      17514.76      18796.42       777.66 o                         
  15   4  14       3797.33       4552.53       479.83 o                         
  16   4  14       3140.83       3016.12       437.62 o                         
  17   4  14       2444.02       2664.59       431.75 o                         
  18   4  14        250.79        129.12       337.65 o                         
   1   5  14      62330.89      60417.20      1086.53 o                         
   2   5  14       4725.63       5097.47       261.50 o                         
   3   5  14      26105.65      24789.49       536.99 o                         
   4   5  14       6167.36       5887.36       300.57 o                         
   5   5  14        872.53        628.22       206.87 o                         
   6   5  14       2648.34       3196.94       318.54 o                         
   7   5  14        782.29        819.29       241.03 o                         
   8   5  14       5043.69       4664.75       423.56 o                         
   9   5  14      28702.58      28450.17       842.35 o                         
  10   5  14         25.56        243.69       238.34 o                         
  11   5  14       9303.41       9522.97       725.90 o                         
  12   5  14        743.85        564.14       335.83 o                         
  13   5  14      23254.62      25992.08       970.91 o                         
  14   5  14         54.44       -141.75       274.64 o                         
  15   5  14      15866.22      15688.56       785.83 o                         
  16   5  14        416.82        369.90       332.43 o                         
  17   5  14       1123.35       1041.55       378.82 o                         
  18   5  14        432.75        489.00       371.16 o                         
   0   6  14      42794.25      40876.99      1058.15 o                         
   1   6  14         53.36         -5.47       124.07 o                         
   2   6  14      46602.28      46021.41       814.71 o                         
   3   6  14        615.11        519.90       187.27 o                         
   4   6  14       9554.70      10291.89       455.83 o                         
   5   6  14      16894.20      16562.76       583.82 o                         
   6   6  14       1288.53       1011.66       281.91 o                         
   7   6  14        966.37        827.83       290.98 o                         
   8   6  14       1057.03       1024.64       264.36 o                         
   9   6  14      10289.39      10338.23       567.54 o                         
  10   6  14       8884.17       9018.12       542.97 o                         
  11   6  14       2856.40       3602.60       396.67 o                         
  12   6  14      17746.98      18702.59       872.33 o                         
  13   6  14       1132.67       1442.29       725.88 o                         
  14   6  14       4582.79       4696.95       473.36 o                         
  15   6  14        623.26        523.92       334.68 o                         
  16   6  14       3568.82       3819.32       474.13 o                         
  17   6  14       1482.03       1237.61       398.40 o                         
   1   7  14        910.49        746.63       152.79 o                         
   2   7  14       1085.76        846.90       218.66 o                         
   3   7  14      12037.92      12298.67       484.39 o                         
   4   7  14       4816.42       5506.12       355.96 o                         
   5   7  14       3063.01       3134.58       290.59 o                         
   6   7  14        208.92        307.76       284.58 o                         
   7   7  14       7084.42       7349.31       558.70 o                         
   8   7  14        742.09        894.49       274.19 o                         
   9   7  14      12466.34      13107.94       646.79 o                         
  10   7  14       3002.05       3308.26       381.37 o                         
  11   7  14        491.09        254.89       278.28 o                         
  12   7  14        504.02        159.16       530.52 o                         
  13   7  14         33.01       -339.80       339.80 o                         
  14   7  14         18.38        -39.77       354.61 o                         
  15   7  14        848.74        894.45       352.31 o                         
  16   7  14        359.16       -196.74       324.80 o                         
  17   7  14       5366.90       5693.61       580.27 o                         
   0   8  14      33693.06      33999.05      1320.10 o                         
   1   8  14      20383.14      19962.38       571.12 o                         
   2   8  14      10178.98       9676.25       434.33 o                         
   3   8  14      13419.14      13849.57       519.67 o                         
   4   8  14       6897.05       6548.85       504.62 o                         
   5   8  14       6282.37       5583.19       374.85 o                         
   6   8  14       3560.44       3354.99       321.78 o                         
   7   8  14        576.77         -1.02       231.22 o                         
   8   8  14       6305.74       5846.72       483.18 o                         
   9   8  14      13154.31      14135.64      1132.08 o                         
  10   8  14       8328.93       8051.29       553.49 o                         
  11   8  14      16905.23      16308.00       771.02 o                         
  12   8  14       4700.20       5243.62       480.41 o                         
  13   8  14      10748.09      10610.75       801.98 o                         
  14   8  14      11531.01      11454.80       823.44 o                         
  15   8  14       3216.76       3470.54       536.06 o                         
  16   8  14       2612.85       2821.44       467.22 o                         
   1   9  14       3126.24       3972.63       508.39 o                         
   2   9  14        854.11        771.30       245.97 o                         
   3   9  14      24529.21      23939.62       655.95 o                         
   4   9  14        236.95         15.13       190.25 o                         
   5   9  14        302.03        370.79       207.75 o                         
   6   9  14       2178.96       2348.88       282.84 o                         
   7   9  14      14231.66      14962.89       659.21 o                         
   8   9  14       3707.90       3770.07       526.89 o                         
   9   9  14        806.45       1009.41       281.73 o                         
  10   9  14        109.23        -55.11       261.44 o                         
  11   9  14       7325.87       7477.48       550.34 o                         
  12   9  14        835.56        758.54       315.72 o                         
  13   9  14      12095.37      11704.20       819.10 o                         
  14   9  14         40.14       -200.48       389.73 o                         
  15   9  14       1416.27       1297.86       506.39 o                         
  16   9  14        561.35        880.20       458.77 o                         
   0  10  14      13887.90      13804.02       962.28 o                         
   1  10  14       4567.89       4932.46       596.46 o                         
   2  10  14      12768.81      12782.90       655.61 o                         
   3  10  14       2858.82       2394.45       408.21 o                         
   4  10  14       4704.66       4190.87       425.82 o                         
   5  10  14       3432.94       3360.48       320.57 o                         
   6  10  14        138.23       -165.35       202.96 o                         
   7  10  14       1511.05       1694.37       284.50 o                         
   8  10  14       3350.91       3054.99       348.38 o                         
   9  10  14       5824.01       4778.65       830.63 o                         
  10  10  14       4856.72       5992.78       587.25 o                         
  11  10  14       2840.31       2697.26       403.61 o                         
  12  10  14       9046.55       9608.68       650.17 o                         
  13  10  14       1666.32       2086.83       470.58 o                         
  14  10  14       4255.18       3901.52       579.02 o                         
  15  10  14       3220.90       3163.87       561.49 o                         
   1  11  14        142.22        149.40       243.30 o                         
   2  11  14        110.10       -128.48       235.80 o                         
   3  11  14          2.72          0.76       237.29 o                         
   4  11  14       1262.85       1314.90       312.66 o                         
   5  11  14       1425.74       1759.07       331.24 o                         
   6  11  14       3423.10       3584.23       350.41 o                         
   7  11  14        743.25        675.62       261.27 o                         
   8  11  14        218.72         30.63       228.28 o                         
   9  11  14        500.81        342.91       260.66 o                         
  10  11  14        322.08        -49.11       301.81 o                         
  11  11  14       1898.50       1782.92       377.16 o                         
  12  11  14       1284.18       1216.36       377.99 o                         
  13  11  14          4.19       -373.59       373.66 o                         
  14  11  14         21.05       -123.94       411.24 o                         
   0  12  14       9843.78      10420.47       896.78 o                         
   1  12  14      11463.51      11920.48       877.30 o                         
   2  12  14      14115.52      15871.85       773.92 o                         
   3  12  14       7114.60       6934.24       731.07 o                         
   4  12  14       2335.26       3210.01       399.28 o                         
   5  12  14       1828.58       2225.33       393.89 o                         
   6  12  14         32.40         47.25       265.27 o                         
   7  12  14        169.15         85.27       281.56 o                         
   8  12  14         36.69        499.37       269.10 o                         
   9  12  14       2114.34       3126.72       377.54 o                         
  10  12  14       7609.72       8458.39       593.05 o                         
  11  12  14       5751.10       5475.95       616.52 o                         
  12  12  14       8223.46       8636.00       735.51 o                         
  13  12  14       2756.01       3553.93       564.05 o                         
   1  13  14        109.99        370.53       281.14 o                         
   2  13  14        616.64        112.15       272.38 o                         
   3  13  14      11203.66      11655.33       957.61 o                         
   4  13  14       2106.90       2322.05       375.46 o                         
   5  13  14        344.35        348.71       273.32 o                         
   6  13  14        969.37        468.57       314.83 o                         
   7  13  14      25270.39      25555.47       952.49 o                         
   8  13  14        947.67       1394.70       421.51 o                         
   9  13  14        281.95        140.47       315.65 o                         
  10  13  14       1229.87       1015.72       520.96 o                         
  11  13  14       6137.56       8333.25      1013.60 o                         
  12  13  14        160.06        575.01       420.89 o                         
   0  14  14      14646.97      13337.13      1520.41 o                         
   1  14  14       5103.92       4523.66       479.77 o                         
   2  14  14       4216.14       3697.54       447.48 o                         
   3  14  14      10673.50      10668.76       681.22 o                         
   4  14  14       1848.54       1923.37       369.64 o                         
   5  14  14       1590.42       1887.89       375.58 o                         
   6  14  14         60.01        154.99       305.46 o                         
   7  14  14         19.44       -182.84       291.13 o                         
   8  14  14       3054.80       3746.21      1846.46 o                         
   9  14  14       1672.60        618.98       956.90 o                         
  10  14  14       2457.47       1736.36       765.52 o                         
  11  14  14       7289.46       7658.72       932.24 o                         
   1  15  14       3529.04       2639.67       426.62 o                         
   2  15  14       2193.00       1290.67       359.16 o                         
   3  15  14         51.17        -94.40       295.32 o                         
   4  15  14         20.94        205.89       296.22 o                         
   5  15  14       1182.28        355.80       408.71 o                         
   6  15  14       3123.98       4140.17       710.42 o                         
   7  15  14       5376.98       6589.48       838.97 o                         
   8  15  14       1979.40       2191.20       616.06 o                         
   9  15  14         45.82       -252.65       481.23 o                         
   0  16  14       1322.38       1325.48       815.14 o                         
   1  16  14         74.51       -224.74       468.13 o                         
   2  16  14       6160.61       5857.57      1350.29 o                         
   3  16  14       1718.52       2475.43       719.45 o                         
   4  16  14       2391.83       3493.41       706.65 o                         
   5  16  14      12283.35      14133.27      1268.78 o                         
   6  16  14         28.82       -205.56       485.43 o                         
   7  16  14        124.82        255.17       526.27 o                         
   1  17  14       6744.54       7145.09       903.42 o                         
   2  17  14          4.40       -157.25       512.84 o                         
   3  17  14       2134.99       2752.45       653.72 o                         
   4  17  14       2246.14       2899.36       684.02 o                         
   5  17  14       1369.51       2484.00       685.28 o                         
   1   1  15       1191.12       1612.10       147.95 o                         
   2   1  15      64926.55      64167.28       933.56 o                         
   3   1  15       2966.69       2655.34       219.60 o                         
   4   1  15      79459.23      78956.14      1306.85 o                         
   5   1  15       4530.68       4782.03       252.53 o                         
   6   1  15       4810.57       5233.29       272.54 o                         
   7   1  15       1056.89       1066.99       202.04 o                         
   8   1  15       2122.56       2167.25       243.52 o                         
   9   1  15        245.82        190.07       205.36 o                         
  10   1  15      17980.23      17900.89       642.60 o                         
  11   1  15       2761.70       2501.86       314.46 o                         
  12   1  15      11756.93      11314.68       584.21 o                         
  13   1  15       2420.57       1941.71       394.97 o                         
  14   1  15       1592.45       1519.61       403.29 o                         
  15   1  15       1708.74       1737.65       406.16 o                         
  16   1  15      12503.17      11525.13      1104.37 o                         
  17   1  15       1390.09        931.01       511.16 o                         
  18   1  15       7873.79       6809.86       896.49 o                         
   0   2  15      23183.26      24873.01       618.52 o                         
   1   2  15          2.81         65.87        97.63 o                         
   2   2  15       3917.19       4532.41       223.11 o                         
   3   2  15        474.94        485.01       128.11 o                         
   4   2  15      35679.46      35397.52       654.45 o                         
   5   2  15      27822.39      29252.43       584.17 o                         
   6   2  15      35339.15      35961.11       776.58 o                         
   7   2  15         62.54       -107.67       155.49 o                         
   8   2  15       3952.40       4038.50       331.90 o                         
   9   2  15       4888.22       4982.01       362.82 o                         
  10   2  15      17632.37      18687.68       747.49 o                         
  11   2  15        122.88       -217.59       217.59 o                         
  12   2  15          2.94       -151.00       256.62 o                         
  13   2  15       1678.84       1200.43       659.33 o                         
  14   2  15      10343.85       9807.76       914.20 o                         
  15   2  15       1031.55        650.10       324.32 o                         
  16   2  15       2985.22       1277.80       555.53 o                         
  17   2  15        427.48        458.67       312.39 o                         
  18   2  15       5585.10       7504.79      1034.87 o                         
   1   3  15      13468.38      13046.59       300.45 o                         
   2   3  15       6937.08       7039.37       253.31 o                         
   3   3  15          1.80         -4.37       105.94 o                         
   4   3  15      35986.91      35533.59       956.58 o                         
   5   3  15      13337.60      13342.83       438.91 o                         
   6   3  15      96918.35      93599.48      1568.17 o                         
   7   3  15       1104.45        960.91       209.96 o                         
   8   3  15      51815.44      52094.41      1028.34 o                         
   9   3  15       9129.32       9862.94       531.47 o                         
  10   3  15      21161.88      19707.59      1008.49 o                         
  11   3  15          9.33        -59.39       274.35 o                         
  12   3  15       9012.42       8706.21      1156.58 o                         
  13   3  15       2766.64       2453.76       436.72 o                         
  14   3  15       4107.00       4266.72       520.71 o                         
  15   3  15       1389.19       1300.44       347.85 o                         
  16   3  15       1047.31        793.42       343.79 o                         
  17   3  15        184.69        -53.23       323.31 o                         
  18   3  15        663.84        729.84       379.13 o                         
   0   4  15        139.00        321.56       164.72 o                         
   1   4  15       1795.46       1585.99       137.20 o                         
   2   4  15       2874.10       3276.14       230.67 o                         
   3   4  15      10077.65       9338.81       355.31 o                         
   4   4  15        278.01        431.84       171.16 o                         
   5   4  15      11023.65      10590.13       835.65 o                         
   6   4  15       4046.89       4036.34       312.98 o                         
   7   4  15       2549.58       1944.48       279.25 o                         
   8   4  15        440.13        329.82       270.09 o                         
   9   4  15       2812.37       2795.94       334.02 o                         
  10   4  15        845.87        872.34       269.17 o                         
  11   4  15       1711.27       1658.94       382.10 o                         
  12   4  15        108.03       -182.74       283.47 o                         
  13   4  15        447.88       -180.86       308.27 o                         
  14   4  15        114.10        233.01       346.22 o                         
  15   4  15        139.23        146.59       298.23 o                         
  16   4  15         61.17        -87.51       471.64 o                         
  17   4  15         92.03        -27.21       331.07 o                         
   1   5  15      12188.97      11145.84       378.01 o                         
   2   5  15       3764.12       3706.88       245.14 o                         
   3   5  15         60.33        233.83       140.54 o                         
   4   5  15       4057.48       4253.69       258.35 o                         
   5   5  15        585.20        426.00       211.78 o                         
   6   5  15      59298.06      56276.93      1248.61 o                         
   7   5  15      22922.63      23178.60      1257.37 o                         
   8   5  15      53108.95      52355.70      1685.02 o                         
   9   5  15          4.42       -206.49       206.49 o                         
  10   5  15       1496.20       1542.28       305.56 o                         
  11   5  15         84.88       -232.22       238.86 o                         
  12   5  15         42.87         89.62       327.34 o                         
  13   5  15        611.29        694.56       361.76 o                         
  14   5  15       1872.74       2264.52       458.17 o                         
  15   5  15       4116.54       3917.05       549.78 o                         
  16   5  15       2278.03       1678.85       395.58 o                         
  17   5  15       1467.76       1439.47       429.63 o                         
   0   6  15     118679.22     113745.58      2361.22 o                         
   1   6  15       1965.15       2142.81       200.55 o                         
   2   6  15       2200.42       2047.74       194.69 o                         
   3   6  15      23684.37      23748.13       635.78 o                         
   4   6  15      14646.46      15850.71       557.95 o                         
   5   6  15        312.27        298.62       246.56 o                         
   6   6  15        366.65        301.37       221.12 o                         
   7   6  15         93.19        169.24       222.25 o                         
   8   6  15       1138.68       1218.47       280.42 o                         
   9   6  15        114.20        -37.72       239.00 o                         
  10   6  15      11128.78      10612.93       643.52 o                         
  11   6  15      13121.01      13554.03       913.03 o                         
  12   6  15        471.99        277.50       337.28 o                         
  13   6  15      10243.94       9797.58       731.34 o                         
  14   6  15      17343.92      17041.20      1342.92 o                         
  15   6  15        543.31        504.39       411.21 o                         
  16   6  15       1245.71        818.46       572.16 o                         
  17   6  15       4024.85       4931.65       592.90 o                         
   1   7  15       1468.19       1769.63       229.04 o                         
   2   7  15      41581.82      40245.94       872.68 o                         
   3   7  15      14225.41      13365.42       516.47 o                         
   4   7  15      63638.54      63385.89      1222.48 o                         
   5   7  15       6249.60       6496.58       704.18 o                         
   6   7  15       6784.47       6689.16       455.41 o                         
   7   7  15       8539.31       8422.11       726.42 o                         
   8   7  15        415.90        853.36       273.44 o                         
   9   7  15      11508.27      11441.31       617.79 o                         
  10   7  15      23301.26      23965.95       854.00 o                         
  11   7  15       2098.37       2157.17       362.96 o                         
  12   7  15      13584.17      12871.06      1172.59 o                         
  13   7  15       1256.34       1722.92       452.12 o                         
  14   7  15         62.79       -115.75       390.39 o                         
  15   7  15       4090.73       5173.67       617.72 o                         
  16   7  15      14199.62      15240.59       968.91 o                         
   0   8  15      19471.60      19809.04      2342.63 o                         
   1   8  15       7478.13       8568.83       518.66 o                         
   2   8  15       1570.88       1423.59       256.48 o                         
   3   8  15       4734.42       4852.58       347.07 o                         
   4   8  15      11819.31      12359.08       518.82 o                         
   5   8  15       4213.90       4415.55       346.76 o                         
   6   8  15       1840.84       1939.32       276.50 o                         
   7   8  15       5794.33       5484.49       434.62 o                         
   8   8  15        210.45        108.12       222.81 o                         
   9   8  15       2406.82       2565.12       364.95 o                         
  10   8  15       5041.64       4719.83       458.82 o                         
  11   8  15      17748.97      19267.78      1096.75 o                         
  12   8  15         26.47        259.49       309.19 o                         
  13   8  15       8294.12       7918.82       682.44 o                         
  14   8  15       1124.79       1532.46       440.58 o                         
  15   8  15         57.63       -375.54       375.54 o                         
  16   8  15        295.20       -397.41       417.15 o                         
   1   9  15       6410.24       6514.55       619.13 o                         
   2   9  15      15449.66      15754.41       716.70 o                         
   3   9  15       2597.95       2784.37       347.64 o                         
   4   9  15       4935.33       4952.30       362.80 o                         
   5   9  15        536.02        321.60       268.19 o                         
   6   9  15      10359.36      10283.50       798.97 o                         
   7   9  15      15599.62      16135.30       645.18 o                         
   8   9  15       7075.46       6382.36       490.50 o                         
   9   9  15      12633.03      11467.62       638.47 o                         
  10   9  15         33.41       -142.92       263.21 o                         
  11   9  15       3851.43       3702.44       446.95 o                         
  12   9  15       4809.53       5734.45       518.28 o                         
  13   9  15       5108.42       3718.84       540.60 o                         
  14   9  15        393.50        920.77       429.34 o                         
  15   9  15      11961.86      13521.45       996.37 o                         
   0  10  15       1856.23       3176.36       530.81 o                         
   1  10  15       2034.03       2458.62       351.94 o                         
   2  10  15         45.61          8.06       230.12 o                         
   3  10  15       2292.86       2358.29       376.50 o                         
   4  10  15      24074.12      23006.05       800.69 o                         
   5  10  15      17517.16      17246.07       638.73 o                         
   6  10  15       7712.32       8150.53       481.20 o                         
   7  10  15       1486.09       1832.93       440.59 o                         
   8  10  15       9001.28      10260.86       556.35 o                         
   9  10  15       6144.21       5851.34       850.18 o                         
  10  10  15       3829.41       3885.65       445.25 o                         
  11  10  15       5116.53       4093.94       457.66 o                         
  12  10  15        900.54       1160.87       368.55 o                         
  13  10  15       5206.04       4531.97       587.22 o                         
  14  10  15       1682.85       1610.26       504.25 o                         
  15  10  15        783.70        602.36       542.41 o                         
   1  11  15      20945.67      20693.64      1070.10 o                         
   2  11  15       9365.45       9596.45       599.81 o                         
   3  11  15        182.02        136.79       245.85 o                         
   4  11  15       4188.80       4821.61       566.25 o                         
   5  11  15       8728.16       8378.64       568.72 o                         
   6  11  15      35288.36      35511.05      1532.58 o                         
   7  11  15       1974.27       2064.94       323.96 o                         
   8  11  15      27741.83      27266.78       830.60 o                         
   9  11  15      12870.10      12646.38       890.38 o                         
  10  11  15       3001.30       1704.15       525.75 o                         
  11  11  15        628.53        747.55       348.33 o                         
  12  11  15      11254.51      11733.18       844.40 o                         
  13  11  15       4394.78       4191.33      1118.83 o                         
  14  11  15       1286.77       1155.83       608.02 o                         
   0  12  15        111.19         -4.28       577.68 o                         
   1  12  15        442.12        389.15       355.01 o                         
   2  12  15       9083.01       8882.53      1159.47 o                         
   3  12  15      14772.38      14337.83       743.09 o                         
   4  12  15         37.81        181.03       270.01 o                         
   5  12  15      14560.22      16059.50       802.46 o                         
   6  12  15       8945.48       9080.48       680.35 o                         
   7  12  15         20.87       -248.56       248.56 o                         
   8  12  15       2292.11       2364.38       393.80 o                         
   9  12  15       6784.21       7103.46       585.60 o                         
  10  12  15       1174.96        995.20       367.71 o                         
  11  12  15       8795.52       5975.64      1224.54 o                         
  12  12  15        336.42        962.31       466.88 o                         
  13  12  15       1177.57       1251.58       457.39 o                         
   1  13  15      11557.59      11203.88       959.65 o                         
   2  13  15       2770.04       2869.11       408.33 o                         
   3  13  15         41.55        362.90       311.02 o                         
   4  13  15       2333.25       1995.35       371.31 o                         
   5  13  15       1539.83        744.38       321.50 o                         
   6  13  15      14148.26      14919.53       836.59 o                         
   7  13  15      13372.52      13010.32      1121.30 o                         
   8  13  15       9585.05       8064.75       622.27 o                         
   9  13  15       1163.09       1890.22       701.73 o                         
  10  13  15         12.97        491.62       503.54 o                         
  11  13  15        129.27       -437.50       437.50 o                         
  12  13  15        275.47        187.94       493.47 o                         
   0  14  15      19768.77      21722.41      1380.27 o                         
   1  14  15       1236.59       1050.98       369.33 o                         
   2  14  15        857.67        412.89       308.69 o                         
   3  14  15       7423.98       6994.24       615.39 o                         
   4  14  15       1946.13       1710.71       368.40 o                         
   5  14  15       2956.15       3353.07       694.67 o                         
   6  14  15        440.35        165.94       309.58 o                         
   7  14  15         20.25        105.89       493.67 o                         
   8  14  15         13.10       -284.83       487.12 o                         
   9  14  15        847.21        498.33       497.53 o                         
  10  14  15       2212.75       3320.12       686.14 o                         
   1  15  15        649.68        923.60       354.72 o                         
   2  15  15       6665.59       6896.17       598.45 o                         
   3  15  15       5900.24       6292.98       804.66 o                         
   4  15  15      21401.34      24658.45      1403.64 o                         
   5  15  15       1929.49       2123.51       622.18 o                         
   6  15  15         70.76        119.11       498.68 o                         
   7  15  15       4576.25       5787.10       816.55 o                         
   8  15  15        780.79        754.18       538.64 o                         
   9  15  15       4527.31       5304.80       839.51 o                         
   0  16  15       2893.87       2367.44       935.63 o                         
   1  16  15       1450.70       1783.04       611.41 o                         
   2  16  15       1857.95       3103.51       675.74 o                         
   3  16  15       6264.61       7098.06       889.45 o                         
   4  16  15       8428.08      12034.68      1101.80 o                         
   5  16  15        107.16        941.56       563.97 o                         
   6  16  15       1785.99        993.95       861.21 o                         
   1  17  15       2259.91       3749.33       773.77 o                         
   2  17  15        740.42        725.86       550.87 o                         
   3  17  15         66.39       -509.99       559.96 o                         
   0   0  16      23326.38      22991.49      1938.60 o                         
   1   0  16      33525.18      34672.41       894.95 o                         
   2   0  16      36770.36      36343.66       824.68 o                         
   3   0  16       1405.42       1866.20       265.18 o                         
   4   0  16      39012.35      39901.66      1696.35 o                         
   5   0  16      39851.11      40328.15      1048.45 o                         
   6   0  16       2094.42       2452.66       300.06 o                         
   7   0  16       2285.45       2646.63       313.44 o                         
   8   0  16       1374.19       1970.30       412.75 o                         
   9   0  16       6987.21       7224.75       949.81 o                         
  10   0  16      59472.19      60213.70      1879.02 o                         
  11   0  16        500.25        682.15       719.45 o                         
  12   0  16       7704.32       6755.89       673.72 o                         
  13   0  16       1188.16        903.31       942.72 o                         
  14   0  16       2361.48       2034.29       758.43 o                         
  15   0  16      18160.01      15792.37      1644.45 o                         
  16   0  16      13649.42      14729.15      1623.18 o                         
  17   0  16        512.19        219.73       737.17 o                         
   1   1  16      28485.79      28712.74       520.22 o                         
   2   1  16       1551.42       1827.52       164.73 o                         
   3   1  16       2025.75       2028.52       191.58 o                         
   4   1  16      22391.38      22446.42      1165.83 o                         
   5   1  16      14359.94      13561.69       398.63 o                         
   6   1  16      11397.02      11543.79       380.76 o                         
   7   1  16       4470.04       4721.74       316.19 o                         
   8   1  16      10276.12      10407.45       454.26 o                         
   9   1  16       6691.95       6622.45       435.87 o                         
  10   1  16      12082.85      11486.96       573.11 o                         
  11   1  16       1970.33       2544.09       327.08 o                         
  12   1  16       3776.62       2853.42       425.54 o                         
  13   1  16       5485.29       6495.62       584.57 o                         
  14   1  16       2974.48       2735.39       452.62 o                         
  15   1  16       2272.87       2581.87       624.42 o                         
  16   1  16        386.07        -32.65       783.24 o                         
  17   1  16       1334.73        961.93       586.35 o                         
   0   2  16     148353.41     151253.64      2521.34 o                         
   1   2  16      23342.96      22889.81       425.25 o                         
   2   2  16       2079.35       2192.04       178.48 o                         
   3   2  16        480.95        530.25       141.34 o                         
   4   2  16       5878.46       5860.37       340.77 o                         
   5   2  16       6148.67       6024.31       287.41 o                         
   6   2  16      11541.78      12001.85       467.14 o                         
   7   2  16         50.54        290.66       181.91 o                         
   8   2  16      33670.57      32690.02       888.93 o                         
   9   2  16      11718.11      12222.83       549.24 o                         
  10   2  16        208.96        429.28       220.20 o                         
  11   2  16        759.07        355.26       335.61 o                         
  12   2  16       4950.67       4499.67       646.61 o                         
  13   2  16       7567.80       6418.81       739.30 o                         
  14   2  16      28713.97      32710.40      2062.65 o                         
  15   2  16       1268.89        723.23       614.76 o                         
  16   2  16       1218.93       1312.34       430.79 o                         
  17   2  16        381.81        239.87       504.36 o                         
   1   3  16        606.01        351.47       117.15 o                         
   2   3  16      20707.64      19945.82       436.94 o                         
   3   3  16      16582.55      16197.92       378.23 o                         
   4   3  16        995.09        900.71       181.87 o                         
   5   3  16          2.12          4.55       169.86 o                         
   6   3  16         65.05        179.32       180.82 o                         
   7   3  16      21569.34      21715.52       600.17 o                         
   8   3  16          4.49       -139.72       202.45 o                         
   9   3  16       1393.65       1330.99       275.80 o                         
  10   3  16       4990.42       5454.31       526.70 o                         
  11   3  16       3145.36       2946.58       434.89 o                         
  12   3  16      18263.58      17644.28       877.89 o                         
  13   3  16         31.26       -233.88       296.92 o                         
  14   3  16        159.39        578.42       413.32 o                         
  15   3  16       1407.09       1659.37       426.93 o                         
  16   3  16       2897.48       2658.63       527.25 o                         
  17   3  16       3040.58       4202.59       603.96 o                         
   0   4  16      11601.93      11463.16       565.77 o                         
   1   4  16       5554.06       5338.19       239.88 o                         
   2   4  16      95989.52      97089.31      1467.66 o                         
   3   4  16      44888.79      44859.66       820.60 o                         
   4   4  16       4551.95       4931.85       313.16 o                         
   5   4  16      21739.39      22538.30       719.80 o                         
   6   4  16      22858.88      24975.68       756.89 o                         
   7   4  16       4562.71       5024.61       404.89 o                         
   8   4  16      17954.25      18643.68       663.06 o                         
   9   4  16      20896.80      21749.68       767.39 o                         
  10   4  16        634.44        475.56       269.78 o                         
  11   4  16      12339.15      11910.97       750.15 o                         
  12   4  16      18507.77      18518.91       874.88 o                         
  13   4  16       2540.35       3222.04       483.15 o                         
  14   4  16       5930.35       5572.71      1016.12 o                         
  15   4  16         16.30        108.13       378.12 o                         
  16   4  16      15752.17      15950.23      1403.83 o                         
  17   4  16       2195.44       2403.24       522.16 o                         
   1   5  16        194.17         60.79       142.01 o                         
   2   5  16      43765.91      43760.00       808.61 o                         
   3   5  16       6788.49       7973.44       523.04 o                         
   4   5  16       5504.43       5474.27       353.17 o                         
   5   5  16       1071.49       1170.74       256.38 o                         
   6   5  16        685.80        482.81       222.39 o                         
   7   5  16      19102.96      18395.83       659.65 o                         
   8   5  16       5000.60       5629.72       441.73 o                         
   9   5  16       3420.00       3134.73       357.17 o                         
  10   5  16      20150.50      19767.78       753.62 o                         
  11   5  16      10668.88       9478.13       908.50 o                         
  12   5  16      13276.74      13819.72       838.72 o                         
  13   5  16       3709.17       3195.96       589.94 o                         
  14   5  16        264.13       -344.71       354.68 o                         
  15   5  16        979.95       1494.40       432.82 o                         
  16   5  16       3631.30       2843.69       531.61 o                         
  17   5  16       6498.30       6155.82       696.55 o                         
   0   6  16      40524.34      40598.55      1094.09 o                         
   1   6  16      28798.88      29522.51       627.18 o                         
   2   6  16       4243.88       4190.02       313.83 o                         
   3   6  16         49.94        592.91       244.29 o                         
   4   6  16      11352.51      11351.44       489.62 o                         
   5   6  16        267.83        287.40       199.11 o                         
   6   6  16      10606.61      10777.53       568.98 o                         
   7   6  16        461.55        693.51       260.09 o                         
   8   6  16      19848.40      19742.00       730.71 o                         
   9   6  16       1687.32       1932.52       327.05 o                         
  10   6  16       6044.64       6112.05       485.13 o                         
  11   6  16        181.55        498.67       303.79 o                         
  12   6  16       4030.18       5183.83       560.67 o                         
  13   6  16       6696.49       6613.81       738.31 o                         
  14   6  16       9790.82      11789.55      1255.16 o                         
  15   6  16       2399.88       2322.47       629.27 o                         
  16   6  16         20.88       -242.84       418.20 o                         
   1   7  16      11754.88      11368.21       472.00 o                         
   2   7  16       3265.00       3207.23       287.48 o                         
   3   7  16        722.28        368.28       197.02 o                         
   4   7  16        241.48        446.75       205.43 o                         
   5   7  16      10559.50      10152.07       523.29 o                         
   6   7  16      12413.27      12743.06       834.84 o                         
   7   7  16          2.97        202.67       230.19 o                         
   8   7  16       3020.52       3506.85       392.83 o                         
   9   7  16         87.06        285.76       274.50 o                         
  10   7  16       2663.91       3152.51       395.56 o                         
  11   7  16         47.10        119.17       285.82 o                         
  12   7  16        647.12        -27.27       297.54 o                         
  13   7  16       2357.04       2313.11       489.56 o                         
  14   7  16        258.57         57.16       374.02 o                         
  15   7  16         26.01        216.53       400.03 o                         
  16   7  16          3.97       -132.70       410.94 o                         
   0   8  16       4076.70       4763.07       769.06 o                         
   1   8  16      21958.99      21864.36       747.59 o                         
   2   8  16      13122.07      13186.42       649.84 o                         
   3   8  16       7035.25       6737.56       399.60 o                         
   4   8  16      19051.77      19346.73       607.60 o                         
   5   8  16      15782.96      15829.62       605.85 o                         
   6   8  16         49.60         -2.64       207.88 o                         
   7   8  16        745.01        331.63       399.00 o                         
   8   8  16        399.39        376.36       239.42 o                         
   9   8  16       8542.16       9124.35       579.12 o                         
  10   8  16      26865.93      26717.38       902.18 o                         
  11   8  16         35.58       -159.80       276.51 o                         
  12   8  16      10033.54      10449.07       665.19 o                         
  13   8  16       7510.33       7964.81       773.00 o                         
  14   8  16         23.94       -365.96       365.96 o                         
  15   8  16       7305.48       7246.38       729.31 o                         
   1   9  16      10560.44      11372.27       623.98 o                         
   2   9  16       7193.84       7887.40       524.23 o                         
   3   9  16       8926.13       8540.05       815.40 o                         
   4   9  16       7001.60       6501.90       414.35 o                         
   5   9  16        751.49       1173.46       256.26 o                         
   6   9  16       1607.30       1552.31       279.73 o                         
   7   9  16       4968.57       4458.12       390.96 o                         
   8   9  16        711.76        568.65       281.35 o                         
   9   9  16       3593.79       2291.41       587.71 o                         
  10   9  16       3920.92       4313.04       466.54 o                         
  11   9  16       4790.96       4961.61       580.06 o                         
  12   9  16       4998.67       4483.36       499.58 o                         
  13   9  16       5458.55       4693.74       684.65 o                         
  14   9  16         18.64        253.10       440.74 o                         
  15   9  16        945.63        840.00       487.78 o                         
   0  10  16      33168.45      35054.86      1440.65 o                         
   1  10  16       1001.56       1412.09       310.22 o                         
   2  10  16      13802.87      14031.63       747.87 o                         
   3  10  16         31.78         79.50       254.08 o                         
   4  10  16        406.99        365.33       287.49 o                         
   5  10  16       3653.98       3380.86       422.53 o                         
   6  10  16        535.48        307.30       249.64 o                         
   7  10  16       1282.79        568.74       260.36 o                         
   8  10  16        112.11        -17.69       234.31 o                         
   9  10  16       3063.61       2872.51       374.48 o                         
  10  10  16        299.60        -30.29       290.15 o                         
  11  10  16       6217.96       6581.00       747.97 o                         
  12  10  16       6220.99       6499.62       583.32 o                         
  13  10  16        184.95       -245.26       390.76 o                         
  14  10  16       6299.68       6166.82       689.41 o                         
   1  11  16         26.67         54.46       251.32 o                         
   2  11  16        177.36        306.20       272.85 o                         
   3  11  16         76.08        200.14       259.72 o                         
   4  11  16        385.95        579.02       311.65 o                         
   5  11  16        198.19         52.54       275.87 o                         
   6  11  16          7.97         48.94       265.40 o                         
   7  11  16       1052.60       1086.19       328.69 o                         
   8  11  16         75.09        360.21       368.31 o                         
   9  11  16       3856.67       4032.24       420.53 o                         
  10  11  16       2029.48       2175.78       356.92 o                         
  11  11  16         21.13        -17.18       370.98 o
[truncated: 141,022 more chars]
