# Supplementary material for: Crystal structure of aceto­nitrile­[η6-1-methyl-4-(1-methyl­eth­yl)benzene][1-(pyrimidin-2-yl)-3H-indol-1-ium-2-yl-κ2 N,C]ruthenium(II) bis­(hexa­fluorido­anti­monate)
Source: Acta Crystallogr E Crystallogr Commun. 2015 Sep 17;71(Pt 10):1190–2. doi: 10.1107/S2056989015016710 (PMC4647386; doi:10.1107/S2056989015016710)
Supplement: Supplementary file 3 [file e-71-01190-Isup3.mol]

structure.cdx
  ChemDraw08111515422D

 33 35  0  0  0  0  0  0  0  0999 V2000
   -3.5810    0.4333    0.0000 C   0  0  0  0  0  0  0  0  0  0  0  0
   -3.5810   -0.3917    0.0000 C   0  0  0  0  0  0  0  0  0  0  0  0
   -2.8665   -0.8042    0.0000 C   0  0  0  0  0  0  0  0  0  0  0  0
   -2.1521   -0.3917    0.0000 C   0  0  0  0  0  0  0  0  0  0  0  0
   -2.1521    0.4333    0.0000 C   0  0  0  0  0  0  0  0  0  0  0  0
   -2.8665    0.8458    0.0000 C   0  0  0  0  0  0  0  0  0  0  0  0
   -1.3675   -0.6466    0.0000 N   0  0  0  0  0  0  0  0  0  0  0  0
   -0.8825    0.0208    0.0000 C   0  0  0  0  0  0  0  0  0  0  0  0
   -1.3675    0.6883    0.0000 C   0  0  0  0  0  0  0  0  0  0  0  0
   -1.1125   -1.4312    0.0000 C   0  0  0  0  0  0  0  0  0  0  0  0
    0.5730   -0.3104    0.0000 Ru  0  0  0  0  0  0  0  0  0  0  0  0
   -1.6645   -2.0443    0.0000 N   0  0  0  0  0  0  0  0  0  0  0  0
   -1.4096   -2.8290    0.0000 C   0  0  0  0  0  0  0  0  0  0  0  0
   -0.6026   -3.0005    0.0000 C   0  0  0  0  0  0  0  0  0  0  0  0
   -0.0506   -2.3874    0.0000 C   0  0  0  0  0  0  0  0  0  0  0  0
   -0.3055   -1.6028    0.0000 N   0  0  0  0  0  0  0  0  0  0  0  0
    1.1359   -1.2053    0.0000 N   0  0  0  0  0  0  0  0  0  0  0  0
    1.5484   -1.9198    0.0000 C   0  0  0  0  0  0  0  0  0  0  0  0
    1.9609   -2.6343    0.0000 C   0  0  0  0  0  0  0  0  0  0  0  0
    1.8300    0.8270    0.0000 C   0  0  0  0  0  0  0  0  0  0  0  0
    3.1599    1.6992    0.0000 C   0  0  0  0  0  0  0  0  0  0  0  0
    3.5810    1.6992    0.0000 C   0  0  0  0  0  0  0  0  0  0  0  0
    3.5810    0.6397    0.0000 C   0  0  0  0  0  0  0  0  0  0  0  0
    2.6886    1.0103    0.0000 C   0  0  0  0  0  0  0  0  0  0  0  0
    1.6050    1.6148    0.0000 C   0  0  0  0  0  0  0  0  0  0  0  0
    0.7982    1.4423    0.0000 C   0  0  0  0  0  0  0  0  0  0  0  0
    1.0751    0.6651    0.0000 C   0  0  0  0  0  0  0  0  0  0  0  0
    2.1587    0.0605    0.0000 C   0  0  0  0  0  0  0  0  0  0  0  0
    2.9655    0.2331    0.0000 C   0  0  0  0  0  0  0  0  0  0  0  0
    1.3795    2.4084    0.0000 C   0  0  0  0  0  0  0  0  0  0  0  0
    2.3478   -0.6403    0.0000 C   0  0  0  0  0  0  0  0  0  0  0  0
    0.5795    2.6100    0.0000 C   0  0  0  0  0  0  0  0  0  0  0  0
    1.9541    3.0005    0.0000 C   0  0  0  0  0  0  0  0  0  0  0  0
  1  2  2  0      
  2  3  1  0      
  3  4  2  0      
  4  5  1  0      
  5  6  2  0      
  6  1  1  0      
  4  7  1  0      
  7  8  2  0      
  8  9  1  0      
  9  5  1  0      
  7 10  1  0      
  8 11  1  0      
 10 12  2  0      
 12 13  1  0      
 13 14  2  0      
 14 15  1  0      
 15 16  2  0      
 16 10  1  0      
 16 11  1  0      
 11 17  1  6      
 17 18  3  0      
 18 19  1  0      
 11 20  1  0      
 21 22  1  0      
 22 23  1  0      
 24 25  4  0      
 26 25  4  0      
 26 27  4  0      
 27 28  4  0      
 28 29  4  0      
 29 24  4  0      
 25 30  1  0      
 28 31  1  0      
 30 32  1  0      
 30 33  1  0      
M  END
